# Supplementary material for: PPDPF is not a key regulator of human pancreas development
Source: PLoS Genet. 2025 Apr 7;21(4):e1011657. doi: 10.1371/journal.pgen.1011657 (PMC12037078; doi:10.1371/journal.pgen.1011657)
Supplement: S1 Table — (XLSX) [file pgen.1011657.s007.xlsx]

## Sheet: Info
tab	source	Note
Traits_CredibleSet	https://hugeamp.org	Correlation of credible set of SNPs to phenotypic traits
cis-eQTLS-CredibleSet	https://eqtlgen.org/cis-eqtls.html	Correlation of credible set of SNPs to gene expression in blood
cis-eQTLS-PPDPF	https://eqtlgen.org/cis-eqtls.html	Correlation of PPDPF expression to any SNP in blood
GWAS_CredibleSet	https://forgedb.cancer.gov	FORGEdb scores from given site, LD from HugeAMP site
CredibleSet-frequency	https://www.ncbi.nlm.nih.gov/snp	Frequency of credible set of SNPs in multi-ethnic cohorts

## Sheet: Traits_CredibleSet
Traits with HugeAMP score for PPDPF=45, indicative of fonctional effect from associated SNPs
			SNP	rs2145166			rs72629024			rs2314639			rs6122466
			Map position (hg19)	20:62149840:G:A			20:62152519:C:G			20:62148912:C:T			20:62139177:A:G
			Map position (GRCh38)	20-63518487-G-A			20-63521166-C-G			20-63517559-C-T			20-63507824-A-G
			Effect allele	A			G			T			G
			EAF, EU (non Finnish)	0.1491			0.1416			0.1491			0.1503
			EAF, EAS	0.7013			0.7562			0.7019			0.7013
Trait	Study	Dataset	Population	P-Value	Beta	Effective Sample Size	P-Value	Beta	Effective Sample Size	P-Value	Beta	Effective Sample Size	P-Value	Beta	Effective Sample Size
Random glucose	HugeAMP, all populations	All datasets	Mixed	1.97e-14	0.0147	1235790	1.058e-12	0.0138	1228350	2.36e-14	0.0146	1236750	3.96e-14	0.0144	1236750
	Random glucose 2023 GWAS: European ancestry	Qiao2023_BloodGlucose_EU	EU	1.40434e-12	0.0136425	366467	1.91457e-10	0.0124422	359034	1.77e-12	0.0135	367427	4.34631e-12	0.0132414	367427
	Quantitative traits 2022 GWAS: European ancestry	Jurgens2022_Quantitative_EU	EU	2.26308e-11	0.0202638	400775	1.31129e-11	0.0205666	400775	2.77e-11	0.0201	400775	1.19564e-11	0.0203843	400775
	UK Biobank Mendelian trait GWAS	GWAS_PredCausGen_eu	EU	5.29627e-09	0.0129317	375396	2.59424e-07	0.0115788	375396	6.88e-09	0.0128	375396	9.23624e-09	0.0126334	375396
	BioBank Japan GWAS	GWAS_BBJ_ea	EAS	0.004759	0.01683	93146	0.009639	0.01633	93146	0.004397	0.0166	93146	0.007704	0.01488	93146
Random and fasting glucose	Random glucose 2023 GWAS: European ancestry	Qiao2023_BloodGlucose_EU	EU	2.211e-12	0.0125	483830	3.177e-10	0.0113	475530	2.422e-12	0.0124	485427	5.85e-12	0.0121	485730
Random glucose adj fasting time	Random glucose 2023 GWAS: European ancestry	Qiao2023_BloodGlucose_EU	EU	4.2e-10	0.0132	366467	1.2e-08	0.0123	359034	7.2e-10	0.013	367427	4.7e-10	0.013	367427
Fasting glucose	HugeAMP, all populations	All datasets	Mixed	1.317e-09	0.0146	535191	3.421e-08	0.0132	543234	1.381e-09	0.0147	536422	1.46e-09	0.0146	537003
	Korean Genome and Epidemiology Study 2022 metabolic traits GWAS: East Asian ancestry	Kim2022_MetabolicTraits_EA	EAS	1.153e-12	0.0262	288127	1.462e-10	0.025	288127	2.13e-12	0.0255	288127	1.215e-12	0.0255	288127
HbA1c	HugeAMP, all populations	All datasets	Mixed	3.194e-06	0.0111	1110320	6.198e-06	0.0113	1110320	6.973e-08	0.0122	1229280	1.11e-07	0.0117	1229280
	UK Biobank 2021 HbA1c imputed exome sequence analysis: European ancestry	Barton2021_HBA1C_EU	EU	NA			NA			1.2e-06	0.0138532	437749	NA
	UK Biobank 2021 HbA1c GWAS: European ancestry	SinnottArmstrong2021_HBA1C_EU	EU	0.001564	0.0111	318779	0.002814	0.0105	318779	NA			NA
	Quantitative traits 2022 GWAS: European ancestry	Jurgens2022_Quantitative_EU	EU	4.39016e-06	0.012051	438069	2.50138e-06	0.0123913	438069	5.04487e-06	0.011926	438069	1.65928e-05	0.0112123	438069
	Korean Genome and Epidemiology Study 2022 metabolic traits GWAS: East Asian ancestry	Kim2022_MetabolicTraits_EA	EAS	0.003247	0.0159	288127	0.01351	0.0141	288127	0.002481	0.0161	288127	0.001117	0.0172	288127
Serum creatinine	HugeAMP, all populations	All datasets	Mixed	5.136e-25	0.021	607860	1.115e-24	0.021	625489	9.3e-25	0.0206	607860	9.46e-24	0.0199	607860
	Quantitative traits 2022 GWAS: European ancestry	Jurgens2022_Quantitative_EU	EU	7.35699e-22	0.0217698	437987	4.72063e-22	0.021938	437987	1.33e-21	0.0215	437987	1.30557e-20	0.0209245	437987
	BioBank Japan GWAS	GWAS_BBJ_ea	EAS	3.028e-05	0.0195	142097	0.0001117	0.01911	142097	2.54e-05	0.0192	142097	2.357e-05	0.01851	142097
Estimated GFR based on serum creatinine (eGFR) in individuals without diabetes	HugeAMP, all populations: CKDGen 2022 estimated glomerular filtration rate GWAS: trans-ancestry	All datasets	Mixed	4e-24	-0.0210363	1194620	6.5e-24	-0.0210363	1194620	4e-24	-0.0210363	1194620	5.2e-23	-0.0205104	1194620
	CKDGen 2022 estimated glomerular filtration rate GWAS: European ancestry	Winkler2022_eGFRcrea_EU	EU	1.7e-24	-0.0198335	1040930	2.7e-24	-0.0198335	1040930	1.7e-24	-0.0198335	1040930	2.2e-23	-0.0193377	1040930
Estimated GFR based on serum creatinine (eGFR)	HugeAMP, all populations: Liu2022_eGFRcrea_Mixed	All datasets, Liu2022_eGFRcrea_Mixed	Mixed	1.277e-21	-0.0137176	1508659	4.433e-22	-0.013827	1508659	1.272e-21	-0.013615	1508659	1.9e-20	-0.0131209	1508659
	CKDGen and UK Biobank kidney function GWAS	Stanzick2021_CKD_mixed	Mixed	2.211e-15	-0.0036	1044930	4.074e-16	-0.0037	1045780	2.652e-15	-0.0035	1046320	3.655e-14	-0.0034	1046320
	CKDGen 1000G GWAS	GWAS_CKDGenConsortium	Mixed	3.136e-13	-0.017296	608351	2.019e-13	-0.0178047	609195	3.066e-13	-0.017296	609741	1.202e-12	-0.0162786	609741
	CKDGen 1000G GWAS	GWAS_CKDGenConsortium_eu	EU	1.379e-08	-0.0178885	417021	2.817e-09	-0.0185424	418638	1.471e-08	-0.0177141	418411	4.583e-08	-0.0170657	418411
	BioBank Japan GWAS	GWAS_BBJ_ea	EAS	2.472e-05	-0.02018	143658	4.901e-05	-0.02057	143658	2.218e-05	-0.01984	143658	2.261e-05	-0.01899	143658
Notes:
Lead SNP for random glucose: rs2145166, P-1.97E-14, trans-ethnic data, Huge-AMP)
EAF: Effect allele frequency; EU: European, EAS; east-Asian
Comparable (same population, 4 SNPs done) and with discriminant values between SNPs (>= 1 log)
Stronger association (comparative, group)
Single strongest assocation (top SNP for each trait)
EAF, from gnomAD v4.0

## Sheet: cis-eQTLS-CredibleSet
cis-eQTLs for rs2145166
P-value	ID	Chr	Pos (hg19)	ID	Symbol	Chr	Pos (hg19)	Z-score	Assessed	Other	Nr Cohorts	Nr Samples	FDR
3.2717e-310	rs2145166	20	62149840	ENSG00000125534	PPDPF	20	62152818	-48.2791	A	G	24	18560	0
4.3701e-10	rs2145166	20	62149840	ENSG00000101213	PTK6	20	62164250	-6.2401	A	G	24	18560	0
4.4953e-08	rs2145166	20	62149840	ENSG00000101210	EEF1A2	20	62124935	5.4702	A	G	24	18560	0.000152304
cis-eQTLs for rs72629024
P-value	ID	Chr	Pos (hg19)	ID	Symbol	Chr	Pos (hg19)	Z-score	Assessed	Other	Nr Cohorts	Nr Samples	FDR
3.2717e-310	rs72629024	20	62152519	ENSG00000125534	PPDPF	20	62152818	-48.6363	G	C	23	18475	0
5.164e-09	rs72629024	20	62152519	ENSG00000101213	PTK6	20	62164250	-5.8417	G	C	23	18475	3.23729e-05
2.5612e-06	rs72629024	20	62152519	ENSG00000101210	EEF1A2	20	62124935	4.7033	G	C	23	18475	0.00686893
cis-eQTLs for rs2314639
P-value	ID	Chr	Pos (hg19)	ID	Symbol	Chr	Pos (hg19)	Z-score	Assessed	Other	Nr Cohorts	Nr Samples	FDR
3.2717e-310	rs2314639	20	62148912	ENSG00000125534	PPDPF	20	62152818	-48.9359	T	C	26	18889	0
1.8325e-09	rs2314639	20	62148912	ENSG00000101213	PTK6	20	62164250	-6.0119	T	C	25	18675	1.96258e-05
1.6789e-08	rs2314639	20	62148912	ENSG00000101210	EEF1A2	20	62124935	5.6424	T	C	25	18675	9.60984e-05
cis-eQTLs for rs6122466
P-value	ID	Chr	Pos (hg19)	ID	Symbol	Chr	Pos (hg19)	Z-score	Assessed	Other	Nr Cohorts	Nr Samples	FDR
3.2717e-310	rs6122466	20	62139177	ENSG00000125534	PPDPF	20	62152818	-48.0665	G	A	25	18774	0
9.9958e-09	rs6122466	20	62139177	ENSG00000101213	PTK6	20	62164250	-5.7308	G	A	24	18560	5.79598e-05
4.2774e-08	rs6122466	20	62139177	ENSG00000101210	EEF1A2	20	62124935	5.4791	G	A	24	18560	0.000139683

## Sheet: cis-eQTLS-PPDPF
Pvalue	SNP	SNPChr	SNPPos	AssessedAllele	OtherAllele	Zscore	Gene	GeneSymbol	GeneChr	GenePos	NrCohorts	NrSamples	FDR	BonferroniP
3.27170000000001e-310	rs2314639	20	62148912	T	C	-48.9359	ENSG00000125534	PPDPF	20	62152818	26	18889	0	4.1662e-302
3.27170000000001e-310	rs72629024	20	62152519	G	C	-48.6363	ENSG00000125534	PPDPF	20	62152818	23	18475	0	4.1662e-302
3.27170000000001e-310	rs2145166	20	62149840	A	G	-48.2791	ENSG00000125534	PPDPF	20	62152818	24	18560	0	4.1662e-302
3.27170000000001e-310	rs6122466	20	62139177	G	A	-48.0665	ENSG00000125534	PPDPF	20	62152818	25	18774	0	4.1662e-302
3.27170000000001e-310	rs4809308	20	62167704	A	G	-40.4016	ENSG00000125534	PPDPF	20	62152818	27	19982	0	4.1662e-302
3.27170000000001e-310	rs4809578	20	62159496	T	A	-40.0261	ENSG00000125534	PPDPF	20	62152818	27	19734	0	4.1662e-302
3.27170000000001e-310	rs66899053	20	62162917	A	G	-39.6562	ENSG00000125534	PPDPF	20	62152818	26	19649	0	4.1662e-302
1.1431e-294	rs191090	20	62162340	C	T	-36.6877	ENSG00000125534	PPDPF	20	62152818	26	19349	0	1.4556e-286
2.463e-286	rs373818	20	62157993	G	T	-36.1613	ENSG00000125534	PPDPF	20	62152818	26	19350	0	3.1364e-278
1.1017e-264	rs6122130	20	62172219	A	G	-34.7565	ENSG00000125534	PPDPF	20	62152818	28	20072	0	1.4029e-256
2.2614e-262	rs56130722	20	62173562	T	G	-34.6031	ENSG00000125534	PPDPF	20	62152818	28	20100	0	2.8797e-254
2.0275e-258	rs4809309	20	62174724	A	G	-34.3393	ENSG00000125534	PPDPF	20	62152818	28	20069	0	2.5819e-250
2.9598e-226	rs73150438	20	62148839	T	C	-32.1123	ENSG00000125534	PPDPF	20	62152818	29	20089	0	3.7691e-218
4.0233e-218	rs6122470	20	62159746	A	T	-31.5243	ENSG00000125534	PPDPF	20	62152818	19	15987	0	5.1233e-210
3.6804e-153	rs113940509	20	62162816	A	T	-26.3626	ENSG00000125534	PPDPF	20	62152818	15	10145	0	4.6867e-145
1.4128e-152	rs10854170	20	62175996	A	T	-26.3114	ENSG00000125534	PPDPF	20	62152818	18	15903	0	1.7991e-144
1.4318e-121	rs145579422	20	62169995	A	G	-23.4465	ENSG00000125534	PPDPF	20	62152818	20	16380	0	1.8233e-113
1.4233e-106	rs310653	20	62171556	C	T	-21.9273	ENSG00000125534	PPDPF	20	62152818	26	19039	0	1.8125e-98
2.7746e-106	rs310645	20	62167839	A	C	-21.8968	ENSG00000125534	PPDPF	20	62152818	25	18948	0	3.5332e-98
3.8085e-90	rs73150419	20	62122286	T	G	-20.1327	ENSG00000125534	PPDPF	20	62152818	26	18439	0	4.8498e-82
1.0643e-85	rs310643	20	62161713	T	C	-19.6189	ENSG00000125534	PPDPF	20	62152818	29	20055	0	1.3553e-77
5.6893e-75	rs6089922	20	62180117	A	G	-18.3203	ENSG00000125534	PPDPF	20	62152818	29	19976	0	7.2449e-67
9.8234e-68	rs880445	20	62133073	A	G	17.39	ENSG00000125534	PPDPF	20	62152818	24	18824	0	1.2509e-59
4.7877e-65	rs137966967	20	62183206	G	A	-17.0314	ENSG00000125534	PPDPF	20	62152818	28	19617	0	6.0967e-57
1.2923e-64	rs116956557	20	62183451	T	C	-16.9733	ENSG00000125534	PPDPF	20	62152818	28	19616	0	1.6456e-56
5.2589e-63	rs56075534	20	62186719	A	G	-16.7543	ENSG00000125534	PPDPF	20	62152818	28	19617	0	6.6968e-55
7.8181e-63	rs1122187	20	62186269	T	C	-16.7307	ENSG00000125534	PPDPF	20	62152818	28	19617	0	9.9557e-55
6.7062e-60	rs73152226	20	62180380	A	C	-16.3234	ENSG00000125534	PPDPF	20	62152818	27	19532	0	8.5398e-52
3.2708e-59	rs74982598	20	62129583	T	G	-16.2266	ENSG00000125534	PPDPF	20	62152818	28	19748	0	4.1651e-51
5.0263e-59	rs73152239	20	62184816	A	C	-16.2001	ENSG00000125534	PPDPF	20	62152818	27	19139	0	6.4006e-51
2.7039e-58	rs6090450	20	62176363	A	G	16.0964	ENSG00000125534	PPDPF	20	62152818	26	18949	0	3.4432e-50
3.7752e-56	rs73152224	20	62180379	A	G	-15.7877	ENSG00000125534	PPDPF	20	62152818	27	19139	0	4.8074e-48
7.179e-56	rs6122128	20	62128735	C	T	-15.7471	ENSG00000125534	PPDPF	20	62152818	29	19833	0	9.1419e-48
1.5807e-55	rs1741615	20	62131619	T	G	-15.697	ENSG00000125534	PPDPF	20	62152818	29	20357	0	2.0129e-47
1.4196e-53	rs2274860	20	62126299	T	C	-15.4091	ENSG00000125534	PPDPF	20	62152818	29	19863	0	1.8077e-45
7.7163e-52	rs1757693	20	62129808	A	G	15.1489	ENSG00000125534	PPDPF	20	62152818	31	23448	0	9.8261e-44
4.5724e-51	rs34528028	20	62152403	T	C	15.0315	ENSG00000125534	PPDPF	20	62152818	25	18883	0	5.8226e-43
1.4667e-50	rs1741614	20	62131968	A	G	-14.9539	ENSG00000125534	PPDPF	20	62152818	29	20357	0	1.8677e-42
5.826e-47	rs6090443	20	62153786	G	A	-14.3917	ENSG00000125534	PPDPF	20	62152818	31	23208	0	7.4189e-39
1.5273e-46	rs310613	20	62181000	C	G	-14.3249	ENSG00000125534	PPDPF	20	62152818	26	19148	0	1.9449e-38
3.0009e-46	rs310612	20	62181508	G	A	-14.2778	ENSG00000125534	PPDPF	20	62152818	26	18719	0	3.8214e-38
6.7876e-46	rs426028	20	62179332	A	G	-14.2209	ENSG00000125534	PPDPF	20	62152818	25	18368	0	8.6435e-38
1.308e-43	rs310611	20	62182755	A	G	-13.8479	ENSG00000125534	PPDPF	20	62152818	27	18834	0	1.6656e-35
4.4286e-40	rs2314582	20	62085061	A	G	-13.2514	ENSG00000125534	PPDPF	20	62152818	29	20700	0	5.6395e-32
5.3081e-40	rs13039229	20	62157646	C	A	13.2378	ENSG00000125534	PPDPF	20	62152818	29	22839	0	6.7594e-32
2.457e-39	rs6010965	20	62179445	G	T	-13.1221	ENSG00000125534	PPDPF	20	62152818	26	18881	0	3.1288e-31
6.8214e-39	rs310620	20	62149176	C	G	13.0447	ENSG00000125534	PPDPF	20	62152818	2	6479	0	8.6865e-31
1.5358e-38	rs380158	20	62148124	A	T	12.9828	ENSG00000125534	PPDPF	20	62152818	2	6479	0	1.9557e-30
2.1956e-38	rs45486392	20	61979623	C	T	-12.9551	ENSG00000125534	PPDPF	20	62152818	23	17746	0	2.7959e-30
1.3938e-37	rs880447	20	62133276	C	G	12.8127	ENSG00000125534	PPDPF	20	62152818	28	22530	0	1.7749e-29
1.7367e-36	rs2750390	20	62130696	A	G	12.6155	ENSG00000125534	PPDPF	20	62152818	23	19705	0	2.2115e-28
5.2602e-36	rs12624930	20	62115009	T	C	-12.5276	ENSG00000125534	PPDPF	20	62152818	30	20441	0	6.6984e-28
1.3037e-35	rs116012393	20	62183955	A	C	-12.4556	ENSG00000125534	PPDPF	20	62152818	20	15870	0	1.6602e-27
1.4339e-35	rs35183165	20	62176291	A	G	-12.4478	ENSG00000125534	PPDPF	20	62152818	23	17467	0	1.826e-27
6.0164e-35	rs1555338	20	62127618	T	C	12.3331	ENSG00000125534	PPDPF	20	62152818	29	22515	0	7.6614e-27
6.6187e-33	rs310656	20	62173029	A	G	11.9485	ENSG00000125534	PPDPF	20	62152818	25	19433	0	8.4284e-25
1.6514e-31	rs1741617	20	62128621	C	T	11.6782	ENSG00000125534	PPDPF	20	62152818	32	23542	0	2.1029e-23
1.8185e-31	rs6090419	20	62066521	G	C	-11.6696	ENSG00000125534	PPDPF	20	62152818	30	23446	0	2.3157e-23
6.5842e-30	rs140124083	20	62053249	A	G	-11.3603	ENSG00000125534	PPDPF	20	62152818	23	18760	0	8.3844e-22
6.9085e-30	rs1741616	20	62129566	A	C	11.3563	ENSG00000125534	PPDPF	20	62152818	29	22882	0	8.7974e-22
3.3271e-29	rs73148438	20	62108891	G	T	-11.2179	ENSG00000125534	PPDPF	20	62152818	29	20582	0	4.2368e-21
6.8458e-29	rs73148437	20	62108589	T	C	-11.1539	ENSG00000125534	PPDPF	20	62152818	28	20464	0	8.7176e-21
4.185e-28	rs4809570	20	62101615	C	T	-10.9916	ENSG00000125534	PPDPF	20	62152818	32	23537	0	5.3293e-20
4.9303e-28	rs6011848	20	62101173	C	T	-10.977	ENSG00000125534	PPDPF	20	62152818	32	23540	0	6.2783e-20
1.7222e-27	rs910948	20	62128433	G	A	10.8635	ENSG00000125534	PPDPF	20	62152818	31	23563	0	2.1931e-19
2.0653e-27	rs13036739	20	62171507	A	G	10.8468	ENSG00000125534	PPDPF	20	62152818	29	22839	0	2.63e-19
3.3899e-27	rs880446	20	62133177	A	G	10.8016	ENSG00000125534	PPDPF	20	62152818	29	22869	0	4.3168e-19
4.1687e-27	rs6011850	20	62107329	C	A	-10.7822	ENSG00000125534	PPDPF	20	62152818	30	23445	0	5.3085e-19
4.3634e-27	rs1741618	20	62128580	C	T	10.7783	ENSG00000125534	PPDPF	20	62152818	30	23444	0	5.5564e-19
9.4371e-27	rs11908673	20	62106235	G	A	-10.7069	ENSG00000125534	PPDPF	20	62152818	30	23447	0	1.2017e-18
2.463e-26	rs3904381	20	62106988	G	A	-10.6178	ENSG00000125534	PPDPF	20	62152818	31	23563	0	3.1364e-18
8.1059e-26	rs143295292	20	62032150	T	C	-10.5059	ENSG00000125534	PPDPF	20	62152818	13	11867	0	1.0322e-17
1.1518e-25	rs73148410	20	62095862	A	G	-10.4727	ENSG00000125534	PPDPF	20	62152818	31	23557	0	1.4667e-17
1.7712e-25	rs11908609	20	62075098	C	T	-10.4318	ENSG00000125534	PPDPF	20	62152818	29	20677	0	2.2555e-17
1.8089e-25	rs11905861	20	62075311	A	G	-10.43	ENSG00000125534	PPDPF	20	62152818	29	20677	0	2.3035e-17
1.8512e-25	rs11908643	20	62075320	C	T	-10.4277	ENSG00000125534	PPDPF	20	62152818	29	20677	0	2.3574e-17
7.6888e-25	rs2297386	20	62076263	A	G	-10.2914	ENSG00000125534	PPDPF	20	62152818	30	20791	0	9.7911e-17
7.7208e-25	rs73146523	20	62067148	C	T	-10.2911	ENSG00000125534	PPDPF	20	62152818	30	20796	0	9.8318e-17
7.8408e-24	rs6090421	20	62070437	G	A	-10.0655	ENSG00000125534	PPDPF	20	62152818	30	20792	0	9.9846e-16
2.4667e-23	rs310619	20	62127521	A	G	9.9523	ENSG00000125534	PPDPF	20	62152818	29	20910	0	3.1411e-15
3.6992e-23	rs73148432	20	62105880	T	C	-9.9117	ENSG00000125534	PPDPF	20	62152818	30	20796	0	4.7106e-15
4.4378e-23	rs77220699	20	62019201	T	C	-9.8936	ENSG00000125534	PPDPF	20	62152818	18	16000	0	5.6512e-15
2.882e-22	rs870239	20	62084720	C	T	-9.7046	ENSG00000125534	PPDPF	20	62152818	29	20708	0	3.67e-14
3.8359e-22	rs914463	20	62091445	G	T	-9.6752	ENSG00000125534	PPDPF	20	62152818	30	20796	0	4.8847e-14
5.9036e-22	rs870240	20	62084516	A	G	-9.6312	ENSG00000125534	PPDPF	20	62152818	28	20590	0	7.5178e-14
9.7045e-22	rs1757700	20	62140179	C	T	9.5801	ENSG00000125534	PPDPF	20	62152818	25	18822	0	1.2358e-13
2.283e-20	rs7267923	20	61996901	A	G	-9.2481	ENSG00000125534	PPDPF	20	62152818	30	23179	0	2.9072e-12
8.5791e-20	rs181882707	20	62130311	G	T	-9.1055	ENSG00000125534	PPDPF	20	62152818	15	8523	0	1.0925e-11
1.797e-19	rs4809580	20	62184170	T	C	-9.0249	ENSG00000125534	PPDPF	20	62152818	28	19973	0	2.2883e-11
1.9508e-19	rs3746356	20	62110277	T	C	-9.0159	ENSG00000125534	PPDPF	20	62152818	31	23208	0	2.4842e-11
2.249e-19	rs147548221	20	62022739	A	G	-9.0003	ENSG00000125534	PPDPF	20	62152818	6	3809	0	2.8639e-11
5.4751e-19	rs6122463	20	62108278	G	A	-8.902	ENSG00000125534	PPDPF	20	62152818	32	23533	0	6.9721e-11
8.5657e-19	rs6122458	20	62099507	A	C	-8.8523	ENSG00000125534	PPDPF	20	62152818	33	23655	0	1.0908e-10
8.5811e-19	rs147342833	20	62026903	A	G	-8.8522	ENSG00000125534	PPDPF	20	62152818	7	3943	0	1.0927e-10
1.451e-18	rs4809305	20	62101547	C	A	-8.7932	ENSG00000125534	PPDPF	20	62152818	32	23539	0	1.8477e-10
1.5664e-18	rs28672823	20	62101092	A	G	-8.7848	ENSG00000125534	PPDPF	20	62152818	32	23569	0	1.9947e-10
1.9804e-18	rs6122456	20	62095558	A	C	-8.7582	ENSG00000125534	PPDPF	20	62152818	31	23457	0	2.5219e-10
2.0302e-18	rs2001453	20	62102341	T	C	-8.7556	ENSG00000125534	PPDPF	20	62152818	32	23539	0	2.5853e-10
2.2902e-18	rs869022	20	62102375	C	T	-8.7418	ENSG00000125534	PPDPF	20	62152818	32	23540	0	2.9164e-10
2.2983e-18	rs4809568	20	62100956	T	C	-8.7415	ENSG00000125534	PPDPF	20	62152818	32	23536	0	2.9267e-10
2.4323e-18	rs4809306	20	62101630	T	A	-8.7351	ENSG00000125534	PPDPF	20	62152818	32	23537	0	3.0973e-10
2.8117e-18	rs12624394	20	62101306	G	A	-8.7186	ENSG00000125534	PPDPF	20	62152818	32	23538	0	3.5805e-10
2.8517e-18	rs1139147	20	62153311	C	G	-8.717	ENSG00000125534	PPDPF	20	62152818	19	15719	0	3.6314e-10
3.2265e-18	rs6122121	20	62084973	A	G	-8.7031	ENSG00000125534	PPDPF	20	62152818	31	23457	0	4.1087e-10
3.2551e-18	rs57946378	20	62100628	A	G	-8.7021	ENSG00000125534	PPDPF	20	62152818	32	23539	0	4.1451e-10
6.2434e-18	rs74662710	20	62093276	T	C	-8.628	ENSG00000125534	PPDPF	20	62152818	22	18954	0	7.9505e-10
7.0186e-18	rs6122459	20	62099508	G	C	-8.6145	ENSG00000125534	PPDPF	20	62152818	31	23455	0	8.9376e-10
7.2174e-18	rs4989188	20	62100217	A	G	-8.6112	ENSG00000125534	PPDPF	20	62152818	31	23043	0	9.1908e-10
7.2806e-18	rs6122122	20	62095030	G	C	-8.6104	ENSG00000125534	PPDPF	20	62152818	32	23542	0	9.2712e-10
8.1259e-18	rs117038333	20	62285039	A	G	-8.5978	ENSG00000125534	PPDPF	20	62152818	35	31476	0	1.0348e-09
8.14e-18	rs6122457	20	62096980	A	G	-8.5974	ENSG00000125534	PPDPF	20	62152818	33	23869	0	1.0366e-09
1.0065e-17	rs73918932	20	62098483	G	C	-8.5731	ENSG00000125534	PPDPF	20	62152818	32	23538	0	1.2817e-09
1.117e-17	rs12481658	20	62101968	A	C	-8.5611	ENSG00000125534	PPDPF	20	62152818	32	23539	0	1.4224e-09
1.2266e-17	rs138099998	20	62285498	A	G	-8.5503	ENSG00000125534	PPDPF	20	62152818	36	31560	0	1.562e-09
1.5601e-17	rs12480417	20	62098002	T	C	-8.5225	ENSG00000125534	PPDPF	20	62152818	31	23453	0	1.9867e-09
2.7481e-17	rs310605	20	62121142	A	T	-8.4567	ENSG00000125534	PPDPF	20	62152818	27	19734	0	3.4995e-09
3.7201e-17	rs8117640	20	62130351	A	G	-8.4212	ENSG00000125534	PPDPF	20	62152818	12	12565	0	4.7372e-09
3.9156e-17	rs6010988	20	62278210	A	G	-8.4154	ENSG00000125534	PPDPF	20	62152818	36	31552	0	4.9862e-09
5.0985e-17	rs185287315	20	62103904	A	C	-8.3842	ENSG00000125534	PPDPF	20	62152818	28	22299	0	6.4925e-09
5.513e-17	rs6010987	20	62277675	A	G	-8.3752	ENSG00000125534	PPDPF	20	62152818	36	31553	0	7.0204e-09
8.9914e-17	rs6011835	20	62083606	A	G	-8.3174	ENSG00000125534	PPDPF	20	62152818	2	1788	0	1.145e-08
1.0203e-16	rs6122447	20	62066793	T	G	-8.3024	ENSG00000125534	PPDPF	20	62152818	33	23662	0	1.2993e-08
1.0588e-16	rs6010991	20	62281580	T	C	-8.298	ENSG00000125534	PPDPF	20	62152818	35	31470	0	1.3483e-08
2.5906e-16	rs969635	20	62186501	G	A	-8.1908	ENSG00000125534	PPDPF	20	62152818	25	18908	0	3.2989e-08
3.0231e-16	rs4809569	20	62101613	T	C	-8.1722	ENSG00000125534	PPDPF	20	62152818	31	23029	0	3.8497e-08
3.0635e-16	rs430939	20	62157036	G	A	8.1708	ENSG00000125534	PPDPF	20	62152818	19	15262	0	3.9011e-08
3.8306e-16	rs80300975	20	62268875	C	G	-8.1437	ENSG00000125534	PPDPF	20	62152818	34	30902	0	4.878e-08
3.9593e-16	rs1741609	20	62139441	C	T	8.1398	ENSG00000125534	PPDPF	20	62152818	33	23662	0	5.0418e-08
4.8819e-16	rs6010920	20	62001508	A	G	-8.1142	ENSG00000125534	PPDPF	20	62152818	28	21705	0	6.2167e-08
6.3713e-16	rs112087793	20	62284170	T	C	-8.082	ENSG00000125534	PPDPF	20	62152818	35	31471	0	8.1133e-08
7.0413e-16	rs45577639	20	61983311	A	G	-8.0697	ENSG00000125534	PPDPF	20	62152818	26	18923	0	8.9665e-08
8.4021e-16	rs12625703	20	62120965	A	G	-8.0481	ENSG00000125534	PPDPF	20	62152818	30	22600	0	1.0699e-07
1.5714e-15	rs57619853	20	62003492	C	T	-7.971	ENSG00000125534	PPDPF	20	62152818	29	23110	0	2.001e-07
1.8e-15	rs6062958	20	62140600	A	G	7.9545	ENSG00000125534	PPDPF	20	62152818	32	23546	0	2.2922e-07
1.8711e-15	rs433166	20	62144846	G	C	7.9498	ENSG00000125534	PPDPF	20	62152818	33	23658	0	2.3827e-07
1.9139e-15	rs139147232	20	62000118	A	C	-7.9467	ENSG00000125534	PPDPF	20	62152818	12	12340	0	2.4372e-07
2.0514e-15	rs1741607	20	62141199	T	C	7.9382	ENSG00000125534	PPDPF	20	62152818	33	23662	0	2.6123e-07
2.227e-15	rs61058914	20	62087875	G	A	-7.928	ENSG00000125534	PPDPF	20	62152818	32	23540	0	2.8359e-07
2.6836e-15	rs6010985	20	62275492	C	G	-7.9046	ENSG00000125534	PPDPF	20	62152818	35	31231	0	3.4173e-07
3.0954e-15	rs1757699	20	62139793	A	G	7.887	ENSG00000125534	PPDPF	20	62152818	34	23991	0	3.9417e-07
3.1808e-15	rs6089915	20	62087683	G	A	-7.8835	ENSG00000125534	PPDPF	20	62152818	32	23541	0	4.0505e-07
4.234e-15	rs3895449	20	62048756	A	G	-7.8477	ENSG00000125534	PPDPF	20	62152818	32	23543	0	5.3917e-07
4.2611e-15	rs73146513	20	62062883	A	G	-7.8469	ENSG00000125534	PPDPF	20	62152818	31	20765	0	5.4262e-07
4.2747e-15	rs147228682	20	61952133	A	G	-7.8466	ENSG00000125534	PPDPF	20	62152818	12	11725	0	5.4435e-07
9.4833e-15	rs1757702	20	62141259	A	G	7.7461	ENSG00000125534	PPDPF	20	62152818	32	23547	0	1.2076e-06
9.6945e-15	rs6122440	20	62037749	A	G	-7.743	ENSG00000125534	PPDPF	20	62152818	27	19255	0	1.2345e-06
1.3628e-14	rs393449	20	62145144	A	G	7.6998	ENSG00000125534	PPDPF	20	62152818	32	23542	0	1.7354e-06
1.4806e-14	rs144167732	20	62142854	T	C	7.6892	ENSG00000125534	PPDPF	20	62152818	31	23461	0	1.8854e-06
1.6235e-14	rs62209283	20	62146682	A	G	7.6774	ENSG00000125534	PPDPF	20	62152818	25	18867	0	2.0674e-06
2.1387e-14	rs6122446	20	62060764	T	C	-7.6419	ENSG00000125534	PPDPF	20	62152818	31	20768	0	2.7235e-06
2.1588e-14	rs73146526	20	62070160	G	C	-7.6407	ENSG00000125534	PPDPF	20	62152818	21	16932	0	2.7491e-06
2.814e-14	rs4083743	20	62054202	C	G	-7.6066	ENSG00000125534	PPDPF	20	62152818	31	23457	0	3.5834e-06
3.4823e-14	rs4809575	20	62123030	G	T	-7.5789	ENSG00000125534	PPDPF	20	62152818	28	22033	0	4.4344e-06
4.2928e-14	rs1757785	20	62120948	C	T	-7.5517	ENSG00000125534	PPDPF	20	62152818	29	23110	0	5.4665e-06
4.4199e-14	rs60367095	20	62003447	T	A	-7.5479	ENSG00000125534	PPDPF	20	62152818	28	21706	0	5.6284e-06
4.5159e-14	rs3893041	20	62053754	T	C	-7.5452	ENSG00000125534	PPDPF	20	62152818	31	23456	0	5.7506e-06
5.9037e-14	rs3761131	20	62104706	A	G	-7.5102	ENSG00000125534	PPDPF	20	62152818	30	23124	0	7.5179e-06
6.5594e-14	rs3746348	20	62187187	C	T	-7.4964	ENSG00000125534	PPDPF	20	62152818	24	17992	0	8.3529e-06
7.0251e-14	rs2270240	20	62059422	A	G	-7.4874	ENSG00000125534	PPDPF	20	62152818	32	20882	0	8.9459e-06
3.373e-13	rs117232954	20	62288817	T	C	-7.2785	ENSG00000125534	PPDPF	20	62152818	35	31480	0	4.2952e-05
3.6593e-13	rs145216924	20	62160192	T	C	-7.2674	ENSG00000125534	PPDPF	20	62152818	22	17097	0	4.6598e-05
3.6756e-13	rs190473274	20	62003958	A	C	-7.2669	ENSG00000125534	PPDPF	20	62152818	10	10606	0	4.6806e-05
3.7139e-13	rs1741611	20	62133549	A	G	7.2656	ENSG00000125534	PPDPF	20	62152818	33	23657	0	4.7293e-05
4.3244e-13	rs45520941	20	62161161	T	C	7.2452	ENSG00000125534	PPDPF	20	62152818	23	19073	0	5.5068e-05
4.5737e-13	rs56010802	20	62304114	C	G	-7.2373	ENSG00000125534	PPDPF	20	62152818	36	31569	0	5.8242e-05
5.3303e-13	rs75897888	20	62303558	G	C	-7.2166	ENSG00000125534	PPDPF	20	62152818	36	31569	0	6.7877e-05
5.538e-13	rs62206949	20	61997901	G	T	-7.2114	ENSG00000125534	PPDPF	20	62152818	27	19633	0	7.0522e-05
6.2005e-13	rs76832249	20	62307776	G	A	-7.1958	ENSG00000125534	PPDPF	20	62152818	36	31560	0	7.8958e-05
6.89e-13	rs3787120	20	62055200	A	C	-7.1814	ENSG00000125534	PPDPF	20	62152818	31	20772	0	8.7738e-05
6.9916e-13	rs75526725	20	62292447	A	G	-7.1796	ENSG00000125534	PPDPF	20	62152818	36	31569	0	8.9032e-05
7.0842e-13	rs12481186	20	62296993	A	G	-7.1776	ENSG00000125534	PPDPF	20	62152818	36	31567	0	9.0211e-05
7.5327e-13	rs73149586	20	61791624	T	C	-7.1693	ENSG00000125534	PPDPF	20	62152818	21	16968	0	9.5923e-05
8.3917e-13	rs62206951	20	61998152	T	C	-7.1546	ENSG00000125534	PPDPF	20	62152818	30	20441	0	0.000106861
1.0288e-12	rs79979881	20	62294856	T	C	-7.1265	ENSG00000125534	PPDPF	20	62152818	35	31483	0	0.000131009
1.0363e-12	rs79391682	20	62297768	G	A	-7.1256	ENSG00000125534	PPDPF	20	62152818	36	31569	0	0.000131964
1.1062e-12	rs3787118	20	62056333	G	C	-7.1164	ENSG00000125534	PPDPF	20	62152818	32	23541	0	0.000140865
1.1672e-12	rs1757698	20	62139497	G	A	7.1094	ENSG00000125534	PPDPF	20	62152818	32	23541	0	0.000148633
1.1723e-12	rs75671088	20	62296247	T	C	-7.1085	ENSG00000125534	PPDPF	20	62152818	36	31568	0	0.000149283
1.212e-12	rs12480249	20	62294062	A	G	-7.1039	ENSG00000125534	PPDPF	20	62152818	36	31569	0	0.000154338
1.2314e-12	rs12481716	20	62294094	C	T	-7.1017	ENSG00000125534	PPDPF	20	62152818	36	31568	0	0.000156809
1.3965e-12	rs117314802	20	62301849	G	A	-7.0843	ENSG00000125534	PPDPF	20	62152818	35	31061	0	0.000177833
1.5075e-12	rs2150808	20	62140289	G	A	-7.0738	ENSG00000125534	PPDPF	20	62152818	31	23486	0	0.000191968
1.5809e-12	rs77221632	20	62294961	T	G	-7.067	ENSG00000125534	PPDPF	20	62152818	36	31569	0	0.000201315
1.6698e-12	rs73148423	20	62100464	A	G	-7.0594	ENSG00000125534	PPDPF	20	62152818	11	11285	0	0.000212635
1.6746e-12	rs3787123	20	62055037	T	C	-7.0591	ENSG00000125534	PPDPF	20	62152818	32	23541	0	0.000213247
3.2285e-12	rs6090411	20	62048947	A	G	-6.9674	ENSG00000125534	PPDPF	20	62152818	32	23543	0	0.000411123
3.2331e-12	rs6011023	20	62306548	G	A	-6.967	ENSG00000125534	PPDPF	20	62152818	36	31556	0	0.000411709
3.6788e-12	rs41309933	20	62311377	A	G	-6.949	ENSG00000125534	PPDPF	20	62152818	36	31557	0	0.000468465
4.1788e-12	rs3848668	20	62293272	G	A	-6.9309	ENSG00000125534	PPDPF	20	62152818	35	31185	0	0.000532136
4.3969e-12	rs6010995	20	62291969	G	T	-6.9236	ENSG00000125534	PPDPF	20	62152818	36	31569	0	0.000559909
4.4783e-12	rs4809307	20	62112099	T	C	-6.9211	ENSG00000125534	PPDPF	20	62152818	28	19617	0	0.000570275
4.5936e-12	rs911072	20	62133388	G	A	-6.9176	ENSG00000125534	PPDPF	20	62152818	16	15328	0	0.000584957
4.6852e-12	rs75123278	20	62312531	A	G	-6.9147	ENSG00000125534	PPDPF	20	62152818	36	31559	0	0.000596622
4.8193e-12	rs114805896	20	62037089	A	G	-6.9108	ENSG00000125534	PPDPF	20	62152818	25	19433	0	0.000613698
5.1348e-12	rs62207378	20	61794245	C	A	-6.9018	ENSG00000125534	PPDPF	20	62152818	23	17746	0	0.000653875
5.2518e-12	rs149393082	20	62093293	A	G	-6.8984	ENSG00000125534	PPDPF	20	62152818	20	12476	0	0.000668774
5.6344e-12	rs8113956	20	62097991	A	G	6.8886	ENSG00000125534	PPDPF	20	62152818	29	20432	0	0.000717495
5.9769e-12	rs73920920	20	62292409	C	T	-6.8801	ENSG00000125534	PPDPF	20	62152818	36	31569	0	0.000761109
6.019e-12	rs75451331	20	62316834	T	G	-6.8791	ENSG00000125534	PPDPF	20	62152818	36	31554	0	0.00076647
6.5474e-12	rs310618	20	62127121	C	T	6.8673	ENSG00000125534	PPDPF	20	62152818	29	23110	0	0.000833758
6.6027e-12	rs2750399	20	62125082	A	G	-6.866	ENSG00000125534	PPDPF	20	62152818	29	22540	0	0.0008408
6.7903e-12	rs73137724	20	62308517	C	T	-6.8618	ENSG00000125534	PPDPF	20	62152818	32	20895	0	0.000864689
7.0815e-12	rs6122118	20	62051455	G	C	-6.8558	ENSG00000125534	PPDPF	20	62152818	32	23543	0	0.000901771
7.1713e-12	rs6011011	20	62299578	T	C	-6.8541	ENSG00000125534	PPDPF	20	62152818	36	31568	0	0.000913206
7.3953e-12	rs2738773	20	62268327	T	A	-6.8496	ENSG00000125534	PPDPF	20	62152818	28	19884	0	0.000941731
7.489e-12	rs73920928	20	62296263	C	G	-6.8479	ENSG00000125534	PPDPF	20	62152818	36	31569	0	0.000953663
7.5732e-12	rs12480876	20	62295947	C	G	-6.8463	ENSG00000125534	PPDPF	20	62152818	35	31484	0	0.000964385
7.9193e-12	rs147522398	20	62281505	C	G	6.8401	ENSG00000125534	PPDPF	20	62152818	23	18311	0	0.00100846
7.9859e-12	rs73920933	20	62296681	G	A	-6.8387	ENSG00000125534	PPDPF	20	62152818	36	31569	0	0.00101694
8.0306e-12	rs12480034	20	62295462	A	T	-6.8379	ENSG00000125534	PPDPF	20	62152818	36	31569	0	0.00102263
8.0869e-12	rs6011002	20	62297802	G	A	-6.8369	ENSG00000125534	PPDPF	20	62152818	36	31569	0	0.0010298
8.2349e-12	rs6010999	20	62295241	G	A	-6.8344	ENSG00000125534	PPDPF	20	62152818	36	31569	0	0.00104865
8.2925e-12	rs3787129	20	62049793	C	G	-6.8333	ENSG00000125534	PPDPF	20	62152818	32	23540	0	0.00105598
8.7193e-12	rs6011005	20	62298044	G	A	-6.8262	ENSG00000125534	PPDPF	20	62152818	36	31569	0	0.00111033
8.8787e-12	rs73920935	20	62297400	C	T	-6.8236	ENSG00000125534	PPDPF	20	62152818	36	31569	0	0.00113063
9.5584e-12	rs73920931	20	62296656	G	A	-6.813	ENSG00000125534	PPDPF	20	62152818	36	31569	0	0.00121718
1.0462e-11	rs2302514	20	62055739	T	C	-6.8	ENSG00000125534	PPDPF	20	62152818	31	23453	0	0.00133225
1.0564e-11	rs6010612	20	62294709	C	T	-6.7986	ENSG00000125534	PPDPF	20	62152818	36	31569	0	0.00134524
1.1673e-11	rs12626055	20	62051974	A	G	-6.7841	ENSG00000125534	PPDPF	20	62152818	32	23541	0	0.00148646
1.4622e-11	rs6011014	20	62300940	T	C	-6.7516	ENSG00000125534	PPDPF	20	62152818	36	31568	0	0.00186199
2.0757e-11	rs118015498	20	62062576	A	G	6.7006	ENSG00000125534	PPDPF	20	62152818	25	19465	0	0.00264323
2.2409e-11	rs73146504	20	62058700	A	G	6.6895	ENSG00000125534	PPDPF	20	62152818	25	19464	0	0.0028536
2.5511e-11	rs3787130	20	62049687	A	G	-6.6703	ENSG00000125534	PPDPF	20	62152818	31	20765	0	0.00324862
2.742e-11	rs76041667	20	62122211	T	G	-6.6597	ENSG00000125534	PPDPF	20	62152818	29	22571	0	0.00349171
3.1883e-11	rs56299726	20	62247146	T	C	-6.6376	ENSG00000125534	PPDPF	20	62152818	22	16945	0	0.00406004
4.3805e-11	rs56367405	20	62156250	A	G	-6.5906	ENSG00000125534	PPDPF	20	62152818	19	15729	0	0.00557821
4.4639e-11	rs183120473	20	61641782	A	C	-6.5876	ENSG00000125534	PPDPF	20	62152818	8	4830	0	0.00568441
4.5734e-11	rs7261696	20	61993790	G	A	-6.5841	ENSG00000125534	PPDPF	20	62152818	29	20681	0	0.00582385
5.0996e-11	rs735501	20	62000202	C	T	-6.5679	ENSG00000125534	PPDPF	20	62152818	30	23225	0	0.00649392
6.5507e-11	rs62208973	20	61684076	A	G	-6.5306	ENSG00000125534	PPDPF	20	62152818	16	13490	0	0.00834178
6.6476e-11	rs45474898	20	61993641	T	C	-6.5284	ENSG00000125534	PPDPF	20	62152818	29	20680	0	0.00846517
6.6476e-11	rs427230	20	62155111	T	C	-6.5283	ENSG00000125534	PPDPF	20	62152818	31	20780	0	0.00846517
7.0589e-11	rs7267689	20	61993953	C	G	-6.5192	ENSG00000125534	PPDPF	20	62152818	27	20258	0	0.00898893
7.9788e-11	rs6010614	20	62300906	C	G	-6.5009	ENSG00000125534	PPDPF	20	62152818	36	31565	0	0.0101603
8.3476e-11	rs35060126	20	62301024	T	C	-6.4941	ENSG00000125534	PPDPF	20	62152818	35	31391	0	0.01063
9.7099e-11	rs58580020	20	61996346	C	A	6.4716	ENSG00000125534	PPDPF	20	62152818	30	20786	0	0.0123648
9.944e-11	rs817372	20	62533129	C	G	-6.4676	ENSG00000125534	PPDPF	20	62152818	37	31681	0	0.0126629
1.1683e-10	rs35379633	20	62301022	G	A	-6.4434	ENSG00000125534	PPDPF	20	62152818	36	31566	0	0.0148773
1.1713e-10	rs914468	20	62100463	C	G	-6.443	ENSG00000125534	PPDPF	20	62152818	29	23175	0	0.0149155
1.1822e-10	rs11551683	20	62190180	G	A	-6.4415	ENSG00000125534	PPDPF	20	62152818	21	17851	0	0.0150543
1.2074e-10	rs149064878	20	62076499	A	G	-6.4384	ENSG00000125534	PPDPF	20	62152818	3	2003	0	0.0153752
1.2106e-10	rs78645367	20	62133080	T	G	-6.4378	ENSG00000125534	PPDPF	20	62152818	17	15687	0	0.015416
1.2794e-10	rs79025166	20	62133081	G	A	-6.4296	ENSG00000125534	PPDPF	20	62152818	17	15687	0	0.0162921
1.5136e-10	rs2273504	20	61988061	A	G	-6.4039	ENSG00000125534	PPDPF	20	62152818	18	15177	0	0.0192745
1.5176e-10	rs2247381	20	62546616	G	A	-6.4035	ENSG00000125534	PPDPF	20	62152818	35	28832	0	0.0193254
1.5681e-10	rs45507998	20	61979650	T	C	-6.3985	ENSG00000125534	PPDPF	20	62152818	15	11329	0	0.0199685
1.5804e-10	rs76364377	20	62319284	A	G	-6.3973	ENSG00000125534	PPDPF	20	62152818	34	30902	0	0.0201251
1.633e-10	rs817379	20	62539255	A	C	-6.3923	ENSG00000125534	PPDPF	20	62152818	36	31568	0	0.0207949
1.648e-10	rs2281569	20	62045300	A	G	-6.3908	ENSG00000125534	PPDPF	20	62152818	32	20895	0	0.0209859
1.6917e-10	rs6122453	20	62091807	A	C	-6.387	ENSG00000125534	PPDPF	20	62152818	32	23544	0	0.0215424
1.8804e-10	rs2427544	20	62544861	T	C	-6.3707	ENSG00000125534	PPDPF	20	62152818	36	31569	0	0.0239454
2.17e-10	rs2427561	20	62552222	G	T	-6.3487	ENSG00000125534	PPDPF	20	62152818	35	28801	0	0.0276332
2.268e-10	rs6011212	20	62531182	C	T	-6.3419	ENSG00000125534	PPDPF	20	62152818	34	28464	0	0.0288811
2.355e-10	rs60453313	20	62087493	G	A	-6.3362	ENSG00000125534	PPDPF	20	62152818	19	18045	0	0.029989
2.4138e-10	rs2427554	20	62549565	A	G	-6.3323	ENSG00000125534	PPDPF	20	62152818	36	28917	0	0.0307378
2.4263e-10	rs112265183	20	61997501	A	G	6.3318	ENSG00000125534	PPDPF	20	62152818	27	20073	0	0.0308969
2.4676e-10	rs6011222	20	62546062	G	T	-6.3288	ENSG00000125534	PPDPF	20	62152818	35	28799	0	0.0314229
2.5258e-10	rs139843034	20	61971204	G	A	-6.3253	ENSG00000125534	PPDPF	20	62152818	25	19010	0	0.032164
2.6463e-10	rs817371	20	62532982	C	G	-6.3181	ENSG00000125534	PPDPF	20	62152818	36	31566	0	0.0336985
2.7439e-10	rs6062578	20	62545085	C	G	-6.3124	ENSG00000125534	PPDPF	20	62152818	36	31569	0	0.0349413
2.7976e-10	rs35982738	20	62378121	T	C	6.3097	ENSG00000125534	PPDPF	20	62152818	32	24191	0	0.0356251
2.7976e-10	rs817375	20	62533814	C	T	-6.3095	ENSG00000125534	PPDPF	20	62152818	36	31552	0	0.0356251
2.8708e-10	rs186894319	20	62132336	T	C	-6.3056	ENSG00000125534	PPDPF	20	62152818	2	1546	0	0.0365573
3.0035e-10	rs2427550	20	62547575	A	C	-6.2985	ENSG00000125534	PPDPF	20	62152818	35	28802	0	0.0382471
3.1502e-10	rs2427546	20	62547032	C	T	-6.291	ENSG00000125534	PPDPF	20	62152818	35	28799	0	0.0401152
3.2158e-10	rs13039634	20	61971279	G	A	-6.288	ENSG00000125534	PPDPF	20	62152818	26	19518	0	0.0409506
3.2743e-10	rs78423969	20	62089696	T	C	-6.2851	ENSG00000125534	PPDPF	20	62152818	32	23538	0	0.0416955
3.2828e-10	rs58253278	20	61997156	C	T	6.2848	ENSG00000125534	PPDPF	20	62152818	28	20591	0	0.0418038
3.3125e-10	rs117711618	20	62171624	A	C	-6.2832	ENSG00000125534	PPDPF	20	62152818	12	12201	0	0.042182
3.3253e-10	rs817374	20	62533435	G	T	-6.2828	ENSG00000125534	PPDPF	20	62152818	36	31560	0	0.042345
3.3597e-10	rs914464	20	62099386	C	T	-6.2812	ENSG00000125534	PPDPF	20	62152818	32	23892	0	0.042783
3.5325e-10	rs6062586	20	62549225	T	C	-6.2733	ENSG00000125534	PPDPF	20	62152818	35	28801	0	0.0449835
3.5325e-10	rs2427553	20	62549214	A	C	-6.2733	ENSG00000125534	PPDPF	20	62152818	35	28801	0	0.0449835
3.569e-10	rs2427549	20	62547409	T	C	-6.2718	ENSG00000125534	PPDPF	20	62152818	35	28802	0	0.0454483
3.6431e-10	rs62208970	20	61681216	T	C	-6.2685	ENSG00000125534	PPDPF	20	62152818	17	12681	0	0.0463919
3.6478e-10	rs3827020	20	61980991	C	T	-6.2683	ENSG00000125534	PPDPF	20	62152818	26	18923	0	0.0464517
3.6571e-10	rs6122041	20	62549355	C	T	-6.2678	ENSG00000125534	PPDPF	20	62152818	35	28801	0	0.0465702
3.9346e-10	rs530703	20	62762886	C	T	6.2567	ENSG00000125534	PPDPF	20	62152818	31	22828	0	0.0501039
4.2816e-10	rs6011226	20	62549781	A	T	-6.2432	ENSG00000125534	PPDPF	20	62152818	35	28799	0	0.0545227
4.2926e-10	rs2427559	20	62551898	A	G	-6.243	ENSG00000125534	PPDPF	20	62152818	34	28716	0	0.0546627
4.4038e-10	rs2427555	20	62550717	T	C	-6.239	ENSG00000125534	PPDPF	20	62152818	35	28801	0	0.0560788
4.5584e-10	rs6090020	20	62553498	T	C	-6.2335	ENSG00000125534	PPDPF	20	62152818	36	28913	0	0.0580475
4.6406e-10	rs310629	20	62193414	A	G	6.231	ENSG00000125534	PPDPF	20	62152818	27	19532	0	0.0590942
4.6406e-10	rs112267440	20	62064536	A	G	6.2309	ENSG00000125534	PPDPF	20	62152818	22	17664	0	0.0590942
4.6584e-10	rs914467	20	62100266	G	T	6.2303	ENSG00000125534	PPDPF	20	62152818	31	23209	0	0.0593209
4.7182e-10	rs13041379	20	62180591	A	C	6.2283	ENSG00000125534	PPDPF	20	62152818	10	6268	0	0.0600824
5.4836e-10	rs6122452	20	62091058	G	C	-6.2046	ENSG00000125534	PPDPF	20	62152818	32	23546	0	0.0698291
5.5256e-10	rs428035	20	62155482	T	G	-6.2033	ENSG00000125534	PPDPF	20	62152818	30	20387	0	0.070364
5.7113e-10	rs2427563	20	62554709	C	T	-6.198	ENSG00000125534	PPDPF	20	62152818	35	28798	0	0.0727287
6.132e-10	rs73143503	20	62402628	A	G	6.1872	ENSG00000125534	PPDPF	20	62152818	34	31146	0	0.078086
6.4673e-10	rs117589312	20	61996546	A	G	6.1787	ENSG00000125534	PPDPF	20	62152818	29	20676	0	0.0823558
6.5001e-10	rs75898014	20	61985361	T	G	-6.1778	ENSG00000125534	PPDPF	20	62152818	14	8700	0	0.0827734
7.5267e-10	rs112604138	20	62279344	T	C	-6.1545	ENSG00000125534	PPDPF	20	62152818	18	15621	1.319e-05	0.0958464
8.2418e-10	rs62206964	20	62185011	C	T	-6.1401	ENSG00000125534	PPDPF	20	62152818	25	19474	1.31839e-05	0.104953
8.5374e-10	rs116668146	20	62308829	G	A	-6.1346	ENSG00000125534	PPDPF	20	62152818	32	30077	1.31813e-05	0.108717
8.989e-10	rs437427	20	62154924	A	G	-6.1263	ENSG00000125534	PPDPF	20	62152818	29	20302	1.31709e-05	0.114468
9.6436e-10	rs142841590	20	62115005	A	G	6.1153	ENSG00000125534	PPDPF	20	62152818	28	23025	1.31614e-05	0.122803
9.7898e-10	rs189824995	20	62303080	A	G	-6.1126	ENSG00000125534	PPDPF	20	62152818	22	17761	1.31579e-05	0.124665
1.0038e-09	rs78542094	20	62001507	A	C	-6.1087	ENSG00000125534	PPDPF	20	62152818	27	17950	1.31527e-05	0.127826
1.0306e-09	rs4809553	20	62040955	T	G	-6.1045	ENSG00000125534	PPDPF	20	62152818	33	23646	1.31527e-05	0.131238
1.07e-09	rs78561607	20	62085434	T	C	-6.0985	ENSG00000125534	PPDPF	20	62152818	32	23546	1.31458e-05	0.136256
1.07e-09	rs3787105	20	62274317	C	T	-6.0985	ENSG00000125534	PPDPF	20	62152818	30	20441	1.31458e-05	0.136256
1.0767e-09	rs73147707	20	61695032	T	G	-6.0976	ENSG00000125534	PPDPF	20	62152818	29	21902	1.31441e-05	0.137109
1.1577e-09	rs62207962	20	62004770	T	C	6.0862	ENSG00000125534	PPDPF	20	62152818	28	20343	1.31346e-05	0.147424
1.2919e-09	rs6011024	20	62308160	C	T	-6.0683	ENSG00000125534	PPDPF	20	62152818	22	23479	1.31234e-05	0.164513
1.3765e-09	rs2275293	20	62576419	G	A	-6.0582	ENSG00000125534	PPDPF	20	62152818	35	28791	1.31173e-05	0.175286
1.3782e-09	rs12624749	20	62235200	A	G	-6.0578	ENSG00000125534	PPDPF	20	62152818	31	20775	1.31173e-05	0.175502
1.4904e-09	rs35647984	20	62038585	T	C	-6.0453	ENSG00000125534	PPDPF	20	62152818	2	1505	1.31079e-05	0.18979
1.4904e-09	rs189020482	20	62035291	T	G	-6.0453	ENSG00000125534	PPDPF	20	62152818	2	1505	1.31079e-05	0.18979
1.5297e-09	rs3810480	20	62192374	T	C	6.0412	ENSG00000125534	PPDPF	20	62152818	29	19730	1.31027e-05	0.194795
1.574e-09	rs79387602	20	62009521	A	G	6.0367	ENSG00000125534	PPDPF	20	62152818	25	19650	1.30993e-05	0.200436
1.6457e-09	rs62206861	20	61955720	G	C	-6.0293	ENSG00000125534	PPDPF	20	62152818	29	19313	1.30959e-05	0.209566
1.6621e-09	rs6122454	20	62092342	A	G	-6.0276	ENSG00000125534	PPDPF	20	62152818	34	23991	1.30959e-05	0.211655
1.6953e-09	rs6011794	20	61995322	C	T	6.0246	ENSG00000125534	PPDPF	20	62152818	30	20717	1.30907e-05	0.215883
1.7856e-09	rs74552928	20	62378418	T	C	6.0162	ENSG00000125534	PPDPF	20	62152818	29	27185	1.30847e-05	0.227382
1.7922e-09	rs62208786	20	61954656	G	C	-6.0155	ENSG00000125534	PPDPF	20	62152818	29	19315	1.96258e-05	0.228222
1.8167e-09	rs80132799	20	62322896	T	C	-6.0134	ENSG00000125534	PPDPF	20	62152818	31	28672	1.96258e-05	0.231342
2.0399e-09	rs58675328	20	62274548	T	G	5.9948	ENSG00000125534	PPDPF	20	62152818	32	23535	1.96066e-05	0.259765
2.06e-09	rs2750395	20	62126745	A	G	-5.9929	ENSG00000125534	PPDPF	20	62152818	30	22176	1.96066e-05	0.262324
2.1375e-09	rs13040954	20	61993713	G	C	-5.987	ENSG00000125534	PPDPF	20	62152818	9	10628	1.95976e-05	0.272193
2.1719e-09	rs73622813	20	62142808	T	C	-5.9844	ENSG00000125534	PPDPF	20	62152818	28	22786	1.95963e-05	0.276574
2.2014e-09	rs62206860	20	61955017	G	C	-5.9821	ENSG00000125534	PPDPF	20	62152818	29	19315	1.95912e-05	0.28033
2.358e-09	rs73622817	20	62147411	A	G	-5.9708	ENSG00000125534	PPDPF	20	62152818	27	20020	2.60943e-05	0.300272
2.3696e-09	rs6011729	20	61943803	T	C	-5.9701	ENSG00000125534	PPDPF	20	62152818	27	18845	2.60926e-05	0.301749
2.6946e-09	rs189846022	20	61928879	A	G	-5.9491	ENSG00000125534	PPDPF	20	62152818	3	2322	2.6062e-05	0.343135
2.8157e-09	rs13042091	20	62273130	T	C	5.942	ENSG00000125534	PPDPF	20	62152818	30	23124	2.60501e-05	0.358556
2.8191e-09	rs73920947	20	62301007	A	G	-5.9418	ENSG00000125534	PPDPF	20	62152818	28	27822	2.60501e-05	0.358989
2.8225e-09	rs11086163	20	61995222	C	G	-5.9415	ENSG00000125534	PPDPF	20	62152818	28	20342	2.60501e-05	0.359422
3.0627e-09	rs59073906	20	61997135	A	G	5.9283	ENSG00000125534	PPDPF	20	62152818	28	20591	2.60281e-05	0.39001
3.2194e-09	rs6010952	20	62147896	T	C	-5.92	ENSG00000125534	PPDPF	20	62152818	27	20020	2.60163e-05	0.409964
3.2827e-09	rs2427566	20	62555973	A	G	-5.9167	ENSG00000125534	PPDPF	20	62152818	27	25051	2.60061e-05	0.418025
3.3512e-09	rs3818681	20	62127326	A	G	-5.9132	ENSG00000125534	PPDPF	20	62152818	28	20052	2.60044e-05	0.426748
3.4294e-09	rs79570024	20	62114527	A	G	5.9097	ENSG00000125534	PPDPF	20	62152818	22	18563	2.5996e-05	0.436706
3.4671e-09	rs387098	20	62154594	G	A	-5.9077	ENSG00000125534	PPDPF	20	62152818	30	20417	2.59943e-05	0.441507
3.4797e-09	rs440684	20	62156177	A	G	-5.907	ENSG00000125534	PPDPF	20	62152818	30	20387	2.59943e-05	0.443111
3.5051e-09	rs117787254	20	62130819	A	G	5.9062	ENSG00000125534	PPDPF	20	62152818	17	13833	2.59909e-05	0.446346
3.5137e-09	rs3818204	20	61991141	A	G	-5.9055	ENSG00000125534	PPDPF	20	62152818	26	18923	2.59892e-05	0.447441
3.5782e-09	rs914563	20	62251629	A	G	-5.9026	ENSG00000125534	PPDPF	20	62152818	31	20779	2.59892e-05	0.455654
3.5869e-09	rs6010978	20	62265396	G	T	-5.9021	ENSG00000125534	PPDPF	20	62152818	32	20893	2.59875e-05	0.456762
3.5956e-09	rs182089624	20	62103827	A	G	-5.9017	ENSG00000125534	PPDPF	20	62152818	5	4562	2.59875e-05	0.45787
3.635e-09	rs6011867	20	62148596	G	C	-5.8999	ENSG00000125534	PPDPF	20	62152818	26	19369	2.59875e-05	0.462887
3.6483e-09	rs6062951	20	62106720	G	C	5.8995	ENSG00000125534	PPDPF	20	62152818	30	21805	2.59875e-05	0.464581
3.7152e-09	rs6090471	20	62236148	T	C	-5.8963	ENSG00000125534	PPDPF	20	62152818	31	23239	2.59808e-05	0.4731
3.8201e-09	rs2236198	20	62040172	A	G	-5.8916	ENSG00000125534	PPDPF	20	62152818	30	23124	2.59791e-05	0.486458
3.8433e-09	rs2777932	20	62248015	G	C	-5.8907	ENSG00000125534	PPDPF	20	62152818	31	20780	2.5974e-05	0.489413
4.2798e-09	rs35690311	20	62240430	C	A	-5.8729	ENSG00000125534	PPDPF	20	62152818	26	19024	3.24296e-05	0.544997
4.3632e-09	rs911067	20	61945909	T	C	-5.8697	ENSG00000125534	PPDPF	20	62152818	30	22084	3.24254e-05	0.555618
4.5622e-09	rs6062618	20	62682529	G	T	5.8625	ENSG00000125534	PPDPF	20	62152818	33	26616	3.24065e-05	0.580959
4.9335e-09	rs6011863	20	62144813	G	A	-5.8493	ENSG00000125534	PPDPF	20	62152818	27	20021	3.23792e-05	0.628241
5.1146e-09	rs45523833	20	62294158	T	C	-5.8433	ENSG00000125534	PPDPF	20	62152818	28	20087	3.23771e-05	0.651302
5.2013e-09	rs73622818	20	62152508	A	G	-5.8406	ENSG00000125534	PPDPF	20	62152818	23	18723	3.23729e-05	0.662343
5.4767e-09	rs911068	20	61946016	T	G	-5.8319	ENSG00000125534	PPDPF	20	62152818	30	22081	3.8835e-05	0.697413
5.725e-09	rs144164238	20	62095130	A	G	-5.8246	ENSG00000125534	PPDPF	20	62152818	26	18281	3.88174e-05	0.729032
5.7318e-09	rs73150454	20	62171638	A	G	-5.8243	ENSG00000125534	PPDPF	20	62152818	5	6527	3.88174e-05	0.729898
5.9201e-09	rs1741608	20	62139907	A	G	5.819	ENSG00000125534	PPDPF	20	62152818	33	23655	4.52694e-05	0.753876
5.9201e-09	rs409015	20	62156651	T	G	-5.8189	ENSG00000125534	PPDPF	20	62152818	29	20058	4.52694e-05	0.753876
6.3375e-09	rs73622819	20	62153616	T	C	-5.8074	ENSG00000125534	PPDPF	20	62152818	22	18591	4.5243e-05	0.807029
7.6316e-09	rs879471	20	62269942	C	T	-5.7763	ENSG00000125534	PPDPF	20	62152818	34	23989	4.51904e-05	0.971822
8.0504e-09	rs6089941	20	62257548	A	G	-5.7672	ENSG00000125534	PPDPF	20	62152818	31	21017	5.80758e-05	1
8.3815e-09	rs55953468	20	62273935	G	A	-5.7605	ENSG00000125534	PPDPF	20	62152818	22	19378	5.80645e-05	1
9.9136e-09	rs6089763	20	62308354	T	C	5.7324	ENSG00000125534	PPDPF	20	62152818	33	26617	5.79635e-05	1
9.9136e-09	rs74388034	20	61864038	G	A	-5.7321	ENSG00000125534	PPDPF	20	62152818	8	8927	5.79635e-05	1
1.0031e-08	rs6062619	20	62683002	G	A	5.7304	ENSG00000125534	PPDPF	20	62152818	30	25707	5.79598e-05	1
1.0258e-08	rs186744824	20	62273435	A	G	5.7265	ENSG00000125534	PPDPF	20	62152818	22	19378	5.79449e-05	1
1.0528e-08	rs1757696	20	62135146	C	G	-5.7218	ENSG00000125534	PPDPF	20	62152818	3	8017	5.79374e-05	1
1.1192e-08	rs62206956	20	62000100	C	G	5.7116	ENSG00000125534	PPDPF	20	62152818	26	19977	5.79002e-05	1
1.1675e-08	rs4809383	20	62550780	T	C	-5.7042	ENSG00000125534	PPDPF	20	62152818	34	28287	6.43128e-05	1
1.1925e-08	rs73622812	20	62142649	G	A	-5.7007	ENSG00000125534	PPDPF	20	62152818	29	22903	6.4288e-05	1
1.2337e-08	rs6011853	20	62111572	T	C	-5.695	ENSG00000125534	PPDPF	20	62152818	30	20342	6.42674e-05	1
1.3772e-08	rs73148501	20	62110967	G	A	5.6763	ENSG00000125534	PPDPF	20	62152818	31	23208	7.0626e-05	1
1.4858e-08	rs436336	20	62156597	A	G	-5.663	ENSG00000125534	PPDPF	20	62152818	29	20058	7.05581e-05	1
1.597e-08	rs2777935	20	62270487	C	T	-5.6508	ENSG00000125534	PPDPF	20	62152818	30	20719	8.97609e-05	1
1.612e-08	rs75272497	20	62049810	A	G	-5.649	ENSG00000125534	PPDPF	20	62152818	22	17196	8.97436e-05	1
1.6365e-08	rs6122469	20	62149036	C	T	-5.6464	ENSG00000125534	PPDPF	20	62152818	27	19484	8.97148e-05	1
1.7045e-08	rs3865527	20	62047925	T	C	5.6398	ENSG00000125534	PPDPF	20	62152818	32	23322	9.60738e-05	1
1.7731e-08	rs79055277	20	61869956	A	G	-5.6327	ENSG00000125534	PPDPF	20	62152818	9	9050	9.60492e-05	1
1.7979e-08	rs3795156	20	62518729	G	A	-5.6303	ENSG00000125534	PPDPF	20	62152818	36	27395	9.60246e-05	1
1.9385e-08	rs6122208	20	62526024	G	T	-5.6173	ENSG00000125534	PPDPF	20	62152818	34	27198	0.000102321	1
1.9498e-08	rs2777933	20	62269731	G	C	-5.6163	ENSG00000125534	PPDPF	20	62152818	30	20719	0.000102321	1
1.9543e-08	rs2777934	20	62270078	C	T	-5.6158	ENSG00000125534	PPDPF	20	62152818	30	20719	0.000102321	1
1.9816e-08	rs73148442	20	62110175	A	G	5.6137	ENSG00000125534	PPDPF	20	62152818	31	23209	0.000108682	1
2.0233e-08	rs62206955	20	61999798	A	C	5.6101	ENSG00000125534	PPDPF	20	62152818	26	19976	0.000108668	1
2.0898e-08	rs183351576	20	62265836	G	A	-5.6043	ENSG00000125534	PPDPF	20	62152818	19	15535	0.00010864	1
2.0922e-08	rs6062294	20	62276984	A	G	5.6042	ENSG00000125534	PPDPF	20	62152818	34	23991	0.00010864	1
2.097e-08	rs817381	20	62540460	G	A	-5.6036	ENSG00000125534	PPDPF	20	62152818	35	27276	0.00010864	1
2.146e-08	rs151009486	20	61870686	T	C	-5.5998	ENSG00000125534	PPDPF	20	62152818	9	9050	0.000108619	1
2.2164e-08	rs73135821	20	62275845	T	C	5.5943	ENSG00000125534	PPDPF	20	62152818	30	23124	0.000108612	1
2.2267e-08	rs6010691	20	62524100	C	T	-5.5933	ENSG00000125534	PPDPF	20	62152818	35	27281	0.000108612	1
2.2395e-08	rs117890987	20	62163012	T	C	5.5925	ENSG00000125534	PPDPF	20	62152818	22	16816	0.000108605	1
2.2499e-08	rs56139491	20	62576568	A	G	-5.5915	ENSG00000125534	PPDPF	20	62152818	36	28914	0.000108605	1
2.2786e-08	rs6062293	20	62276869	T	C	5.5894	ENSG00000125534	PPDPF	20	62152818	33	23870	0.000108598	1
2.5386e-08	rs145829468	20	62235019	T	C	-5.5705	ENSG00000125534	PPDPF	20	62152818	25	19419	0.000114855	1
2.5768e-08	rs3810474	20	62109740	T	C	5.5682	ENSG00000125534	PPDPF	20	62152818	31	23208	0.000114825	1
2.6977e-08	rs138866612	20	62166153	A	G	5.5602	ENSG00000125534	PPDPF	20	62152818	21	16732	0.000114767	1
2.707e-08	rs77737217	20	62129687	T	C	-5.5593	ENSG00000125534	PPDPF	20	62152818	27	19936	0.000114767	1
2.8145e-08	rs3787131	20	62044369	G	T	5.5528	ENSG00000125534	PPDPF	20	62152818	32	23324	0.000121104	1
2.8177e-08	rs8183483	20	62143147	A	G	-5.5523	ENSG00000125534	PPDPF	20	62152818	27	19961	0.000121104	1
2.8764e-08	rs6011207	20	62525667	C	T	-5.5488	ENSG00000125534	PPDPF	20	62152818	36	27399	0.000121073	1
2.9496e-08	rs187760729	20	62157764	A	G	-5.5444	ENSG00000125534	PPDPF	20	62152818	3	6538	0.000121042	1
2.9699e-08	rs7262218	20	62277763	C	A	5.5433	ENSG00000125534	PPDPF	20	62152818	31	23209	0.000121027	1
3.0805e-08	rs79025396	20	62128445	G	A	-5.5368	ENSG00000125534	PPDPF	20	62152818	27	19937	0.000133715	1
3.1624e-08	rs910895	20	61996706	A	G	-5.532	ENSG00000125534	PPDPF	20	62152818	30	23431	0.00013369	1
3.3554e-08	rs117927986	20	62024295	C	T	5.522	ENSG00000125534	PPDPF	20	62152818	24	17601	0.000133613	1
3.3669e-08	rs73920908	20	62267239	T	C	-5.5211	ENSG00000125534	PPDPF	20	62152818	34	30902	0.000133605	1
3.4957e-08	rs2039369	20	62253821	C	T	-5.5146	ENSG00000125534	PPDPF	20	62152818	33	23607	0.000133554	1
3.568e-08	rs149093598	20	62023409	C	T	5.5112	ENSG00000125534	PPDPF	20	62152818	25	18581	0.000133545	1
3.6129e-08	rs182857716	20	62157718	G	A	-5.5088	ENSG00000125534	PPDPF	20	62152818	3	6538	0.000133528	1
3.6666e-08	rs8567	20	62522315	G	A	-5.5061	ENSG00000125534	PPDPF	20	62152818	34	23991	0.00013986	1
3.885e-08	rs2427556	20	62550824	A	G	-5.4959	ENSG00000125534	PPDPF	20	62152818	21	22971	0.000139771	1
3.9606e-08	rs6122476	20	62189030	A	G	5.4926	ENSG00000125534	PPDPF	20	62152818	27	19362	0.000139771	1
4.0102e-08	rs6062475	20	62278387	A	G	5.4906	ENSG00000125534	PPDPF	20	62152818	31	23207	0.000139754	1
4.0559e-08	rs6010690	20	62520674	T	G	-5.4883	ENSG00000125534	PPDPF	20	62152818	36	27399	0.000139745	1
4.0928e-08	rs375990	20	62156484	C	T	-5.4867	ENSG00000125534	PPDPF	20	62152818	30	20173	0.000139736	1
4.0974e-08	rs1555339	20	62114874	G	A	5.4867	ENSG00000125534	PPDPF	20	62152818	28	20342	0.000139727	1
4.3407e-08	rs6089956	20	62308364	A	C	5.4765	ENSG00000125534	PPDPF	20	62152818	36	31355	0.000139665	1
4.3456e-08	rs4809585	20	62249275	A	G	-5.476	ENSG00000125534	PPDPF	20	62152818	34	23989	0.000139665	1
4.3949e-08	rs310617	20	62126185	A	G	5.4742	ENSG00000125534	PPDPF	20	62152818	27	22416	0.000145995	1
4.4448e-08	rs817383	20	62540651	G	T	-5.4722	ENSG00000125534	PPDPF	20	62152818	35	27282	0.000145995	1
4.6868e-08	rs817376	20	62535185	T	C	-5.4627	ENSG00000125534	PPDPF	20	62152818	35	27284	0.000158559	1
4.708e-08	rs1291208	20	62330417	T	C	-5.4619	ENSG00000125534	PPDPF	20	62152818	36	31554	0.000158559	1
4.7882e-08	rs190303013	20	62299213	T	C	-5.459	ENSG00000125534	PPDPF	20	62152818	5	3329	0.00016487	1
5.0654e-08	rs2738769	20	62265340	C	A	-5.449	ENSG00000125534	PPDPF	20	62152818	3	2041	0.000177384	1
5.1169e-08	rs139271660	20	62011169	A	C	-5.447	ENSG00000125534	PPDPF	20	62152818	2	1505	0.000177361	1
5.2863e-08	rs6122477	20	62189093	C	T	-5.4412	ENSG00000125534	PPDPF	20	62152818	23	17498	0.000189982	1
5.2982e-08	rs766915	20	62234273	A	G	-5.441	ENSG00000125534	PPDPF	20	62152818	34	23987	0.00018997	1
5.4064e-08	rs62206942	20	61996154	C	T	5.4376	ENSG00000125534	PPDPF	20	62152818	17	9849	0.000196277	1
5.7245e-08	rs914561	20	62270905	T	C	-5.4271	ENSG00000125534	PPDPF	20	62152818	32	23603	0.000215163	1
5.7825e-08	rs6011007	20	62298216	T	G	-5.4254	ENSG00000125534	PPDPF	20	62152818	24	20750	0.000215149	1
5.8936e-08	rs62209270	20	62113398	T	C	-5.422	ENSG00000125534	PPDPF	20	62152818	30	22600	0.000221393	1
5.9933e-08	rs76545232	20	61960566	A	G	-5.4189	ENSG00000125534	PPDPF	20	62152818	29	19311	0.000240339	1
6.3946e-08	rs3761125	20	62286870	T	C	5.4075	ENSG00000125534	PPDPF	20	62152818	33	23862	0.000252876	1
6.5098e-08	rs111790321	20	62345757	A	G	-5.4041	ENSG00000125534	PPDPF	20	62152818	8	10215	0.00025286	1
6.6344e-08	rs817385	20	62541348	C	T	-5.4007	ENSG00000125534	PPDPF	20	62152818	35	27281	0.000252797	1
6.679e-08	rs62209271	20	62115386	T	C	-5.3995	ENSG00000125534	PPDPF	20	62152818	29	22515	0.000252781	1
6.7991e-08	rs734750	20	62187439	C	T	-5.3964	ENSG00000125534	PPDPF	20	62152818	22	16952	0.000252749	1
6.9368e-08	rs817384	20	62541267	C	A	-5.3928	ENSG00000125534	PPDPF	20	62152818	35	27279	0.000252653	1
6.96e-08	rs62209269	20	62113220	T	C	-5.3921	ENSG00000125534	PPDPF	20	62152818	30	22630	0.000252637	1
7.0301e-08	rs2064613	20	61759067	C	A	-5.3903	ENSG00000125534	PPDPF	20	62152818	34	31256	0.00025892	1
7.1088e-08	rs183934795	20	62298774	A	G	-5.3883	ENSG00000125534	PPDPF	20	62152818	5	3329	0.000265235	1
7.3909e-08	rs143896228	20	62049842	A	G	-5.3812	ENSG00000125534	PPDPF	20	62152818	4	2110	0.000271413	1
7.5737e-08	rs817386	20	62541418	C	T	-5.3768	ENSG00000125534	PPDPF	20	62152818	36	27389	0.000271328	1
7.8214e-08	rs3810477	20	62191321	A	G	-5.371	ENSG00000125534	PPDPF	20	62152818	29	21889	0.000277532	1
7.9703e-08	rs73143584	20	62445702	A	G	5.3678	ENSG00000125534	PPDPF	20	62152818	30	25906	0.000296418	1
8.1129e-08	rs62206635	20	61731714	C	A	-5.3645	ENSG00000125534	PPDPF	20	62152818	25	18583	0.000302667	1
8.2854e-08	rs142614912	20	62312338	T	G	-5.3607	ENSG00000125534	PPDPF	20	62152818	6	3504	0.000302572	1
8.8149e-08	rs6090449	20	62176133	A	G	5.3496	ENSG00000125534	PPDPF	20	62152818	28	21997	0.000308778	1
8.9622e-08	rs4809314	20	62247794	A	T	-5.3466	ENSG00000125534	PPDPF	20	62152818	33	23876	0.0003087	1
9.0617e-08	rs1758206	20	62336334	T	C	-5.3446	ENSG00000125534	PPDPF	20	62152818	35	31475	0.000308661	1
9.0817e-08	rs6011934	20	62254934	A	G	-5.3441	ENSG00000125534	PPDPF	20	62152818	33	23875	0.000308661	1
9.132e-08	rs6062569	20	62520671	C	T	-5.3431	ENSG00000125534	PPDPF	20	62152818	36	27399	0.000308623	1
9.2333e-08	rs6062952	20	62107992	A	G	5.3412	ENSG00000125534	PPDPF	20	62152818	32	23538	0.000308623	1
9.2537e-08	rs73317287	20	62548478	G	A	-5.3407	ENSG00000125534	PPDPF	20	62152818	35	28801	0.000308623	1
9.6923e-08	rs11699829	20	62157200	A	G	5.3326	ENSG00000125534	PPDPF	20	62152818	18	15230	0.000314663	1
1.0185e-07	rs187888371	20	62302260	A	G	-5.3233	ENSG00000125534	PPDPF	20	62152818	6	3504	0.000327167	1
1.1083e-07	rs114885918	20	62127584	A	G	-5.3079	ENSG00000125534	PPDPF	20	62152818	27	19938	0.00035831	1
1.1367e-07	rs113385836	20	62548310	C	A	-5.3032	ENSG00000125534	PPDPF	20	62152818	35	28802	0.000364528	1
1.1379e-07	rs1291211	20	62337622	A	G	-5.3031	ENSG00000125534	PPDPF	20	62152818	36	31569	0.000364528	1
1.1479e-07	rs112103063	20	62565522	T	C	-5.3016	ENSG00000125534	PPDPF	20	62152818	35	28801	0.000364482	1
1.1542e-07	rs2738787	20	62328375	A	G	-5.3005	ENSG00000125534	PPDPF	20	62152818	35	31470	0.000364482	1
1.1555e-07	rs11554631	20	62565129	T	C	-5.3004	ENSG00000125534	PPDPF	20	62152818	35	28802	0.000364482	1
1.2192e-07	rs73317260	20	62536806	G	C	-5.2905	ENSG00000125534	PPDPF	20	62152818	36	31568	0.000370533	1
1.2232e-07	rs111838668	20	62561242	T	C	-5.2899	ENSG00000125534	PPDPF	20	62152818	35	28802	0.00037051	1
1.2502e-07	rs141306405	20	62543548	T	C	-5.2858	ENSG00000125534	PPDPF	20	62152818	32	26730	0.000389349	1
1.257e-07	rs12624617	20	62035796	C	T	-5.2848	ENSG00000125534	PPDPF	20	62152818	21	16196	0.000395629	1
1.275e-07	rs446127	20	62154391	T	G	-5.2822	ENSG00000125534	PPDPF	20	62152818	30	20417	0.000395629	1
1.2876e-07	rs11699828	20	62157198	A	G	5.2807	ENSG00000125534	PPDPF	20	62152818	18	15230	0.000395604	1
1.3988e-07	rs113790082	20	62561803	T	C	-5.2652	ENSG00000125534	PPDPF	20	62152818	35	28802	0.000432846	1
1.4234e-07	rs144990458	20	62089272	A	G	5.2622	ENSG00000125534	PPDPF	20	62152818	22	19422	0.000432683	1
1.4281e-07	rs62207998	20	62026448	T	C	-5.2615	ENSG00000125534	PPDPF	20	62152818	31	23563	0.000432656	1
1.4706e-07	rs73619483	20	62134404	A	G	-5.2561	ENSG00000125534	PPDPF	20	62152818	23	20836	0.00045768	1
1.4722e-07	rs183224141	20	62024594	G	T	-5.2558	ENSG00000125534	PPDPF	20	62152818	5	3033	0.00045768	1
1.4835e-07	rs62208042	20	62095753	A	G	5.2547	ENSG00000125534	PPDPF	20	62152818	34	23991	0.000470219	1
1.4948e-07	rs118003674	20	61961363	A	T	-5.2531	ENSG00000125534	PPDPF	20	62152818	29	19313	0.00047019	1
1.5393e-07	rs74337839	20	62561118	T	C	-5.2476	ENSG00000125534	PPDPF	20	62152818	34	28293	0.000482577	1
1.6303e-07	rs192147830	20	62159283	A	T	-5.237	ENSG00000125534	PPDPF	20	62152818	3	6538	0.000501096	1
1.6823e-07	rs6011927	20	62245826	C	G	-5.2314	ENSG00000125534	PPDPF	20	62152818	33	23875	0.000526118	1
1.6823e-07	rs6011823	20	62050063	A	C	-5.2313	ENSG00000125534	PPDPF	20	62152818	31	23239	0.000526118	1
1.6878e-07	rs112662625	20	62314863	G	A	-5.2308	ENSG00000125534	PPDPF	20	62152818	7	9466	0.000526118	1
1.7854e-07	rs6062949	20	62099647	A	G	5.2205	ENSG00000125534	PPDPF	20	62152818	33	23875	0.000569391	1
1.7873e-07	rs4809241	20	62517549	A	G	-5.2201	ENSG00000125534	PPDPF	20	62152818	24	17241	0.000569391	1
1.8601e-07	rs6089946	20	62268149	G	A	5.213	ENSG00000125534	PPDPF	20	62152818	32	24161	0.000581541	1
1.8986e-07	rs77797329	20	62560399	T	C	-5.209	ENSG00000125534	PPDPF	20	62152818	35	28802	0.000587647	1
1.9027e-07	rs62206637	20	61736815	A	G	-5.2086	ENSG00000125534	PPDPF	20	62152818	25	18580	0.000587647	1
1.9212e-07	rs112008236	20	62536851	T	C	-5.2067	ENSG00000125534	PPDPF	20	62152818	36	31569	0.000593824	1
1.94e-07	rs6090017	20	62539278	A	G	-5.2048	ENSG00000125534	PPDPF	20	62152818	36	31569	0.000600038	1
2.0582e-07	rs41278222	20	62564569	T	C	-5.1938	ENSG00000125534	PPDPF	20	62152818	35	28797	0.000624727	1
2.1075e-07	rs3746361	20	62038923	C	G	-5.1896	ENSG00000125534	PPDPF	20	62152818	30	22801	0.000643348	1
2.1256e-07	rs181963911	20	62270442	C	A	-5.1879	ENSG00000125534	PPDPF	20	62152818	9	4118	0.000655799	1
2.1256e-07	rs4809584	20	62237989	T	C	-5.1879	ENSG00000125534	PPDPF	20	62152818	33	23875	0.000655799	1
2.1694e-07	rs8125175	20	62151858	A	G	-5.1841	ENSG00000125534	PPDPF	20	62152818	25	19433	0.000661879	1
2.1788e-07	rs61744085	20	62564363	G	A	-5.1832	ENSG00000125534	PPDPF	20	62152818	35	28800	0.000661879	1
2.1999e-07	rs76324438	20	62567655	G	C	-5.1816	ENSG00000125534	PPDPF	20	62152818	35	28801	0.000674241	1
2.2645e-07	rs62207989	20	62015547	G	A	-5.1762	ENSG00000125534	PPDPF	20	62152818	30	23477	0.000692711	1
2.3661e-07	rs76244047	20	61957213	G	C	-5.1679	ENSG00000125534	PPDPF	20	62152818	28	20243	0.000729745	1
2.3687e-07	rs56303951	20	62098923	A	G	5.1679	ENSG00000125534	PPDPF	20	62152818	33	23874	0.000729745	1
2.3941e-07	rs12480745	20	62124459	T	G	5.1658	ENSG00000125534	PPDPF	20	62152818	31	20557	0.000742173	1
2.4147e-07	rs7265428	20	62119875	C	T	-5.1641	ENSG00000125534	PPDPF	20	62152818	26	19649	0.000741988	1
2.4537e-07	rs75130625	20	62563648	A	C	-5.1611	ENSG00000125534	PPDPF	20	62152818	35	28802	0.00074813	1
2.488e-07	rs17491728	20	62894380	A	G	-5.1585	ENSG00000125534	PPDPF	20	62152818	36	31569	0.00074785	1
2.5147e-07	rs56300533	20	62129924	A	C	5.1567	ENSG00000125534	PPDPF	20	62152818	26	13645	0.000753988	1
2.5336e-07	rs55980089	20	62095805	T	C	5.1553	ENSG00000125534	PPDPF	20	62152818	34	23990	0.000760125	1
2.5993e-07	rs76685684	20	62045653	A	G	5.1505	ENSG00000125534	PPDPF	20	62152818	25	18583	0.000790883	1
2.6272e-07	rs74179810	20	62167490	A	C	-5.1483	ENSG00000125534	PPDPF	20	62152818	4	2506	0.000815691	1
2.6582e-07	rs4444600	20	62236440	T	C	-5.1461	ENSG00000125534	PPDPF	20	62152818	33	23875	0.000834163	1
2.6752e-07	rs13039831	20	62125432	T	C	5.1451	ENSG00000125534	PPDPF	20	62152818	31	20557	0.00083406	1
2.6752e-07	rs817361	20	62558259	C	T	-5.1448	ENSG00000125534	PPDPF	20	62152818	36	28917	0.00083406	1
2.6981e-07	rs4395296	20	62027042	A	G	-5.1433	ENSG00000125534	PPDPF	20	62152818	30	23478	0.000840284	1
2.7125e-07	rs2065993	20	62546351	A	G	-5.1424	ENSG00000125534	PPDPF	20	62152818	35	28802	0.000846297	1
2.7679e-07	rs6011922	20	62235050	A	G	-5.1384	ENSG00000125534	PPDPF	20	62152818	33	23875	0.000864751	1
2.8943e-07	rs2427551	20	62547621	G	A	-5.1302	ENSG00000125534	PPDPF	20	62152818	35	28802	0.000895244	1
2.9067e-07	rs6090018	20	62541340	A	T	-5.1293	ENSG00000125534	PPDPF	20	62152818	36	31569	0.000895244	1
2.9722e-07	rs146867999	20	62192352	A	G	-5.1251	ENSG00000125534	PPDPF	20	62152818	20	17207	0.000926099	1
3.0424e-07	rs190899537	20	61887434	G	A	-5.1208	ENSG00000125534	PPDPF	20	62152818	5	3945	0.000932198	1
3.0716e-07	rs2427548	20	62547349	T	C	-5.1188	ENSG00000125534	PPDPF	20	62152818	35	28802	0.000938296	1
3.1641e-07	rs76769576	20	62565644	G	A	-5.1133	ENSG00000125534	PPDPF	20	62152818	35	28798	0.000981427	1
3.322e-07	rs78457562	20	62562194	T	C	-5.1041	ENSG00000125534	PPDPF	20	62152818	35	28801	0.00101787	1
3.3822e-07	rs35720586	20	62117402	T	G	5.1008	ENSG00000125534	PPDPF	20	62152818	27	14774	0.00103016	1
3.4508e-07	rs6011774	20	61983514	C	T	-5.0969	ENSG00000125534	PPDPF	20	62152818	15	14570	0.00104212	1
3.4727e-07	rs118094435	20	62536492	A	G	-5.0957	ENSG00000125534	PPDPF	20	62152818	36	31563	0.00104199	1
3.4911e-07	rs76291580	20	62565632	A	G	-5.0948	ENSG00000125534	PPDPF	20	62152818	35	28800	0.0010668	1
3.5281e-07	rs56788675	20	62133666	A	G	5.0929	ENSG00000125534	PPDPF	20	62152818	29	20624	0.001073	1
3.7152e-07	rs35612393	20	62050260	G	A	5.0831	ENSG00000125534	PPDPF	20	62152818	32	23537	0.0010974	1
3.7387e-07	rs11696493	20	62015570	A	G	-5.0816	ENSG00000125534	PPDPF	20	62152818	29	23358	0.00110353	1
4.1926e-07	rs73619484	20	62136529	T	C	-5.0598	ENSG00000125534	PPDPF	20	62152818	18	17449	0.00123824	1
4.2102e-07	rs2738775	20	62269839	T	C	-5.0592	ENSG00000125534	PPDPF	20	62152818	30	20717	0.00124443	1
4.3401e-07	rs73157491	20	62015123	T	C	-5.0534	ENSG00000125534	PPDPF	20	62152818	29	23361	0.0012934	1
4.3401e-07	rs150815093	20	62011140	A	G	-5.0533	ENSG00000125534	PPDPF	20	62152818	21	16629	0.0012934	1
4.4506e-07	rs41278214	20	62564224	T	C	-5.0486	ENSG00000125534	PPDPF	20	62152818	35	28802	0.00131791	1
4.864e-07	rs147054744	20	62291061	T	C	5.0316	ENSG00000125534	PPDPF	20	62152818	17	16548	0.0014775	1
5.0082e-07	rs2738780	20	62299814	T	C	-5.026	ENSG00000125534	PPDPF	20	62152818	2	1926	0.00154493	1
5.0448e-07	rs1059250	20	62271380	A	G	-5.0245	ENSG00000125534	PPDPF	20	62152818	31	23481	0.00154483	1
5.1457e-07	rs73134058	20	62244178	T	C	-5.0206	ENSG00000125534	PPDPF	20	62152818	23	18350	0.00156279	1
5.3365e-07	rs142367260	20	62004587	T	C	-5.0137	ENSG00000125534	PPDPF	20	62152818	21	16632	0.00161788	1
5.4487e-07	rs80249635	20	62538348	T	C	-5.0097	ENSG00000125534	PPDPF	20	62152818	36	31569	0.00164835	1
5.4657e-07	rs6011859	20	62139723	A	G	-5.0092	ENSG00000125534	PPDPF	20	62152818	29	22934	0.00164825	1
5.5804e-07	rs79344784	20	62128632	T	C	-5.005	ENSG00000125534	PPDPF	20	62152818	28	20021	0.00168487	1
5.592e-07	rs45602035	20	62196020	T	C	5.0049	ENSG00000125534	PPDPF	20	62152818	27	21986	0.00169104	1
5.7449e-07	rs8123680	20	62048086	T	C	4.9996	ENSG00000125534	PPDPF	20	62152818	31	23453	0.0017519	1
5.9819e-07	rs7000	20	62522466	A	G	4.9918	ENSG00000125534	PPDPF	20	62152818	34	23991	0.00181897	1
6.1451e-07	rs73157501	20	62019482	A	C	4.9867	ENSG00000125534	PPDPF	20	62152818	23	18643	0.00185528	1
6.2606e-07	rs61564121	20	62540601	A	G	-4.9829	ENSG00000125534	PPDPF	20	62152818	36	31569	0.00186121	1
6.4112e-07	rs77993536	20	62296349	T	C	4.9786	ENSG00000125534	PPDPF	20	62152818	34	31198	0.001904	1
6.4979e-07	rs417635	20	62145164	T	C	4.9759	ENSG00000125534	PPDPF	20	62152818	33	23649	0.00190993	1
6.5248e-07	rs191771813	20	62082573	T	C	4.975	ENSG00000125534	PPDPF	20	62152818	4	2178	0.00190993	1
6.9127e-07	rs113365193	20	62296306	T	C	-4.9637	ENSG00000125534	PPDPF	20	62152818	6	8511	0.00201355	1
6.9413e-07	rs113437392	20	62545022	A	G	-4.963	ENSG00000125534	PPDPF	20	62152818	36	31569	0.00203177	1
6.9987e-07	rs7270745	20	62892756	G	C	-4.9613	ENSG00000125534	PPDPF	20	62152818	36	31567	0.00205627	1
7.2405e-07	rs6122455	20	62093396	C	T	-4.9548	ENSG00000125534	PPDPF	20	62152818	12	7973	0.00215464	1
7.3833e-07	rs6512309	20	62892584	G	A	-4.9508	ENSG00000125534	PPDPF	20	62152818	37	31682	0.00218435	1
7.4213e-07	rs113107295	20	61997521	G	A	4.95	ENSG00000125534	PPDPF	20	62152818	16	15179	0.00219652	1
7.4672e-07	rs113325912	20	62267221	T	C	-4.9487	ENSG00000125534	PPDPF	20	62152818	5	7592	0.00222072	1
8.4706e-07	rs6062682	20	62891820	T	C	-4.9242	ENSG00000125534	PPDPF	20	62152818	34	30741	0.00248817	1
8.5752e-07	rs817382	20	62540473	T	C	-4.9217	ENSG00000125534	PPDPF	20	62152818	36	31556	0.00251229	1
8.6899e-07	rs190644764	20	62072497	T	C	-4.9192	ENSG00000125534	PPDPF	20	62152818	12	7877	0.002543	1
8.7165e-07	rs1808056	20	62890932	A	G	-4.9184	ENSG00000125534	PPDPF	20	62152818	34	30739	0.002543	1
9.3332e-07	rs8126001	20	62711459	C	T	4.9053	ENSG00000125534	PPDPF	20	62152818	28	22299	0.00270652	1
9.4096e-07	rs151176846	20	61997500	C	T	4.9037	ENSG00000125534	PPDPF	20	62152818	16	14316	0.00273056	1
9.5059e-07	rs3787116	20	62109405	A	G	4.9016	ENSG00000125534	PPDPF	20	62152818	34	23991	0.00274863	1
9.6326e-07	rs6062679	20	62889991	C	T	-4.8988	ENSG00000125534	PPDPF	20	62152818	34	30738	0.00278493	1
9.741e-07	rs869021	20	62102403	G	A	-4.8967	ENSG00000125534	PPDPF	20	62152818	31	23770	0.00280895	1
9.7509e-07	rs77358500	20	62240449	G	C	4.8968	ENSG00000125534	PPDPF	20	62152818	13	8091	0.00280895	1
9.7807e-07	rs6062678	20	62888802	T	G	-4.8959	ENSG00000125534	PPDPF	20	62152818	34	30734	0.00282122	1
9.8206e-07	rs73134056	20	62243129	A	G	-4.8951	ENSG00000125534	PPDPF	20	62152818	23	18825	0.00282718	1
9.931e-07	rs150589984	20	62429845	C	T	4.8931	ENSG00000125534	PPDPF	20	62152818	27	25497	0.00285136	1
1.0043e-06	rs112548487	20	62284984	A	G	4.8909	ENSG00000125534	PPDPF	20	62152818	21	18870	0.00287501	1
1.0114e-06	rs12329470	20	61683486	T	C	4.8896	ENSG00000125534	PPDPF	20	62152818	33	23660	0.00290548	1
1.0207e-06	rs139776289	20	62531110	G	A	-4.8875	ENSG00000125534	PPDPF	20	62152818	36	31567	0.00292387	1
1.028e-06	rs45617937	20	61975764	T	C	4.8863	ENSG00000125534	PPDPF	20	62152818	24	17971	0.00293613	1
1.0782e-06	rs111640556	20	62396033	A	G	-4.8766	ENSG00000125534	PPDPF	20	62152818	7	10616	0.00305722	1
1.0815e-06	rs6062683	20	62891887	A	G	-4.8761	ENSG00000125534	PPDPF	20	62152818	34	30741	0.00306316	1
1.0859e-06	rs62206954	20	61998992	A	G	4.8755	ENSG00000125534	PPDPF	20	62152818	29	20669	0.00307523	1
1.1194e-06	rs117355089	20	62526065	A	G	-4.8692	ENSG00000125534	PPDPF	20	62152818	33	28384	0.00314816	1
1.1205e-06	rs6062681	20	62891803	G	A	-4.8691	ENSG00000125534	PPDPF	20	62152818	34	30741	0.00315428	1
1.1668e-06	rs41302954	20	62309514	A	G	-4.8611	ENSG00000125534	PPDPF	20	62152818	9	11069	0.00326865	1
1.1762e-06	rs137887577	20	61597352	C	T	-4.8594	ENSG00000125534	PPDPF	20	62152818	16	13486	0.00329906	1
1.2235e-06	rs6089925	20	62200929	A	G	-4.8516	ENSG00000125534	PPDPF	20	62152818	29	20057	0.00346789	1
1.2272e-06	rs6062344	20	62696024	C	T	4.8513	ENSG00000125534	PPDPF	20	62152818	33	21224	0.00348012	1
1.2396e-06	rs116769169	20	62031682	T	C	-4.849	ENSG00000125534	PPDPF	20	62152818	2	1912	0.00352272	1
1.2534e-06	rs2105063	20	62690683	C	T	4.8471	ENSG00000125534	PPDPF	20	62152818	29	22384	0.00357099	1
1.3142e-06	rs66523027	20	61723417	T	C	4.8376	ENSG00000125534	PPDPF	20	62152818	31	25792	0.00370936	1
1.3341e-06	rs2427636	20	62894424	T	C	-4.8346	ENSG00000125534	PPDPF	20	62152818	36	31569	0.00376955	1
1.3736e-06	rs45586439	20	61596221	A	G	-4.8287	ENSG00000125534	PPDPF	20	62152818	16	13487	0.00386049	1
1.4071e-06	rs113504041	20	62124731	A	G	4.8241	ENSG00000125534	PPDPF	20	62152818	23	18025	0.00393845	1
1.4127e-06	rs62206952	20	61998792	T	A	4.8233	ENSG00000125534	PPDPF	20	62152818	29	20671	0.00396287	1
1.4241e-06	rs7261840	20	62132425	T	C	-4.8214	ENSG00000125534	PPDPF	20	62152818	30	20796	0.00399341	1
1.4442e-06	rs3795157	20	62518766	T	C	-4.8187	ENSG00000125534	PPDPF	20	62152818	34	24822	0.00406668	1
1.4486e-06	rs45456594	20	61598093	T	C	-4.8181	ENSG00000125534	PPDPF	20	62152818	15	12567	0.00407814	1
1.453e-06	rs8124050	20	62133676	C	T	4.8178	ENSG00000125534	PPDPF	20	62152818	30	23390	0.00408425	1
1.4602e-06	rs58759023	20	62273319	C	T	-4.8165	ENSG00000125534	PPDPF	20	62152818	4	2979	0.0040901	1
1.4646e-06	rs190255584	20	61844119	T	C	-4.8159	ENSG00000125534	PPDPF	20	62152818	2	1326	0.00410231	1
1.4824e-06	rs181345093	20	61885104	T	C	-4.8134	ENSG00000125534	PPDPF	20	62152818	2	1326	0.00415014	1
1.5003e-06	rs62206953	20	61998884	T	C	4.8112	ENSG00000125534	PPDPF	20	62152818	29	20671	0.00417353	1
1.5275e-06	rs185112884	20	61865234	A	G	-4.8075	ENSG00000125534	PPDPF	20	62152818	2	1326	0.00427064	1
1.5803e-06	rs6062359	20	62900380	G	T	-4.8007	ENSG00000125534	PPDPF	20	62152818	35	31069	0.00434279	1
1.6398e-06	rs187670173	20	61881875	A	G	-4.7933	ENSG00000125534	PPDPF	20	62152818	2	1326	0.00451884	1
1.648e-06	rs113548943	20	62316241	C	T	-4.7924	ENSG00000125534	PPDPF	20	62152818	9	11069	0.00451857	1
1.6745e-06	rs62207014	20	62277036	A	G	4.7894	ENSG00000125534	PPDPF	20	62152818	24	17922	0.0045909	1
1.7547e-06	rs111734334	20	61893870	G	A	4.7798	ENSG00000125534	PPDPF	20	62152818	32	26115	0.00482053	1
1.8885e-06	rs186241458	20	61859091	T	C	-4.7648	ENSG00000125534	PPDPF	20	62152818	2	1326	0.00512087	1
1.9225e-06	rs35268259	20	62050296	G	A	4.7614	ENSG00000125534	PPDPF	20	62152818	31	23207	0.0052292	1
2.0221e-06	rs77915589	20	61790119	G	A	4.7513	ENSG00000125534	PPDPF	20	62152818	34	26955	0.00547203	1
2.0995e-06	rs6062916	20	62018051	T	C	4.7437	ENSG00000125534	PPDPF	20	62152818	33	23662	0.00567117	1
2.1183e-06	rs6011102	20	62402326	G	A	4.742	ENSG00000125534	PPDPF	20	62152818	25	26892	0.00570664	1
2.1456e-06	rs147938742	20	62108264	A	G	4.7393	ENSG00000125534	PPDPF	20	62152818	22	19807	0.00578397	1
2.1456e-06	rs150998792	20	62130403	T	G	4.7392	ENSG00000125534	PPDPF	20	62152818	15	13881	0.00578397	1
2.1648e-06	rs12479598	20	62050188	T	C	-4.7374	ENSG00000125534	PPDPF	20	62152818	27	20062	0.00590453	1
2.2764e-06	rs114224463	20	61998343	A	G	4.7272	ENSG00000125534	PPDPF	20	62152818	27	19191	0.00618237	1
2.3308e-06	rs1801471	20	62038378	T	A	-4.7223	ENSG00000125534	PPDPF	20	62152818	27	19999	0.00632634	1
2.3724e-06	rs4809548	20	62001148	G	A	4.7189	ENSG00000125534	PPDPF	20	62152818	23	18825	0.00642124	1
2.3911e-06	rs76322016	20	62273015	C	T	4.7173	ENSG00000125534	PPDPF	20	62152818	14	15435	0.00646984	1
2.41e-06	rs150157683	20	61899938	A	G	-4.7156	ENSG00000125534	PPDPF	20	62152818	3	1403	0.00652372	1
2.4772e-06	rs55762580	20	62085374	G	T	4.71	ENSG00000125534	PPDPF	20	62152818	33	23874	0.00669014	1
2.5461e-06	rs6062342	20	62695878	C	A	4.7046	ENSG00000125534	PPDPF	20	62152818	33	23874	0.00682646	1
2.7401e-06	rs112859256	20	62298427	C	T	-4.6892	ENSG00000125534	PPDPF	20	62152818	22	19279	0.00729268	1
2.8271e-06	rs4408777	20	62706105	G	A	-4.683	ENSG00000125534	PPDPF	20	62152818	32	23568	0.00761772	1
2.9395e-06	rs12481298	20	62051097	A	G	-4.675	ENSG00000125534	PPDPF	20	62152818	30	23446	0.00788246	1
2.9481e-06	rs67894665	20	61757768	G	A	4.6745	ENSG00000125534	PPDPF	20	62152818	34	31256	0.00791132	1
2.9568e-06	rs183853100	20	61804891	T	C	-4.6737	ENSG00000125534	PPDPF	20	62152818	2	1326	0.00793555	1
2.9741e-06	rs6089823	20	61655576	A	G	4.6727	ENSG00000125534	PPDPF	20	62152818	22	17563	0.00797093	1
2.9886e-06	rs817373	20	62533190	A	G	-4.6716	ENSG00000125534	PPDPF	20	62152818	36	28917	0.00801938	1
3.0385e-06	rs112621476	20	62122860	T	C	4.6682	ENSG00000125534	PPDPF	20	62152818	23	18022	0.00812038	1
3.0622e-06	rs6062947	20	62090881	T	A	4.6666	ENSG00000125534	PPDPF	20	62152818	33	23871	0.008186	1
3.1899e-06	rs75091289	20	62228064	A	G	4.6584	ENSG00000125534	PPDPF	20	62152818	24	20551	0.00850227	1
3.2746e-06	rs186481475	20	61958580	C	T	-4.6527	ENSG00000125534	PPDPF	20	62152818	6	3594	0.00871196	1
3.3097e-06	rs6062444	20	62044352	C	A	4.6507	ENSG00000125534	PPDPF	20	62152818	31	23209	0.00882531	1
3.4639e-06	rs80340538	20	62150018	A	G	-4.641	ENSG00000125534	PPDPF	20	62152818	29	20670	0.00925086	1
3.5214e-06	rs6062579	20	62545095	G	A	-4.6376	ENSG00000125534	PPDPF	20	62152818	36	31562	0.00947286	1
3.6531e-06	rs59496954	20	62405116	A	G	4.6302	ENSG00000125534	PPDPF	20	62152818	35	31481	0.00982477	1
3.775e-06	rs117467662	20	62006393	A	G	-4.6233	ENSG00000125534	PPDPF	20	62152818	21	16622	0.0101365	1
3.8006e-06	rs6062453	20	62090153	C	T	4.622	ENSG00000125534	PPDPF	20	62152818	32	23539	0.0102205	1
3.8634e-06	rs2427520	20	61760927	C	T	-4.6185	ENSG00000125534	PPDPF	20	62152818	30	21139	0.0103629	1
3.9158e-06	rs75436922	20	62066953	T	C	4.6159	ENSG00000125534	PPDPF	20	62152818	29	22034	0.0104818	1
3.9423e-06	rs187800701	20	62189336	T	C	4.6145	ENSG00000125534	PPDPF	20	62152818	16	14390	0.0105718	1
4.3944e-06	rs4809543	20	61986950	A	G	4.5919	ENSG00000125534	PPDPF	20	62152818	26	19987	0.0117051	1
4.4495e-06	rs6011225	20	62548551	C	A	-4.589	ENSG00000125534	PPDPF	20	62152818	35	28797	0.0118597	1
4.744e-06	rs6062357	20	62892739	T	C	-4.5757	ENSG00000125534	PPDPF	20	62152818	37	31684	0.0127822	1
4.7941e-06	rs45623037	20	61989658	C	G	4.5738	ENSG00000125534	PPDPF	20	62152818	26	19983	0.0129312	1
4.8263e-06	rs113197729	20	62237024	A	G	4.5722	ENSG00000125534	PPDPF	20	62152818	26	19518	0.0129951	1
4.9334e-06	rs74441473	20	62526224	C	T	-4.5676	ENSG00000125534	PPDPF	20	62152818	33	28388	0.013292	1
5.0476e-06	rs6062948	20	62091494	A	T	4.5629	ENSG00000125534	PPDPF	20	62152818	33	23870	0.0135964	1
5.1398e-06	rs146155802	20	62298414	A	G	-4.5588	ENSG00000125534	PPDPF	20	62152818	22	26022	0.0138029	1
5.1741e-06	rs2427547	20	62547097	G	A	-4.5574	ENSG00000125534	PPDPF	20	62152818	35	28795	0.013881	1
5.2386e-06	rs6011819	20	62043649	A	G	-4.5548	ENSG00000125534	PPDPF	20	62152818	2	1912	0.0140589	1
5.3088e-06	rs75787914	20	62884411	A	G	-4.5522	ENSG00000125534	PPDPF	20	62152818	34	30408	0.0142557	1
5.3544e-06	rs11698827	20	62092395	C	A	4.5504	ENSG00000125534	PPDPF	20	62152818	34	23991	0.0143784	1
5.3697e-06	rs55674494	20	62207650	C	G	4.5498	ENSG00000125534	PPDPF	20	62152818	29	19307	0.0144316	1
5.5459e-06	rs56946612	20	61849265	G	T	4.5431	ENSG00000125534	PPDPF	20	62152818	35	27284	0.0147979	1
5.6201e-06	rs2427562	20	62552262	G	A	-4.5402	ENSG00000125534	PPDPF	20	62152818	35	28797	0.0149342	1
5.6683e-06	rs77602225	20	62049657	A	G	4.5386	ENSG00000125534	PPDPF	20	62152818	30	20681	0.0150543	1
5.679e-06	rs59297515	20	62145339	T	C	4.5381	ENSG00000125534	PPDPF	20	62152818	27	20921	0.0150724	1
5.6898e-06	rs62207991	20	62019423	G	C	-4.5374	ENSG00000125534	PPDPF	20	62152818	21	19202	0.0150784	1
5.7331e-06	rs3810490	20	62198713	A	G	-4.536	ENSG00000125534	PPDPF	20	62152818	29	20357	0.0151837	1
5.8373e-06	rs6122049	20	62692789	T	C	4.5324	ENSG00000125534	PPDPF	20	62152818	31	23209	0.0154691	1
5.9095e-06	rs35948122	20	62118964	A	G	4.5298	ENSG00000125534	PPDPF	20	62152818	32	20894	0.0156944	1
5.9376e-06	rs142360631	20	62040183	A	G	-4.5285	ENSG00000125534	PPDPF	20	62152818	3	2027	0.0157705	1
6.0338e-06	rs73918955	20	62125890	A	G	4.5253	ENSG00000125534	PPDPF	20	62152818	28	18976	0.0160418	1
6.0338e-06	rs62208000	20	62032144	A	G	4.5253	ENSG00000125534	PPDPF	20	62152818	28	22602	0.0160418	1
6.12e-06	rs185840315	20	62039186	T	C	-4.5222	ENSG00000125534	PPDPF	20	62152818	2	1912	0.0162498	1
6.2309e-06	rs6011105	20	62404838	A	G	4.5185	ENSG00000125534	PPDPF	20	62152818	36	31566	0.0165347	1
6.3317e-06	rs6062625	20	62695634	A	T	4.515	ENSG00000125534	PPDPF	20	62152818	33	23860	0.0168106	1
6.3797e-06	rs111942059	20	62557103	G	A	-4.5133	ENSG00000125534	PPDPF	20	62152818	26	24547	0.0169305	1
6.4219e-06	rs62217849	20	62404745	T	G	4.5122	ENSG00000125534	PPDPF	20	62152818	36	31567	0.0170004	1
6.5318e-06	rs144283573	20	62467859	C	T	4.5086	ENSG00000125534	PPDPF	20	62152818	24	26563	0.017253	1
6.5318e-06	rs6062520	20	62404352	G	A	4.5084	ENSG00000125534	PPDPF	20	62152818	36	31569	0.017253	1
6.6812e-06	rs141335934	20	62437525	T	C	-4.5035	ENSG00000125534	PPDPF	20	62152818	33	30919	0.0176192	1
6.7001e-06	rs113545140	20	62125999	A	G	4.5031	ENSG00000125534	PPDPF	20	62152818	29	19301	0.01769	1
6.738e-06	rs1044394	20	61982085	A	G	4.5018	ENSG00000125534	PPDPF	20	62152818	29	20680	0.0177799	1
6.7444e-06	rs6062522	20	62404469	C	G	4.5017	ENSG00000125534	PPDPF	20	62152818	36	31567	0.0177979	1
6.7698e-06	rs45449494	20	61987930	G	A	4.5008	ENSG00000125534	PPDPF	20	62152818	25	19902	0.0178758	1
6.8146e-06	rs76608763	20	62146582	A	G	-4.4992	ENSG00000125534	PPDPF	20	62152818	29	22041	0.0179645	1
6.8338e-06	rs2180614	20	61960671	T	C	-4.4986	ENSG00000125534	PPDPF	20	62152818	34	26941	0.0180353	1
7.0359e-06	rs6512289	20	62402072	A	G	4.4926	ENSG00000125534	PPDPF	20	62152818	36	31557	0.0185389	1
7.1626e-06	rs113264400	20	62150128	C	T	-4.4886	ENSG00000125534	PPDPF	20	62152818	29	20669	0.0188398	1
7.1962e-06	rs34208882	20	61971643	G	A	-4.4876	ENSG00000125534	PPDPF	20	62152818	13	8112	0.0189356	1
7.2233e-06	rs6062521	20	62404416	C	T	4.4872	ENSG00000125534	PPDPF	20	62152818	37	31684	0.0190003	1
7.2709e-06	rs13039439	20	62703490	T	C	4.4857	ENSG00000125534	PPDPF	20	62152818	32	23537	0.0191083	1
7.3601e-06	rs45454598	20	62199321	A	C	4.483	ENSG00000125534	PPDPF	20	62152818	27	18938	0.0193753	1
7.4853e-06	rs6062946	20	62085222	T	C	4.4796	ENSG00000125534	PPDPF	20	62152818	34	23990	0.019665	1
7.5841e-06	rs1000122	20	61722408	G	A	4.4767	ENSG00000125534	PPDPF	20	62152818	33	30406	0.0199486	1
7.7564e-06	rs117940932	20	62489507	C	T	4.4719	ENSG00000125534	PPDPF	20	62152818	31	26853	0.0203385	1
7.8e-06	rs61742585	20	62197568	A	G	4.4706	ENSG00000125534	PPDPF	20	62152818	27	18938	0.0204569	1
7.8439e-06	rs113486739	20	62309050	A	G	-4.4693	ENSG00000125534	PPDPF	20	62152818	6	4391	0.0205393	1
7.866e-06	rs6062897	20	61963973	G	T	-4.4687	ENSG00000125534	PPDPF	20	62152818	34	26941	0.0206051	1
7.9176e-06	rs183206636	20	62403031	A	G	-4.4674	ENSG00000125534	PPDPF	20	62152818	3	765	0.0207354	1
8.0069e-06	rs45476098	20	62199237	T	C	4.4651	ENSG00000125534	PPDPF	20	62152818	27	18939	0.0208909	1
8.0519e-06	rs6090385	20	61991720	C	A	-4.4637	ENSG00000125534	PPDPF	20	62152818	29	23110	0.0210092	1
8.2574e-06	rs9680065	20	61967037	G	A	-4.4583	ENSG00000125534	PPDPF	20	62152818	36	27398	0.0215157	1
8.3581e-06	rs56322935	20	62901153	T	G	-4.4556	ENSG00000125534	PPDPF	20	62152818	35	31070	0.0217402	1
8.3893e-06	rs34064618	20	62087909	T	A	4.4551	ENSG00000125534	PPDPF	20	62152818	30	22948	0.0218298	1
8.4837e-06	rs138086896	20	62561084	A	C	-4.4526	ENSG00000125534	PPDPF	20	62152818	23	17724	0.0220868	1
8.5471e-06	rs79208229	20	62516236	T	G	-4.4509	ENSG00000125534	PPDPF	20	62152818	34	28461	0.0222528	1
8.5631e-06	rs56015416	20	62599357	T	C	4.4506	ENSG00000125534	PPDPF	20	62152818	34	24294	0.0222933	1
8.587e-06	rs62219891	20	62408774	T	C	4.45	ENSG00000125534	PPDPF	20	62152818	35	31478	0.0223384	1
8.6111e-06	rs62209278	20	62119232	A	G	4.4495	ENSG00000125534	PPDPF	20	62152818	30	20693	0.0223981	1
8.781e-06	rs6062343	20	62695931	A	G	-4.4451	ENSG00000125534	PPDPF	20	62152818	31	20720	0.0229409	1
8.8713e-06	rs6062300	20	62303794	A	G	4.4432	ENSG00000125534	PPDPF	20	62152818	34	23991	0.0231817	1
8.8713e-06	rs6011210	20	62529923	G	A	-4.4429	ENSG00000125534	PPDPF	20	62152818	36	27397	0.0231817	1
8.8961e-06	rs113668439	20	62298419	C	T	-4.4423	ENSG00000125534	PPDPF	20	62152818	24	26331	0.0232147	1
8.9209e-06	rs6010649	20	62404188	G	C	4.4418	ENSG00000125534	PPDPF	20	62152818	36	31569	0.023285	1
8.9625e-06	rs6011757	20	61965976	G	A	-4.4408	ENSG00000125534	PPDPF	20	62152818	35	27281	0.0234104	1
8.9875e-06	rs34788300	20	62118872	T	C	4.4402	ENSG00000125534	PPDPF	20	62152818	30	20692	0.0234448	1
9.021e-06	rs35555520	20	62886216	G	T	-4.4393	ENSG00000125534	PPDPF	20	62152818	36	31355	0.0235628	1
9.2329e-06	rs113166936	20	62440942	T	C	-4.4343	ENSG00000125534	PPDPF	20	62152818	9	12121	0.0240172	1
9.2759e-06	rs45469491	20	62195726	A	G	4.4336	ENSG00000125534	PPDPF	20	62152818	24	18029	0.0240575	1
9.4233e-06	rs4603829	20	61968892	C	T	-4.4299	ENSG00000125534	PPDPF	20	62152818	36	27385	0.0244231	1
9.6442e-06	rs6062519	20	62404232	C	T	4.4251	ENSG00000125534	PPDPF	20	62152818	36	31569	0.0251565	1
9.68e-06	rs6011211	20	62529985	A	G	-4.4242	ENSG00000125534	PPDPF	20	62152818	35	28790	0.025225	1
9.8063e-06	rs187798588	20	62561081	A	G	-4.4213	ENSG00000125534	PPDPF	20	62152818	22	17647	0.0255081	1
1.0036e-05	rs6010903	20	61960080	G	A	-4.4162	ENSG00000125534	PPDPF	20	62152818	29	20636	0.025989	1
1.0318e-05	rs1006573	20	61691968	T	C	-4.4103	ENSG00000125534	PPDPF	20	62152818	32	23324	0.0267258	1
1.0318e-05	rs3827025	20	62198686	A	G	-4.4103	ENSG00000125534	PPDPF	20	62152818	28	19973	0.0267258	1
1.051e-05	rs45519633	20	62197619	T	C	-4.4064	ENSG00000125534	PPDPF	20	62152818	27	19532	0.0273469	1
1.0608e-05	rs6062292	20	62264325	G	T	-4.4042	ENSG00000125534	PPDPF	20	62152818	34	23983	0.0275893	1
1.0617e-05	rs79263141	20	62149845	A	C	-4.4042	ENSG00000125534	PPDPF	20	62152818	25	18570	0.0276071	1
1.0726e-05	rs6011110	20	62412904	A	G	4.402	ENSG00000125534	PPDPF	20	62152818	36	31568	0.0278241	1
1.0815e-05	rs116914291	20	62512441	A	G	4.4003	ENSG00000125534	PPDPF	20	62152818	32	27024	0.0280393	1
1.0945e-05	rs6062364	20	62912567	A	G	-4.3974	ENSG00000125534	PPDPF	20	62152818	34	25993	0.0283232	1
1.1242e-05	rs140890899	20	62130469	T	C	-4.3918	ENSG00000125534	PPDPF	20	62152818	17	15687	0.0291662	1
1.1262e-05	rs4809293	20	61977640	A	G	4.3915	ENSG00000125534	PPDPF	20	62152818	24	18499	0.0292043	1
1.1273e-05	rs79210185	20	62235668	A	C	4.3912	ENSG00000125534	PPDPF	20	62152818	23	17121	0.0292519	1
1.145e-05	rs67311561	20	62304762	G	A	4.3878	ENSG00000125534	PPDPF	20	62152818	33	23872	0.0296594	1
1.162e-05	rs111340639	20	62304892	G	A	4.3847	ENSG00000125534	PPDPF	20	62152818	33	23872	0.0301723	1
1.1695e-05	rs2777938	20	62306208	T	C	4.3834	ENSG00000125534	PPDPF	20	62152818	34	23982	0.0302857	1
1.1792e-05	rs6062527	20	62413838	C	G	4.3815	ENSG00000125534	PPDPF	20	62152818	36	31565	0.0305471	1
1.201e-05	rs111673405	20	61851704	T	C	4.3775	ENSG00000125534	PPDPF	20	62152818	20	18386	0.0311435	1
1.2177e-05	rs76694523	20	61949916	A	G	-4.3743	ENSG00000125534	PPDPF	20	62152818	3	2003	0.0315258	1
1.2334e-05	rs6062451	20	62081653	A	G	4.3718	ENSG00000125534	PPDPF	20	62152818	32	23787	0.0318608	1
1.247e-05	rs12480610	20	62119318	A	G	4.3693	ENSG00000125534	PPDPF	20	62152818	30	20693	0.0322211	1
1.262e-05	rs4425138	20	62416442	A	G	4.3667	ENSG00000125534	PPDPF	20	62152818	34	30902	0.0325696	1
1.2747e-05	rs2872811	20	62290193	T	G	4.3645	ENSG00000125534	PPDPF	20	62152818	33	23873	0.0329	1
1.2888e-05	rs6090040	20	62692060	A	C	4.3621	ENSG00000125534	PPDPF	20	62152818	31	20557	0.0332285	1
1.29e-05	rs3746341	20	62289614	C	G	4.3619	ENSG00000125534	PPDPF	20	62152818	33	23874	0.0332562	1
1.2994e-05	rs73619481	20	62114335	A	G	-4.3602	ENSG00000125534	PPDPF	20	62152818	2	1926	0.0334559	1
1.3126e-05	rs118132208	20	61851651	G	A	4.358	ENSG00000125534	PPDPF	20	62152818	22	21538	0.0337763	1
1.3162e-05	rs7272423	20	62111451	G	A	-4.3574	ENSG00000125534	PPDPF	20	62152818	12	12451	0.0338119	1
1.327e-05	rs2297436	20	62304178	C	G	4.3557	ENSG00000125534	PPDPF	20	62152818	32	23791	0.0341025	1
1.3355e-05	rs6011378	20	62897889	C	T	-4.3541	ENSG00000125534	PPDPF	20	62152818	35	31061	0.0343377	1
1.3966e-05	rs6011928	20	62246541	A	G	-4.3444	ENSG00000125534	PPDPF	20	62152818	34	23991	0.0358345	1
1.4029e-05	rs34830600	20	62197370	A	G	-4.3434	ENSG00000125534	PPDPF	20	62152818	28	19616	0.0359806	1
1.4196e-05	rs35268983	20	61971629	C	A	-4.3406	ENSG00000125534	PPDPF	20	62152818	13	8112	0.036432	1
1.4235e-05	rs113166910	20	62607179	A	G	-4.3402	ENSG00000125534	PPDPF	20	62152818	6	11877	0.0365107	1
1.43e-05	rs45518532	20	61847056	T	C	4.3393	ENSG00000125534	PPDPF	20	62152818	31	26505	0.0366544	1
1.4444e-05	rs6089924	20	62200738	A	G	-4.337	ENSG00000125534	PPDPF	20	62152818	29	20058	0.0369958	1
1.455e-05	rs381331	20	62229989	G	A	-4.3352	ENSG00000125534	PPDPF	20	62152818	31	23209	0.0371669	1
1.4642e-05	rs145136929	20	62573662	A	G	-4.3339	ENSG00000125534	PPDPF	20	62152818	19	16492	0.0373483	1
1.5143e-05	rs75667187	20	62306202	A	G	4.3268	ENSG00000125534	PPDPF	20	62152818	22	16986	0.0384447	1
1.5239e-05	rs34565737	20	62117330	A	G	4.3254	ENSG00000125534	PPDPF	20	62152818	30	20442	0.03864	1
1.5281e-05	rs150357637	20	62561072	T	A	-4.3246	ENSG00000125534	PPDPF	20	62152818	18	15743	0.0387301	1
1.5406e-05	rs35213536	20	62694319	T	G	4.323	ENSG00000125534	PPDPF	20	62152818	31	23453	0.03907	1
1.5617e-05	rs56321414	20	62682819	T	C	-4.3196	ENSG00000125534	PPDPF	20	62152818	33	30817	0.0395991	1
1.6237e-05	rs7266708	20	62162954	C	T	-4.3111	ENSG00000125534	PPDPF	20	62152818	7	7651	0.0410791	1
1.634e-05	rs78337647	20	62138334	T	C	-4.3097	ENSG00000125534	PPDPF	20	62152818	29	22043	0.0413058	1
1.7548e-05	rs9798571	20	62438415	A	G	4.2941	ENSG00000125534	PPDPF	20	62152818	36	31561	0.0441841	1
1.7691e-05	rs4809226	20	62407879	A	G	4.2924	ENSG00000125534	PPDPF	20	62152818	36	31561	0.0445362	1
1.7819e-05	rs34018948	20	62089757	A	G	4.2907	ENSG00000125534	PPDPF	20	62152818	32	23539	0.0448325	1
1.79e-05	rs11699416	20	62105598	T	C	4.2896	ENSG00000125534	PPDPF	20	62152818	32	23541	0.0450212	1
1.8078e-05	rs55870716	20	62682745	T	C	-4.2873	ENSG00000125534	PPDPF	20	62152818	35	31231	0.0453344	1
1.8323e-05	rs3746358	20	62080646	G	A	4.2845	ENSG00000125534	PPDPF	20	62152818	34	23989	0.0458722	1
1.8606e-05	rs2777937	20	62305947	T	C	4.281	ENSG00000125534	PPDPF	20	62152818	33	23861	0.0465484	1
1.8656e-05	rs6062977	20	62246727	C	G	-4.2803	ENSG00000125534	PPDPF	20	62152818	32	23544	0.0466282	1
1.9062e-05	rs75318321	20	61844363	C	T	4.2757	ENSG00000125534	PPDPF	20	62152818	32	26590	0.0474546	1
1.9182e-05	rs429012	20	62153853	T	G	-4.2742	ENSG00000125534	PPDPF	20	62152818	17	14894	0.0477318	1
1.939e-05	rs12625329	20	62709274	A	G	-4.2716	ENSG00000125534	PPDPF	20	62152818	32	23538	0.0482946	1
1.9741e-05	rs45497800	20	61991833	T	C	4.268	ENSG00000125534	PPDPF	20	62152818	27	20205	0.0489783	1
1.9794e-05	rs80019664	20	61757980	T	C	4.2673	ENSG00000125534	PPDPF	20	62152818	34	26955	0.0491255	1
1.9883e-05	rs76476893	20	62124674	A	G	4.2664	ENSG00000125534	PPDPF	20	62152818	23	17454	0.049314	1
2.0044e-05	rs4809331	20	62370890	A	G	-4.2644	ENSG00000125534	PPDPF	20	62152818	34	30072	0.0496468	1

## Sheet: GWAS_CredibleSet
SNP	FORGEdb score, all tissues	FORGEdb score, pancreas	mapped genes	Position GWAS Hg38	Position Hg19	Position Hg18	Allele	Stromgest Risk Allele	Information
rs2145166	10	5	EEF1A2, PPDPF	20:63518487	chr20:62,149,840	chr20:61,620,284	(G>A)	A (increased RG, decreased expression of PPDPF)	Intergenic variant
rs72629024	10	9	PPDPF	20:63521166	chr20:62,152,519	chr20:61,622,963	(C>G)	G (increased RG, decreased expression of PPDPF)	Intron variant
rs2314639	8	4	EEF1A2, PPDPF	20:63517559	chr20:62,148,912	chr20:61,619,356	(C>T)	T (increased RG, decreased expression of PPDPF)	Intergenic variant
rs6122466	7	4	EEF1A2, PPDPF	20:63507824	chr20:62,139,177	chr20:61,609,621	(A>G)	G (increased RG, decreased expression of PPDPF)	Intergenic variant
Linkage Diseqilibrium (r2, EU)	rs6122466	rs2145166	rs2314639	rs72629024
rs6122466	1	0.966	0.958	0.917
rs2145166		1	0.992	0.95
rs2314639			1	0.942
rs72629024				1
Linkage Diseqilibrium (r2, EAS)	rs6122466	rs2145166	rs2314639	rs72629024
rs6122466	1	0.986	0.981	0.881
rs2145166		1	0.995	0.886
rs2314639			1	0.89
rs72629024				1
r2 > 0.95
r2 > 0.90 & r2 ≤ 0.95
r2 > 0.80 & r2 ≤ 0.90

## Sheet: CredibleSet-frequency
rs2145166-frequency (https://www.ncbi.nlm.nih.gov/snp/rs6122466)
Population	Group	Sample Size	Ref Allele G	Alt Allele A
European	Sub	14286	0.8425	0.1575
African	Sub	2946	0.9661	0.0339
African Others	Sub	114	0.991	0.009
African American	Sub	2832	0.965	0.035
Asian	Sub	112	0.393	0.607
East Asian	Sub	86	0.31	0.69
Other Asian	Sub	26	0.65	0.35
South Asian	Sub	98	0.63	0.37
Latin American 1	Sub	146	0.897	0.103
Latin American 2	Sub	610	0.708	0.292
Other	Sub	692	0.828	0.172
rs72629024-frequency
Population	Group	Sample Size	Ref Allele C	Alt Allele G
Total	Global	18886	0.8501	0.1499
European	Sub	14282	0.83861	0.16139
African	Sub	2946	0.9647	0.0353
African Others	Sub	114	0.991	0.009
African American	Sub	2832	0.9636	0.0364
Asian	Sub	112	0.375	0.625
East Asian	Sub	86	0.3	0.7
Other Asian	Sub	26	0.62	0.38
South Asian	Sub	98	0.63	0.37
Latin American 1	Sub	146	0.89	0.11
Latin American 2	Sub	610	0.71	0.29
Other	Sub	692	0.822	0.178
rs2314639-frequency
Population	Group	Sample Size	Ref Allele	Alt Allele
Total	Global	15760	C=0.94162	G=0.00000, T=0.05838
European	Sub	11682	C=0.92784	G=0.00000, T=0.07216
African	Sub	2774	C=0.9996	G=0.0000, T=0.0004
African Others	Sub	112	C=1.000	G=0.000, T=0.000
African American	Sub	2662	C=0.9996	G=0.0000, T=0.0004
Asian	Sub	22	C=0.86	G=0.00, T=0.14
East Asian	Sub	10	C=0.9	G=0.0, T=0.1
Other Asian	Sub	12	C=0.83	G=0.00, T=0.17
Latin American 1	Sub	126	C=0.984	G=0.000, T=0.016
Latin American 2	Sub	320	C=0.997	G=0.000, T=0.003
South Asian	Sub	42	C=1.00	G=0.00, T=0.00
Other	Sub	794	C=0.912	G=0.000, T=0.088
rs6122466-frequency
Population	Group	Sample Size	Ref Allele	Alt Allele
Total	Global	22692	A=0.89767	G=0.10233
European	Sub	18594	A=0.88131	G=0.11869
African	Sub	2786	A=0.9932	G=0.0068
African Others	Sub	112	A=1.000	G=0.000
African American	Sub	2674	A=0.9929	G=0.0071
Asian	Sub	24	A=0.92	G=0.08
East Asian	Sub	12	A=0.92	G=0.08
Other Asian	Sub	12	A=0.92	G=0.08
Latin American 1	Sub	118	A=1.000	G=0.000
Latin American 2	Sub	308	A=1.000	G=0.000
