# Supplementary material for: PPDPF is not a key regulator of human pancreas development
Source: PLoS Genet. 2025 Apr 7;21(4):e1011657. doi: 10.1371/journal.pgen.1011657 (PMC12037078; doi:10.1371/journal.pgen.1011657)
Supplement: S2 Table — (XLSX) [file pgen.1011657.s008.xlsx]

## Sheet: SILAC-MS data
Exp. 1 Log2 Ratio H/L normalized	Exp. 2 Log2 Ratio H/L normalized	Exp. 3 Log2 Ratio H/L normalized	Exp. 4 Log2 Ratio H/L normalized (label switch)	Median (Log2)	Mittelwert (Log2)	How many replicates >1	How many consitent replicates	SD	Potential contaminant	Median B significant	Peptides	Razor + unique peptides	Unique peptides	Sequence coverage [%]	Unique + razor sequence coverage [%]	Unique sequence coverage [%]	Mol. weight [kDa]	Q-value	Score	Intensity	Intensity L	Intensity H	Median Significance B	Protein IDs	Majority protein IDs	Protein names	Gene names
3.50982	3.31133	5.17911	3.7904	3.65692	3.94767	4	4	0.844162		+	8	8	8	98.2	98.2	98.2	11.777	0	323.31	36.5993	24606000000	79504000000	0.00733702	Q9H3Y8	Q9H3Y8	Pancreatic progenitor cell differentiation and proliferation factor	PPDPF(*)
3.93819	4.1211	-0.00923391	4.49031	4.03254	3.13509	4	3	2.10876		+	44	44	44	69.4	69.4	69.4	72.683	0	323.31	38.7722	115610000000	353850000000	0.00284809	O14744	O14744	Protein arginine N-methyltransferase 5;Protein arginine N-methyltransferase 5, N-terminally processed	PRMT5
4.27962	4.01721	-0.0574067	NaN	4.01721	2.74647	3	2	2.43177		+	19	19	19	75.1	75.1	75.1	41.036	0	323.31	34.1412	3128900000	15817000000	0.00296517	Q9BUA3	Q9BUA3	Uncharacterized protein C11orf84	C11orf84
3.84227	3.7582	-0.0508013	3.3475	3.56741	2.72429	4	3	1.86265		+	15	15	15	77.5	77.5	77.5	36.724	0	323.31	37.4454	40715000000	146440000000	0.00907919	Q9BQA1	Q9BQA1	Methylosome protein 50	WDR77
4.2988	3.8955	-0.0602919	NaN	3.8955	2.71134	3	2	2.40876		+	16	16	11	66	66	40.1	29.6	0	159.96	34.2832	3865300000	17041000000	0.00406211	Q9Y657;Q56A73	Q9Y657	Spindlin-1	SPIN1
4.47586	3.62117	-0.0641179	NaN	3.62117	2.67764	3	2	2.41258		+	30	30	30	48.9	48.9	48.9	65.582	0	323.31	34.3476	4079100000	17782000000	0.00799324	Q9BRS2	Q9BRS2	Serine/threonine-protein kinase RIO1	RIOK1
3.95215	3.29416	-0.0500244	2.80218	3.06905	2.49962	4	2	1.76384		+	22	22	22	68.7	68.7	68.7	54.643	0	323.31	34.6255	6528800000	19975000000	0.0272675	Q15750	Q15750	TGF-beta-activated kinase 1 and MAP3K7-binding protein 1	TAB1
2.9137	2.00137	NaN	NaN	2.52848	2.45754	2	2	0.645117		+	4	4	4	15	15	15	35.511	0	14.86	28.318	135350000	199280000	0.00163252	Q9HC21	Q9HC21	Mitochondrial thiamine pyrophosphate carrier	SLC25A19
3.88821	3.42492	0.0582473	NaN	3.42492	2.45713	3	2	2.09036		+	10	10	10	66.7	66.7	66.7	26.215	0	323.31	34.2975	5728200000	15387000000	0.0126208	P54105	P54105	Methylosome subunit pICln	CLNS1A
4.13035	3.30533	-0.0691945	NaN	3.30533	2.4555	3	2	2.22502		+	44	44	44	48.1	48.1	48.1	124.04	0	323.31	34.2291	5075500000	15061000000	0.0164861	Q01804	Q01804	OTU domain-containing protein 4	OTUD4
3.79753	3.50843	-0.024003	NaN	3.50843	2.42732	3	2	2.12782		+	22	18	18	49.6	42.5	42.5	54.002	0	212.52	33.4992	3097600000	9043000000	0.0104206	Q9Y2H1	Q9Y2H1	Serine/threonine-protein kinase 38-like	STK38L
4.40026	0.448055	NaN	NaN	3.49058	2.42416	2	1	2.79463		+	2	2	2	4.1	4.1	4.1	111.63	0.0094837	2.1341	29.5195	49635000	719970000	1.06172e-05	O60313	O60313	Dynamin-like 120 kDa protein, mitochondrial;Dynamin-like 120 kDa protein, form S1	OPA1
3.16983	3.23896	0.0478175	3.22648	3.19843	2.42077	4	2	1.58225		+	19	19	6	56.9	56.9	20.8	34.834	0	286.61	35.2246	4643200000	35505000000	0.0207846	P60891	P60891	Ribose-phosphate pyrophosphokinase 1	PRPS1
4.08423	3.97141	-0.0446277	1.56503	3.2207	2.39401	4	2	1.99827		+	47	47	47	71.5	71.5	71.5	69.15	0	323.31	36.9507	26573000000	106250000000	0.0198159	P23588	P23588	Eukaryotic translation initiation factor 4B	EIF4B
3.79369	3.81578	0.103531	1.80707	3.1183	2.38002	4	2	1.78611		+	40	40	37	48.9	48.9	47.1	103.53	0	323.31	36.2934	11964000000	72253000000	0.0246183	P98175	P98175	RNA-binding protein 10	RBM10
3.68672	2.96763	0.147437	NaN	2.96763	2.26726	3	2	1.8707		+	2	2	2	3	3	3	50.117	0	23.727	29.1039	32101000	544850000	0.000197264	Q92504	Q92504	Zinc transporter SLC39A7	SLC39A7
2.55043	2.29977	NaN	1.82153	2.29977	2.22391	3	3	0.370323		+	9	9	9	22.7	22.7	22.7	56.44	0	120.61	29.4866	115830000	636410000	0.00434604	Q99615	Q99615	DnaJ homolog subfamily C member 7	DNAJC7
3.30416	3.49506	0.0753272	1.9796	2.78884	2.21354	4	2	1.57675		+	22	22	20	68.6	68.6	62.9	40.925	0	142.74	34.5031	2086000000	22262000000	0.047481	O60256	O60256	Phosphoribosyl pyrophosphate synthase-associated protein 2	PRPSAP2
NaN	4.41339	-0.0979032	NaN	3.4753	2.15774	2	1	3.18997		+	18	18	18	34.5	34.5	34.5	82.68	0	122.23	31.655	444060000	2937500000	0.0112488	Q16659;P31152;P28482;P27361	Q16659	Mitogen-activated protein kinase 6	MAPK6
2.2844	1.16504	NaN	3.02128	2.2844	2.15691	3	3	0.934661		+	6	6	6	7.2	7.2	7.2	113.29	0	14.299	29.1328	234790000	353830000	0.00462805	Q96T76	Q96T76	MMS19 nucleotide excision repair protein homolog	MMS19
4.43436	NaN	-0.128661	NaN	3.49414	2.15285	2	1	3.22654		+	4	4	4	29.3	29.3	29.3	20.066	0	77.631	30.9338	573400000	1477800000	0.010771	Q9NQ92	Q9NQ92	Coordinator of PRMT5 and differentiation stimulator	COPRS
3.53481	2.80025	0.0745054	NaN	2.80025	2.13652	3	2	1.82314		+	69	69	62	51.9	51.9	47	158.17	0	323.31	33.8108	2830700000	12238000000	0.0464616	Q13464	Q13464	Rho-associated protein kinase 1	ROCK1
3.31888	2.97442	0.0920721	NaN	2.97442	2.12846	3	2	1.77195		+	18	18	18	43	43	43	37.404	0	323.31	32.7148	466600000	6582500000	0.0330517	O95218	O95218	Zinc finger Ran-binding domain-containing protein 2	ZRANB2
2.86532	2.22234	0.892663	2.40224	2.3151	2.09564	4	3	0.846488		+	3	3	3	9.8	9.8	9.8	59.572	0	34.553	30.2014	493370000	741230000	0.0040806	P43003	P43003	Excitatory amino acid transporter 1	SLC1A3
1.64939	2.51208	NaN	NaN	2.14427	2.08073	2	2	0.610014		+	9	9	9	25.6	25.6	25.6	52.488	0	45.154	30.2541	198310000	1082200000	0.00806862	Q96EY1	Q96EY1	DnaJ homolog subfamily A member 3, mitochondrial	DNAJA3
NaN	3.78545	0.193961	NaN	2.90042	1.9897	2	1	2.53956		+	6	6	6	35.9	35.9	35.9	16.386	0	12.88	30.9296	224360000	1820900000	0.0382788	Q03393	Q03393	6-pyruvoyl tetrahydrobiopterin synthase	PTS
NaN	3.91715	0.0518593	NaN	3.01289	1.9845	2	1	2.73317		+	17	8	7	54.7	31.8	27.7	34.769	0	133.69	32.0074	311190000	4005900000	0.0305843	P11908	P11908	Ribose-phosphate pyrophosphokinase 2	PRPS2
NaN	3.0471	0.876095	NaN	2.33641	1.9616	2	1	1.53513		+	7	7	7	5.6	5.6	5.6	210.51	0	14.597	28.9996	48624000	488100000	0.00373578	Q9UKA4	Q9UKA4	A-kinase anchor protein 11	AKAP11
2.57923	NaN	NaN	1.14321	2.03297	1.86122	2	1	1.01542		+	12	12	12	13.8	13.8	13.8	150.07	0	83.084	29.2814	90976000	561510000	0.0122767	Q6Y7W6	Q6Y7W6	PERQ amino acid-rich with GYF domain-containing protein 2	GIGYF2
NaN	0.884481	NaN	2.73082	2.08482	1.80765	2	1	1.30556		+	7	7	7	5	5	5	181.79	0	12.291	28.544	79830000	311550000	0.0101206	Q9C0C2	Q9C0C2	182 kDa tankyrase-1-binding protein	TNKS1BP1
2.62389	NaN	0.618896	2.13264	2.13264	1.79181	3	2	1.04505		+	12	12	12	16.8	16.8	16.8	115.96	0	192.39	29.689	376990000	488520000	0.00843807	Q96P70	Q96P70	Importin-9	IPO9
NaN	2.39841	1.16369	NaN	1.90929	1.78105	2	2	0.873074		+	7	7	7	26	26	26	34.47	0	26.7	30.1593	156530000	1042500000	0.0191362	Q9H936;Q9H1K4	Q9H936	Mitochondrial glutamate carrier 1	SLC25A22
2.32513	1.16298	NaN	NaN	1.85804	1.74406	2	2	0.82176		+	3	3	3	18.1	18.1	18.1	16.46	0	11.685	29.2135	94567000	527930000	0.0228427	P47813;O14602	P47813;O14602	Eukaryotic translation initiation factor 1A, X-chromosomal;Eukaryotic translation initiation factor 1A, Y-chromosomal	EIF1AX;EIF1AY
2.53257	1.99219	0.603217	NaN	1.99219	1.70932	3	2	0.995292		+	7	7	7	36.2	36.2	36.2	31.62	0	18.574	30.1374	177250000	1003800000	0.0142489	O00165	O00165	HCLS1-associated protein X-1	HAX1
3.96763	4.00935	-0.0798135	-1.08304	3.05234	1.70353	4	2	2.6701		+	37	37	37	57.6	57.6	57.6	88.028	0	323.31	33.9282	3206900000	13139000000	0.0282199	Q15057;Q15027;Q96P50	Q15057	Arf-GAP with coiled-coil, ANK repeat and PH domain-containing protein 2	ACAP2
1.74472	2.01518	1.18935	NaN	1.74472	1.64975	3	3	0.421025		+	6	5	5	9	7.5	7.5	86.16	0	77.902	28.62	185300000	227260000	0.0333095	Q9Y5V3;Q96JG8	Q9Y5V3	Melanoma-associated antigen D1	MAGED1
1.70536	1.57158	NaN	NaN	1.64002	1.63847	2	2	0.094596		+	4	4	4	9.7	9.7	9.7	55.873	0	17.318	27.0139	31080000	104440000	0.0463879	Q96A33	Q96A33	Coiled-coil domain-containing protein 47	CCDC47
1.92718	1.30469	NaN	NaN	1.64925	1.61593	2	2	0.440167		+	2	2	2	10	10	10	9.1604	0.0099269	2.0928	26.8502	15298000	105680000	0.0450833	P24311	P24311	Cytochrome c oxidase subunit 7B, mitochondrial	COX7B
2.84549	NaN	0.315218	NaN	2.07582	1.58035	2	2	1.78917		+	12	12	8	24.3	24.3	17.9	74.175	0	33.531	29.3449	223350000	458520000	0.0104686	Q9UJS0	Q9UJS0	Calcium-binding mitochondrial carrier protein Aralar2	SLC25A13
NaN	0.360645	NaN	2.39912	1.71344	1.37988	2	1	1.44142		+	5	5	5	42.8	42.8	42.8	20.116	0	9.4178	28.6541	116580000	305850000	0.0368384	P82663	P82663	28S ribosomal protein S25, mitochondrial	MRPS25
2.00526	2.1356	-0.0166725	NaN	2.00526	1.37473	3	2	1.20675		+	14	14	14	19.6	19.6	19.6	105.79	0	68.771	29.9303	180670000	842390000	0.0135885	Q6UB35	Q6UB35	Monofunctional C1-tetrahydrofolate synthase, mitochondrial	MTHFD1L
NaN	2.58912	0.063641	NaN	1.82016	1.32638	2	1	1.78578		+	4	4	4	8.6	8.6	8.6	50.529	0	21.914	29.1264	53904000	532130000	0.0259692	Q8ND56	Q8ND56	Protein LSM14 homolog A	LSM14A
2.39909	NaN	0.181039	NaN	1.67996	1.29006	2	1	1.5684		+	2	2	2	4.2	4.2	4.2	82.554	0.0070232	2.3143	28.3247	47770000	288420000	0.0409617	Q9UPW6	Q9UPW6	DNA-binding protein SATB2	SATB2
2.62284	NaN	-0.0680447	NaN	1.83057	1.2774	2	1	1.90274		+	20	19	19	13.6	13.2	13.2	242.96	0	104.49	29.3703	186710000	507260000	0.0250754	Q5JSZ5	Q5JSZ5	Protein PRRC2B	PRRC2B
1.70111	1.71984	0.258338	NaN	1.70111	1.22643	3	2	0.838443		+	9	9	9	34.2	34.2	34.2	38.771	0	41.416	30.4195	249170000	1187000000	0.0383142	Q96J01	Q96J01	THO complex subunit 3	THOC3
1.65796	1.89464	0.0716254	NaN	1.65796	1.20808	3	2	0.991285		+	4	4	4	41.3	41.3	41.3	13.841	0	12.661	28.7609	54928000	399950000	0.0438802	P62699	P62699	Protein yippee-like 5	YPEL5
2.65439	2.3334	0.863542	3.43512	2.5028	2.32161	4	3	1.07653			25	25	25	49.4	49.4	49.4	66.9	0	323.31	34.2961	4102100000	16991000000	0.0798409	O95831	O95831	Apoptosis-inducing factor 1, mitochondrial	AIFM1
2.67924	1.91399	0.468218	3.90656	2.34677	2.242	4	3	1.43942			20	20	20	63	63	63	44.868	0	311.78	33.5027	2109200000	10061000000	0.103962	P31689	P31689	DnaJ homolog subfamily A member 1	DNAJA1
2.22919	2.47765	0.0114957	4.22712	2.35876	2.23636	4	3	1.7293			4	4	4	48.8	48.8	48.8	9.7251	0	44.379	31.9674	1549000000	2649900000	0.101924	P62306	P62306	Small nuclear ribonucleoprotein F	SNRPF
2.46582	2.37192	0.453439	3.43353	2.41963	2.18118	4	3	1.24778			14	14	14	43.7	43.7	43.7	45.745	0	170.68	32.8088	969800000	6553900000	0.0920609	O60884	O60884	DnaJ homolog subfamily A member 2	DNAJA2
3.13714	3.31412	0.127105	1.91855	2.65286	2.12423	4	3	1.46886			19	19	19	50.7	50.7	50.7	53.165	0	133.76	32.9991	1237700000	7346900000	0.0611422	P23381	P23381	Tryptophan--tRNA ligase, cytoplasmic;T1-TrpRS;T2-TrpRS	WARS
2.88821	3.16532	0.0163537	2.26333	2.60934	2.0833	4	3	1.42867			27	27	23	70.5	70.5	63.4	54.19	0	323.31	36.4056	21908000000	69117000000	0.0661483	Q15208	Q15208	Serine/threonine-protein kinase 38	STK38
2.71539	3.46715	-0.0206477	NaN	2.71539	2.05396	3	2	1.83556			40	40	40	44.8	44.8	44.8	128.4	0	323.31	33.9057	2327300000	13766000000	0.0545015	Q9P2R3	Q9P2R3	Rabankyrin-5	ANKFY1
0.611928	3.26028	0.0124972	4.12966	2.47379	2.00359	4	2	2.00005			28	28	28	33.4	33.4	33.4	119.94	0	257.75	33.4384	2701200000	8938900000	0.083945	O15397	O15397	Importin-8	IPO8
2.50134	1.96062	0.769687	2.62025	2.25617	1.96297	4	3	0.845731			41	41	27	41.1	41.1	27.6	112.89	0	323.31	34.5537	3949700000	21267000000	0.120431	P05023;P13637;Q13733;P20648	P05023	Sodium/potassium-transporting ATPase subunit alpha-1	ATP1A1
3.75446	1.31214	0.679604	NaN	1.31214	1.9154	3	2	1.62377			7	7	7	12.2	12.2	12.2	53.944	0	171.22	32.21	442190000	4525700000	0.427986	P53985	P53985	Monocarboxylate transporter 1	SLC16A1
1.6832	1.20483	NaN	2.84736	1.6832	1.9118	3	3	0.84479			19	19	19	34.1	34.1	34.1	67.993	0	163.53	31.9787	911030000	3321000000	0.275054	P08195	P08195	4F2 cell-surface antigen heavy chain	SLC3A2
NaN	3.53306	0.244522	NaN	2.67364	1.88879	2	1	2.32535			22	22	22	49.7	49.7	49.7	71.729	0	323.31	34.5678	2586100000	22879000000	0.0588649	Q9Y6Y0	Q9Y6Y0	Influenza virus NS1A-binding protein	IVNS1ABP
2.45954	1.98295	0.615981	2.44662	2.23333	1.87627	4	3	0.868947			10	10	10	39.2	39.2	39.2	34.061	0	79.762	30.8251	543220000	1359100000	0.124888	Q02978	Q02978	Mitochondrial 2-oxoglutarate/malate carrier protein	SLC25A11
2.47553	1.85228	0.76137	2.29775	2.09214	1.84673	4	3	0.769597			25	9	5	67.4	33.6	15.8	32.866	0	138.54	32.7473	2330700000	4879100000	0.155358	P12236	P12236	ADP/ATP translocase 3;ADP/ATP translocase 3, N-terminally processed	SLC25A6
2.37016	1.69475	0.116098	3.1372	2.07163	1.82955	4	3	1.28534			23	23	23	69.5	69.5	69.5	42.502	0	323.31	34.4057	7206200000	15553000000	0.160219	Q7L2H7	Q7L2H7	Eukaryotic translation initiation factor 3 subunit M	EIF3M
1.96905	3.38874	0.107018	NaN	1.96905	1.8216	3	2	1.64582			18	18	18	52.3	52.3	52.3	55.455	0	282.98	32.9901	1962700000	6568700000	0.186261	Q8WWY3	Q8WWY3	U4/U6 small nuclear ribonucleoprotein Prp31	PRPF31
2.36412	2.36368	0.706641	NaN	2.36368	1.81148	3	2	0.956819			10	10	10	27.6	27.6	27.6	36.034	0	48.302	31.8629	238910000	3666600000	0.101097	Q9NZ01	Q9NZ01	Very-long-chain enoyl-CoA reductase	TECR
1.75702	3.69198	-0.020121	NaN	1.75702	1.80963	3	2	1.85661			13	11	11	50.6	44.7	44.7	39.393	0	194.73	32.5536	777360000	5526800000	0.249751	Q14558	Q14558	Phosphoribosyl pyrophosphate synthase-associated protein 1	PRPSAP1
2.50343	1.8577	0.796099	2.06365	1.96435	1.80522	4	3	0.724651			14	14	14	36.5	36.5	36.5	40.094	0	141.31	34.2657	3222500000	17431000000	0.187525	Q00325	Q00325	Phosphate carrier protein, mitochondrial	SLC25A3
2.45483	2.08219	0.124725	2.53617	2.28051	1.79948	4	3	1.13386			8	8	8	25	25	25	24.614	0	37.597	34.2403	4513900000	15779000000	0.115817	P63162;P14678	P63162;P14678	Small nuclear ribonucleoprotein-associated protein N;Small nuclear ribonucleoprotein-associated proteins B and B	SNRPN;SNRPB
2.11942	1.9143	0.796349	2.24086	2.0205	1.76773	4	3	0.661464			10	10	10	18.3	18.3	18.3	87.996	0	26.338	30.6015	426890000	1202300000	0.172832	Q9UGP8	Q9UGP8	Translocation protein SEC63 homolog	SEC63
3.06414	2.05325	0.033652	1.89921	1.97829	1.76256	4	3	1.26312			13	13	13	50	50	50	29.062	0	323.31	33.3911	2442700000	8821900000	0.183795	O75822	O75822	Eukaryotic translation initiation factor 3 subunit J	EIF3J
2.16008	1.88483	0.645425	2.35373	2.02901	1.76102	4	3	0.768208			8	8	8	31.2	31.2	31.2	39.646	0	84.034	30.9928	653860000	1482900000	0.170682	Q3ZCQ8	Q3ZCQ8	Mitochondrial import inner membrane translocase subunit TIM50	TIMM50
2.52336	2.03101	0.154842	2.3148	2.17987	1.756	4	3	1.08635			5	5	5	53.2	53.2	53.2	13.916	0	215.65	34.6541	6287300000	20746000000	0.135825	P62318	P62318	Small nuclear ribonucleoprotein Sm D3	SNRPD3
2.3693	1.75365	0.992478	NaN	1.75365	1.70514	3	2	0.689691			24	4	3	66.1	16.3	13.4	49.895	0	105.46	32.4264	1686400000	4085300000	0.250872	Q9BQE3	Q9BQE3	Tubulin alpha-1C chain	TUBA1C
2.50279	2.00763	0.0994973	2.15894	2.08527	1.69221	4	3	1.08183			98	98	98	62.2	62.2	62.2	166.57	0	323.31	36.8392	20937000000	102000000000	0.156973	Q14152	Q14152	Eukaryotic translation initiation factor 3 subunit A	EIF3A
2.55277	1.53267	0.976144	NaN	1.53267	1.68719	3	2	0.799592			12	12	12	45.5	45.5	45.5	34.324	0	83.879	31.2885	633740000	1989100000	0.33192	Q53GQ0	Q53GQ0	Very-long-chain 3-oxoacyl-CoA reductase	HSD17B12
3.26239	1.94351	-0.149377	NaN	1.94351	1.68551	3	2	1.72045			6	6	6	33.1	33.1	33.1	20.63	0	49.54	30.7151	112740000	1650000000	0.193207	Q13442	Q13442	28 kDa heat- and acid-stable phosphoprotein	PDAP1
1.96151	1.38841	NaN	NaN	1.70323	1.67496	2	2	0.405244			13	13	13	16.6	16.6	16.6	109.96	0	83.263	30.7687	330590000	1498800000	0.268021	O43592	O43592	Exportin-T	XPOT
2.35296	1.7696	0.124593	2.43799	2.09057	1.67129	4	3	1.07307			25	25	25	64.7	64.7	64.7	52.22	0	323.31	34.7745	7035100000	22353000000	0.155727	P60228	P60228	Eukaryotic translation initiation factor 3 subunit E	EIF3E
2.09764	1.83338	0.752235	1.93132	1.88318	1.65364	4	3	0.610759			25	25	8	53.4	53.4	20.5	32.852	0	192.58	36.5777	22190000000	80368000000	0.210366	P05141;Q9H0C2	P05141	ADP/ATP translocase 2;ADP/ATP translocase 2, N-terminally processed	SLC25A5
2.38275	1.97578	0.165944	1.99338	1.9846	1.62946	4	2	0.993596			9	9	9	51.8	51.8	51.8	25.059	0	81.395	33.5297	2939900000	9460700000	0.182122	Q9UBQ5	Q9UBQ5	Eukaryotic translation initiation factor 3 subunit K	EIF3K
2.02499	0.54962	NaN	2.27628	2.02499	1.61696	3	2	0.932846			7	7	7	18.3	18.3	18.3	56.598	0	130.91	30.9708	1069500000	1034900000	0.171695	Q15758	Q15758	Neutral amino acid transporter B(0)	SLC1A5
NaN	3.14623	0.0837921	NaN	2.30935	1.61501	2	1	2.16547			33	33	32	39.3	39.3	38.4	112.42	0	230.62	32.6446	887780000	5826600000	0.110533	Q9Y4E8;Q13107	Q9Y4E8	Ubiquitin carboxyl-terminal hydrolase 15	USP15
2.24847	2.17591	-0.0692854	2.10024	2.13857	1.61383	4	3	1.12371			5	5	5	54.6	54.6	54.6	13.281	0	166.8	33.698	2701200000	11233000000	0.144771	P62314	P62314	Small nuclear ribonucleoprotein Sm D1	SNRPD1
1.90927	1.50233	1.83487	1.17602	1.67816	1.60562	4	4	0.336643			10	10	10	35.7	35.7	35.7	35.7	0	135.45	31.4783	468790000	2522900000	0.276843	Q96CX2;Q6ZWB6	Q96CX2	BTB/POZ domain-containing protein KCTD12	KCTD12
2.10514	1.104	NaN	NaN	1.68972	1.60457	2	2	0.707913			18	18	18	23.3	23.3	23.3	102.36	0	75.372	30.6512	243420000	1442800000	0.272751	P78344	P78344	Eukaryotic translation initiation factor 4 gamma 2	EIF4G2
1.40076	1.77665	NaN	NaN	1.60091	1.5887	2	2	0.265798			6	6	6	33.5	33.5	33.5	26.477	0	56.338	30.5159	193900000	1341400000	0.305259	P54819	P54819	Adenylate kinase 2, mitochondrial;Adenylate kinase 2, mitochondrial, N-terminally processed	AK2
NaN	3.15051	-0.062731	NaN	2.29824	1.54389	2	1	2.27211			7	7	7	73.8	73.8	73.8	11.967	0	86.805	33.2032	1928600000	7960800000	0.112546	Q99417	Q99417	C-Myc-binding protein	MYCBP
2.5872	1.93425	0.0963968	NaN	1.93425	1.53928	3	2	1.29152			20	20	20	61.9	61.9	61.9	39.93	0	323.31	34.5277	3477000000	21290000000	0.195771	O15372	O15372	Eukaryotic translation initiation factor 3 subunit H	EIF3H
2.352	1.60307	0.11836	2.07893	1.86053	1.53809	4	3	0.995792			43	43	43	61.7	61.7	61.7	92.48	0	323.31	36.0128	14462000000	54872000000	0.217083	P55884	P55884	Eukaryotic translation initiation factor 3 subunit B	EIF3B
2.32625	1.68943	0.105544	1.98405	1.84425	1.52632	4	3	0.982278			22	22	22	58.2	58.2	58.2	63.972	0	323.31	35.0826	6865700000	29519000000	0.222009	O15371	O15371	Eukaryotic translation initiation factor 3 subunit D	EIF3D
2.46631	1.74631	0.108491	1.77626	1.76136	1.52434	4	3	1.00078			14	14	14	51	51	51	37.563	0	175.48	34.6168	7050500000	19294000000	0.248316	O00303	O00303	Eukaryotic translation initiation factor 3 subunit F	EIF3F
2.33362	0.895147	NaN	1.32391	1.32391	1.51756	3	2	0.738531			7	7	7	38	38	38	33.331	0	25.245	29.4798	175140000	573530000	0.114158	Q9Y6C9	Q9Y6C9	Mitochondrial carrier homolog 2	MTCH2
2.2386	1.02645	1.2838	NaN	1.2838	1.51628	3	3	0.638645			6	6	5	15.1	15.1	13.2	52.264	0	16.573	31.084	270120000	2006200000	0.441408	P61619	P61619	Protein transport protein Sec61 subunit alpha isoform 1	SEC61A1
1.35688	1.81656	1.55208	1.3128	1.45778	1.50958	4	4	0.229554			51	51	33	74.5	74.5	56.5	70.897	0	323.31	39.208	165750000000	469270000000	0.362855	P11142	P11142	Heat shock cognate 71 kDa protein	HSPA8
2.25629	2.21481	0.0360461	NaN	2.21481	1.50238	3	2	1.27005			25	25	25	28.3	28.3	28.3	134.75	0	138.41	32.0602	588300000	3889600000	0.128597	Q9P1Y5	Q9P1Y5	Calmodulin-regulated spectrin-associated protein 3	CAMSAP3
2.31156	1.65072	0.109962	1.93446	1.79955	1.50167	4	3	0.966487			42	42	42	44	44	44	105.34	0	323.31	35.7288	12042000000	44901000000	0.235936	Q99613;B5ME19	Q99613;B5ME19	Eukaryotic translation initiation factor 3 subunit C;Eukaryotic translation initiation factor 3 subunit C-like protein	EIF3C;EIF3CL
2.06636	1.49687	0.210389	2.22283	1.80954	1.49911	4	3	0.914032			98	98	90	53.3	53.3	49.7	274.61	0	323.31	34.6174	4954800000	21400000000	0.232772	Q01082;P11277	Q01082	Spectrin beta chain, non-erythrocytic 1	SPTBN1
2.26837	1.66321	0.0926134	1.94597	1.81151	1.49254	4	3	0.965478			29	29	29	51.6	51.6	51.6	66.726	0	323.31	35.9691	19810000000	47453000000	0.232152	Q9Y262	Q9Y262	Eukaryotic translation initiation factor 3 subunit L	EIF3L
1.36681	1.61443	NaN	NaN	1.49593	1.49062	2	2	0.17509			6	6	6	11.8	11.8	11.8	82.309	0	21.776	27.6079	28114000	176450000	0.07123	Q9H9A5	Q9H9A5	CCR4-NOT transcription complex subunit 10	CNOT10
2.15465	1.81844	0.0724488	1.90266	1.86116	1.48705	4	3	0.953823			23	23	23	68.1	68.1	68.1	35.611	0	323.31	34.0553	4128100000	13723000000	0.216894	O75821	O75821	Eukaryotic translation initiation factor 3 subunit G	EIF3G
2.39758	1.50924	0.529071	1.49952	1.50439	1.48385	4	3	0.763196			10	10	10	32.5	32.5	32.5	47.137	0	110.88	30.6331	773930000	891420000	0.343394	Q53H12	Q53H12	Acylglycerol kinase, mitochondrial	AGK
2.18113	2.19229	0.0339339	NaN	2.18113	1.46912	3	2	1.24292			15	15	15	17.6	17.6	17.6	118.29	0	159.58	31.0285	298690000	1891600000	0.135559	O15042	O15042	U2 snRNP-associated SURP motif-containing protein	U2SURP
NaN	2.84894	0.0878702	NaN	2.04745	1.4684	2	1	1.95237			18	17	17	23.8	22.6	22.6	106.12	0	124.28	31.0637	975680000	1268800000	0.166093	Q9NYF8	Q9NYF8	Bcl-2-associated transcription factor 1	BCLAF1
2.31307	NaN	0.529671	1.53508	1.53508	1.45927	3	2	0.894114			4	4	4	15.4	15.4	15.4	27.978	0	19.056	29.5899	287130000	520920000	0.063589	P57088	P57088	Transmembrane protein 33	TMEM33
1.47726	1.41916	NaN	NaN	1.4485	1.44821	2	2	0.041084			8	8	7	27.6	27.6	24.5	36.087	0	25.089	29.9896	277640000	788360000	0.081475	O75190;Q8WWF6;Q8NHS0;Q7Z6W7	O75190	DnaJ homolog subfamily B member 6	DNAJB6
2.46344	1.15769	0.208517	1.92978	1.59478	1.43986	4	3	0.980401			13	13	13	50.8	50.8	50.8	36.876	0	311.68	31.6638	1062100000	2340100000	0.307596	Q14257	Q14257	Reticulocalbin-2	RCN2
1.58125	1.27662	NaN	NaN	1.43696	1.42894	2	2	0.215412			4	4	4	10.8	10.8	10.8	55.01	0	24.928	29.9043	183430000	821390000	0.0841419	Q01650;Q9UM01;Q92536	Q01650	Large neutral amino acids transporter small subunit 1	SLC7A5
2.30941	1.676	0.104605	1.61591	1.64626	1.42648	4	3	0.935425			18	18	18	80.6	80.6	80.6	36.501	0	323.31	35.2537	6843500000	34122000000	0.28835	Q13347	Q13347	Eukaryotic translation initiation factor 3 subunit I	EIF3I
2.20195	1.14522	0.925999	NaN	1.14522	1.42439	3	2	0.682248			5	5	5	12.8	12.8	12.8	54.489	0	31.974	30.0639	321550000	800870000	0.178033	Q9UBM7	Q9UBM7	7-dehydrocholesterol reductase	DHCR7
1.24172	NaN	NaN	1.57945	1.42044	1.41058	2	2	0.238811			2	2	2	11.7	11.7	11.7	30.658	0	11.992	28.1766	147520000	155890000	0.0880806	Q9Y277	Q9Y277	Voltage-dependent anion-selective channel protein 3	VDAC3
1.16434	0.541019	NaN	2.51589	1.16434	1.40708	3	2	1.00957			10	10	10	14.9	14.9	14.9	88.583	0	26.389	28.7261	128600000	315460000	0.17014	Q9Y4W6;Q01484	Q9Y4W6	AFG3-like protein 2	AFG3L2
2.21129	1.40752	0.216362	1.7153	1.5696	1.38762	4	3	0.848145			116	116	116	56.4	56.4	56.4	284.54	0	323.31	34.9294	6330500000	26387000000	0.317311	Q13813	Q13813	Spectrin alpha chain, non-erythrocytic 1	SPTAN1
1.6509	0.951215	0.974676	1.97364	1.35205	1.38761	4	2	0.507841			7	7	2	50.6	50.6	20.5	17.965	0	112.07	35.7101	11753000000	44457000000	0.409493	P62979	P62979	Ubiquitin-40S ribosomal protein S27a;Ubiquitin;40S ribosomal protein S27a	RPS27A
1.87994	1.5565	-0.166049	2.23047	1.72727	1.37521	4	3	1.06373			24	23	23	46.1	44.4	44.4	73.243	0	165.72	32.1931	1306400000	3603700000	0.259748	O00571;O15523;Q9NQI0	O00571;O15523	ATP-dependent RNA helicase DDX3X;ATP-dependent RNA helicase DDX3Y	DDX3X;DDX3Y
2.55947	1.57981	-0.0395476	NaN	1.57981	1.36658	3	2	1.31256			24	24	24	38.2	38.2	38.2	88.813	0	185.98	32.1128	1117200000	3527000000	0.313348	Q9BWU0	Q9BWU0	Kanadaptin	SLC4A1AP
1.75052	1.24811	0.591009	1.85998	1.52108	1.3624	4	3	0.579175			4	4	4	30.6	30.6	30.6	18.998	0	39.728	31.3087	755320000	1904600000	0.336593	P51571	P51571	Translocon-associated protein subunit delta	SSR4
1.85204	1.75685	0.44159	NaN	1.75685	1.35016	3	2	0.788283			32	32	32	34	34	34	133.77	0	318.87	32.3532	851160000	4635400000	0.249808	O14654	O14654	Insulin receptor substrate 4	IRS4
1.82965	1.64473	-0.228452	2.14223	1.74015	1.34704	4	3	1.07021			18	18	18	68.5	68.5	68.5	32.004	0	61.294	33.3611	3550500000	7482700000	0.255386	Q96HS1	Q96HS1	Serine/threonine-protein phosphatase PGAM5, mitochondrial	PGAM5
NaN	1.56686	0.828144	1.62745	1.56686	1.34082	3	2	0.445022			10	2	2	24.5	7.4	7.4	49.775	0	154.12	31.219	547720000	1951800000	0.318377	Q3ZCM7	Q3ZCM7	Tubulin beta-8 chain	TUBB8
NaN	2.21139	0.466236	NaN	1.58801	1.33881	2	1	1.23401			2	2	2	29	29	29	10.143	0	25.729	27.6846	72178000	143540000	0.0543481	Q9Y241;A8MV81	Q9Y241;A8MV81	HIG1 domain family member 1A, mitochondrial;HIG1 domain family member 1C	HIGD1A;HIGD1C
1.99498	1.57841	-0.0783047	1.82077	1.70467	1.32896	4	3	0.953603			9	9	9	67.8	67.8	67.8	13.527	0	152.71	33.4762	2845100000	9104300000	0.267521	P62316	P62316	Small nuclear ribonucleoprotein Sm D2	SNRPD2
1.58823	NaN	NaN	1.05245	1.34507	1.32034	2	2	0.378856			5	5	5	7.1	7.1	7.1	114.76	0	18.54	26.9181	30860000	95947000	0.107977	Q9H2U1	Q9H2U1	ATP-dependent RNA helicase DHX36	DHX36
1.74002	1.46394	0.673285	NaN	1.46394	1.29241	3	2	0.553666			3	3	3	11.9	11.9	11.9	32.235	0	21.256	30.428	323850000	1120800000	0.0780173	P43307	P43307	Translocon-associated protein subunit alpha	SSR1
2.00816	1.95799	-0.0839973	1.14723	1.60883	1.25735	4	3	0.977404			18	18	11	51.9	51.9	33.9	49.229	0	323.31	34.0305	4347200000	13199000000	0.302261	P31943	P31943	Heterogeneous nuclear ribonucleoprotein H;Heterogeneous nuclear ribonucleoprotein H, N-terminally processed	HNRNPH1
1.09653	1.07279	NaN	1.58346	1.09653	1.25093	3	2	0.288227			6	6	6	20.4	20.4	20.4	39.474	0	18.966	28.569	95246000	302980000	0.199364	Q9NZL4	Q9NZL4	Hsp70-binding protein 1	HSPBP1
NaN	1.31301	0.224411	2.1715	1.31301	1.23631	3	2	0.975808			11	11	11	27.8	27.8	27.8	53.488	0	58.975	29.9582	214120000	828980000	0.11745	Q9UBB4	Q9UBB4	Ataxin-10	ATXN10
1.85631	1.73049	-0.0681051	1.37049	1.56169	1.2223	4	3	0.884558			19	19	19	52.1	52.1	52.1	50.976	0	323.31	34.8798	7003100000	24609000000	0.320403	P61978	P61978	Heterogeneous nuclear ribonucleoprotein K	HNRNPK
1.53471	1.10178	0.23008	2.00017	1.33443	1.21669	4	3	0.753123			16	16	6	28.4	28.4	12.1	71.368	0	137.76	30.666	454670000	1249000000	0.417601	Q9NVI7	Q9NVI7	ATPase family AAA domain-containing protein 3A	ATAD3A
1.60345	0.829606	NaN	NaN	1.26781	1.21653	2	1	0.547193			10	10	10	11.2	11.2	11.2	118.71	0	32.495	29.347	241090000	441740000	0.131904	Q8TEX9	Q8TEX9	Importin-4	IPO4
0.72369	1.68275	NaN	NaN	1.28149	1.20322	2	1	0.67816			2	2	2	17.9	17.9	17.9	17.79	0	10.09	27.3979	30583000	146260000	0.12739	O60613	O60613	15 kDa selenoprotein	SEP15
2.20767	1.22614	0.0943712	1.27286	1.24969	1.20026	4	3	0.864834			53	53	49	35.2	35.2	33.5	175.49	0	323.31	34.5234	5011100000	19683000000	0.457881	Q04637;REV__Q8NEG2	Q04637	Eukaryotic translation initiation factor 4 gamma 1	EIF4G1
1.03605	1.33491	NaN	NaN	1.1932	1.18548	2	2	0.21133			10	10	10	42.3	42.3	42.3	35.144	0	61.973	29.4592	149060000	589000000	0.158721	O00743	O00743	Serine/threonine-protein phosphatase 6 catalytic subunit;Serine/threonine-protein phosphatase 6 catalytic subunit, N-terminally processed	PPP6C
2.15523	1.3927	-0.0112826	NaN	1.3927	1.17888	3	2	1.09897			13	13	13	17.4	17.4	17.4	103.7	0	76.4	30.0852	167730000	971390000	0.0950286	Q8IWX8	Q8IWX8	Calcium homeostasis endoplasmic reticulum protein	CHERP
1.19131	1.14919	NaN	NaN	1.17041	1.17025	2	2	0.0297803			4	4	4	13.7	13.7	13.7	32.844	0	17.959	28.584	84569000	317810000	0.167689	O95983	O95983	Methyl-CpG-binding domain protein 3	MBD3
1.79896	1.33931	-0.0313858	1.56452	1.4563	1.16785	4	3	0.821222			3	3	3	52.2	52.2	52.2	10.803	0	84.091	31.4898	1082700000	1933000000	0.363481	P62304	P62304	Small nuclear ribonucleoprotein E	SNRPE
1.46723	0.95628	0.109427	2.10389	1.23426	1.15921	4	2	0.842718			40	40	40	24.7	24.7	24.7	225.49	0	152.48	32.6093	1301800000	5250400000	0.465444	Q14008	Q14008	Cytoskeleton-associated protein 5	CKAP5
1.43023	0.884793	NaN	NaN	1.18314	1.15751	2	1	0.385683			3	3	3	12.5	12.5	12.5	31.512	0	12.759	29.8405	207720000	753630000	0.162635	P54709	P54709	Sodium/potassium-transporting ATPase subunit beta-3	ATP1B3
2.31391	NaN	-0.000894759	NaN	1.57814	1.15651	2	1	1.63682			7	7	7	35	35	35	22.348	0	32.768	31.1007	231650000	2071100000	0.313994	Q9NY12	Q9NY12	H/ACA ribonucleoprotein complex subunit 1	GAR1
NaN	1.27017	NaN	1.01768	1.14944	1.14393	2	2	0.178538			2	2	2	6.8	6.8	6.8	55.527	0	8.4956	28.0263	88203000	185180000	0.176267	P48651	P48651	Phosphatidylserine synthase 1	PTDSS1
1.82534	1.23303	0.365581	NaN	1.23303	1.14132	3	2	0.734188			12	12	12	33.3	33.3	33.3	42.981	0	144.22	31.1411	654740000	1713500000	0.466048	P10644	P10644	cAMP-dependent protein kinase type I-alpha regulatory subunit;cAMP-dependent protein kinase type I-alpha regulatory subunit, N-terminally processed	PRKAR1A
1.71923	0.720279	0.217727	1.86949	1.30454	1.13168	4	2	0.794594			8	8	8	8.6	8.6	8.6	136.31	0	27.491	29.2427	138020000	497210000	0.12006	Q9HAV4	Q9HAV4	Exportin-5	XPO5
1.6212	1.45518	0.03492	1.38911	1.42252	1.1251	4	3	0.733316			19	19	19	14.3	14.3	14.3	177.19	0	49.951	30.8723	262590000	1703000000	0.378024	Q9NYU2;Q9NYU1	Q9NYU2	UDP-glucose:glycoprotein glucosyltransferase 1	UGGT1
1.05693	1.16729	NaN	NaN	1.11317	1.11211	2	2	0.0780388			6	6	6	23.5	23.5	23.5	24.428	0	60.025	30.9721	358710000	1747600000	0.527134	O75832	O75832	26S proteasome non-ATPase regulatory subunit 10	PSMD10
1.40474	1.12836	0.711495	1.11882	1.1236	1.09085	4	3	0.285556			22	5	4	67.3	16.4	13.1	49.67	0	108.63	35.2582	15271000000	25823000000	0.521661	P07437;A6NNZ2;CON__ENSEMBL:ENSBTAP00000025008;Q9H4B7	P07437	Tubulin beta chain	TUBB
1.9565	1.13599	0.178619	NaN	1.13599	1.09037	3	2	0.889819			8	8	8	41	41	41	25.097	0	66.775	31.98	880570000	3355400000	0.515194	P06730;A6NMX2	P06730	Eukaryotic translation initiation factor 4E	EIF4E
2.13159	1.04942	0.0564447	NaN	1.04942	1.07915	3	2	1.03789			10	10	10	23.8	23.8	23.8	53.248	0	105.36	29.6596	164990000	683080000	0.221725	Q9ULV4	Q9ULV4	Coronin-1C	CORO1C
1.11922	0.937796	0.349818	1.90217	1.03136	1.07725	4	2	0.640537			22	22	21	56.7	56.7	53.7	45.626	0	163.16	32.8932	2065900000	5911200000	0.571055	P62195	P62195	26S protease regulatory subunit 8	PSMC5
1.64155	1.52226	0.0267293	NaN	1.52226	1.06351	3	2	0.899858			12	12	12	25.8	25.8	25.8	61.585	0	78.902	29.7547	187010000	718840000	0.0660133	Q14247	Q14247	Src substrate cortactin	CTTN
1.95051	-0.135966	0.93757	1.49838	1.24506	1.06262	4	2	0.900088			17	17	17	22.6	22.6	22.6	114.76	0	91.859	30.8774	731890000	1240600000	0.460143	P16615;O14983;Q93084	P16615	Sarcoplasmic/endoplasmic reticulum calcium ATPase 2	ATP2A2
1.73383	1.23383	0.0339339	1.24653	1.24019	1.06203	4	3	0.723845			26	26	26	45.8	45.8	45.8	85.852	0	323.31	32.4205	1308400000	4439900000	0.462525	O43719	O43719	HIV Tat-specific factor 1	HTATSF1
NaN	1.53371	0.580242	NaN	1.13435	1.05698	2	1	0.674206			20	20	20	29.5	29.5	29.5	92.888	0	116.1	31.2614	453660000	2120400000	0.516048	Q14566	Q14566	DNA replication licensing factor MCM6	MCM6
1.31678	1.26568	0.294782	1.30294	1.28443	1.04505	4	2	0.500641			28	28	25	28.4	28.4	26	141.13	0	258.91	31.3732	467540000	2313900000	0.441109	O75122	O75122	CLIP-associating protein 2	CLASP2
1.30947	0.692784	0.301705	1.8735	1.03383	1.04436	4	2	0.691111			16	16	16	47.6	47.6	47.6	42.945	0	92.641	32.5248	1562100000	4617200000	0.569705	Q9UNM6	Q9UNM6	26S proteasome non-ATPase regulatory subunit 13	PSMD13
1.32216	0.755059	NaN	NaN	1.0663	1.03861	2	1	0.401001			6	6	6	7.2	7.2	7.2	130.16	0	16.868	28.103	80323000	207990000	0.213518	O14617	O14617	AP-3 complex subunit delta-1	AP3D1
1.68903	1.45318	-0.0388656	1.02409	1.25453	1.03186	4	3	0.765048			23	23	11	55.4	55.4	29.6	46.153	0	214.15	34.1894	3639300000	15951000000	0.455523	P60842	P60842	Eukaryotic initiation factor 4A-I	EIF4A1
NaN	1.60886	NaN	0.454328	1.14413	1.03159	2	1	0.816375			7	7	7	10.3	10.3	10.3	102.36	0	22.52	27.9743	75926000	187780000	0.178493	A0FGR8	A0FGR8	Extended synaptotagmin-2	ESYT2
NaN	1.96107	0.102053	NaN	1.31232	1.03156	2	1	1.31452			22	22	22	14.4	14.4	14.4	216.04	0	197.73	30.1855	106200000	1114900000	0.117663	Q3V6T2	Q3V6T2	Girdin	CCDC88A
1.39808	1.47799	-0.119965	1.3426	1.3706	1.02467	4	3	0.765114			3	3	3	34.2	34.2	34.2	8.496	0	8.4912	32.7803	1148200000	6228400000	0.401061	P62308;A8MWD9	P62308;A8MWD9	Small nuclear ribonucleoprotein G;Putative small nuclear ribonucleoprotein G-like protein 15	SNRPG;SNRPGP15
1.58357	0.464564	NaN	NaN	1.12994	1.02407	2	1	0.791255			4	4	4	27.2	27.2	27.2	19.576	0	11.367	28.6687	107790000	318930000	0.184535	P13073	P13073	Cytochrome c oxidase subunit 4 isoform 1, mitochondrial	COX4I1
1.7643	0.944559	-0.158623	1.53491	1.26972	1.02129	4	2	0.859062			5	5	5	60.7	60.7	60.7	6.6767	0	93.377	33.0692	1962000000	7049900000	0.448164	P62273	P62273	40S ribosomal protein S29	RPS29
NaN	1.91265	0.0970713	NaN	1.2734	1.00486	2	1	1.28381			18	18	18	31.1	31.1	31.1	90.254	0	158.61	30.0809	355350000	780370000	0.130045	O43290	O43290	U4/U6.U5 tri-snRNP-associated protein 1	SART1
1.74524	1.08284	-0.081049	1.23834	1.16268	0.996342	4	3	0.771937			118	118	110	64	64	62	280.74	0	323.31	36.4265	21304000000	71051000000	0.501413	P21333	P21333	Filamin-A	FLNA
1.40637	1.01935	-0.000692654	1.54343	1.2258	0.992113	4	3	0.698083			43	43	43	64.5	64.5	64.5	89.321	0	323.31	34.6171	6396000000	19954000000	0.469618	P55072	P55072	Transitional endoplasmic reticulum ATPase	VCP
1.56828	1.20883	0.0415233	1.10104	1.15594	0.979917	4	3	0.656714			46	46	46	46.6	46.6	46.6	145.83	0	323.31	34.3913	5171900000	17360000000	0.504876	O75533	O75533	Splicing factor 3B subunit 1	SF3B1
1.64094	0.97607	-0.290886	1.59174	1.3165	0.979468	4	2	0.899304			6	6	6	33.9	33.9	33.9	6.6478	0	13.206	32.7973	1993400000	5470600000	0.425942	P62861	P62861	40S ribosomal protein S30	FAU
1.53401	0.228357	NaN	1.14819	1.14819	0.970187	3	2	0.670782			3	3	3	20.3	20.3	20.3	25.565	0	9.5166	30.1593	516460000	682690000	0.176788	P00403	P00403	Cytochrome c oxidase subunit 2	MT-CO2
1.44541	1.08807	0.0683268	1.26247	1.1779	0.96607	4	3	0.616021			39	39	39	40.3	40.3	40.3	135.58	0	323.31	34.1006	4526800000	13894000000	0.493643	Q15393	Q15393	Splicing factor 3B subunit 3	SF3B3
1.87511	0.0472592	NaN	NaN	1.23315	0.961185	2	1	1.29249			12	4	4	6.7	3.2	3.2	291.02	0	11.258	28.1752	62692000	240400000	0.143889	Q14315	Q14315	Filamin-C	FLNC
1.71295	0.835197	-0.195451	1.4911	1.20011	0.96095	4	2	0.856279			8	8	8	57.2	57.2	57.2	17.04	0	109.16	33.4866	3809700000	8226800000	0.482423	P62841	P62841	40S ribosomal protein S15	RPS15
1.23033	1.4461	0.187768	NaN	1.23033	0.95473	3	2	0.672914			19	19	19	21	21	21	132.82	0	57.199	30.8705	400420000	1562700000	0.467381	Q8IX12	Q8IX12	Cell division cycle and apoptosis regulator protein 1	CCAR1
1.48882	1.25713	-0.0356679	1.08948	1.17574	0.949942	4	3	0.677165			32	32	32	38.9	38.9	38.9	100.23	0	323.31	33.1547	2101700000	7460200000	0.494743	Q13435	Q13435	Splicing factor 3B subunit 2	SF3B2
1.33543	0.887759	0.372952	1.19605	1.05012	0.948046	4	2	0.426589			22	22	22	52.9	52.9	52.9	47.366	0	236.77	33.104	2527200000	6704800000	0.56083	P43686	P43686	26S protease regulatory subunit 6B	PSMC4
1.49344	0.69207	0.286645	1.29949	1.02751	0.942912	4	2	0.554929			26	26	26	64	64	64	48.633	0	152.41	33.0428	2308200000	6540500000	0.573162	P35998	P35998	26S protease regulatory subunit 7	PSMC2
1.27596	1.38184	0.119688	NaN	1.27596	0.925829	3	2	0.700142			32	32	32	27	27	27	167.35	0	210.46	31.1546	170080000	2220300000	0.445164	Q08378	Q08378	Golgin subfamily A member 3	GOLGA3
NaN	0.253384	NaN	1.58532	1.0679	0.919354	2	1	0.941823			3	3	3	31	31	31	15.521	0	23.126	26.1951	19940000	56887000	0.21275	Q9NS69	Q9NS69	Mitochondrial import receptor subunit TOM22 homolog	TOMM22
1.43973	1.23143	0.024887	0.95786	1.10112	0.913477	4	2	0.624393			8	8	8	32.8	32.8	32.8	33.631	0	33.687	29.9805	400190000	659060000	0.197277	Q92600	Q92600	Cell differentiation protein RCD1 homolog	RQCD1
1.97277	0.570463	-0.426354	1.52301	1.12396	0.90997	4	2	1.06558			25	25	25	42.9	42.9	42.9	83.677	0	260.92	32.403	1169600000	4509400000	0.52147	Q16891	Q16891	MICOS complex subunit MIC60	IMMT
1.28143	0.846152	0.344488	1.14175	1.00151	0.903455	4	2	0.414479			29	29	29	36.2	36.2	36.2	100.2	0	289.87	33.66	2750100000	10823000000	0.587505	Q13200	Q13200	26S proteasome non-ATPase regulatory subunit 2	PSMD2
NaN	1.6345	0.165687	NaN	1.07946	0.900094	2	1	1.03861			5	5	5	19.3	19.3	19.3	28.994	0	14.446	28.9914	85439000	448230000	0.207267	P50402	P50402	Emerin	EMD
1.66052	1.02906	-0.0133197	NaN	1.02906	0.892087	3	2	0.845284			3	3	3	32	32	32	14.585	0	23.053	30.7588	471160000	1345600000	0.572312	Q9Y3B4	Q9Y3B4	Splicing factor 3B subunit 6	SF3B6
NaN	-0.0354018	NaN	1.77394	1.13607	0.869267	2	1	1.27939			4	4	4	21.5	21.5	21.5	34.222	0	55.502	26.9206	40277000	86755000	0.181909	Q9BYG3	Q9BYG3	MKI67 FHA domain-interacting nucleolar phosphoprotein	NIFK
1.53002	1.02475	0.00129789	NaN	1.02475	0.852021	3	2	0.77886			5	5	5	9.3	9.3	9.3	82.285	0	13.559	29.6281	191230000	638540000	0.23413	P33992	P33992	DNA replication licensing factor MCM5	MCM5
1.12068	0.946057	0.0706641	1.23192	1.03601	0.842332	4	2	0.527728			39	39	39	20.4	20.4	20.4	266.94	0	136.59	32.0672	1055000000	3444900000	0.568512	A5YKK6	A5YKK6	CCR4-NOT transcription complex subunit 1	CNOT1
1.53326	0.962808	-0.231617	1.09752	1.03173	0.840493	4	2	0.755066			12	12	12	66.7	66.7	66.7	15.55	0	235.17	34.3491	4818700000	17065000000	0.57085	P08708	P08708	40S ribosomal protein S17	RPS17
1.32216	1.35248	-0.18641	NaN	1.32216	0.829408	3	2	0.879855			35	35	34	24.4	24.4	24	228.86	0	180.21	31.9748	1177600000	3043000000	0.423299	P48634	P48634	Protein PRRC2A	PRRC2A
NaN	1.61207	0.0382958	NaN	1.02991	0.825183	2	1	1.11283			6	6	6	19.9	19.9	19.9	38.914	0	10.335	29.1622	59379000	541390000	0.231493	P48729;Q8N752	P48729;Q8N752	Casein kinase I isoform alpha;Casein kinase I isoform alpha-like	CSNK1A1;CSNK1A1L
1.60046	NaN	-0.00241132	NaN	1.01104	0.799024	2	1	1.1334			11	11	11	22.8	22.8	22.8	72.123	0	115.11	30.5941	357030000	1263700000	0.582228	Q9H7D7	Q9H7D7	WD repeat-containing protein 26	WDR26
1.15069	1.99389	-1.08921	1.08709	1.11924	0.785616	4	3	1.31644			18	18	18	28.3	28.3	28.3	81.074	0	94.038	32.3515	630620000	4849300000	0.523944	Q08945	Q08945	FACT complex subunit SSRP1	SSRP1
NaN	1.62578	-0.0687406	NaN	1.0142	0.778522	2	1	1.19821			16	16	14	21.3	21.3	19.7	120.68	0	58.496	31.1111	179800000	2139600000	0.580483	Q9Y2J2	Q9Y2J2	Band 4.1-like protein 3;Band 4.1-like protein 3, N-terminally processed	EPB41L3
1.26448	1.13934	-0.0763107	NaN	1.13934	0.775835	3	2	0.740627			11	11	11	27.8	27.8	27.8	52.049	0	31.151	29.0772	228490000	337890000	0.180516	Q8N684	Q8N684	Cleavage and polyadenylation specificity factor subunit 7	CPSF7
1.33337	0.789938	-0.322235	1.23895	1.03184	0.760006	4	2	0.759446			12	12	12	63.9	63.9	63.9	22.127	0	164.93	34.7989	11098000000	18791000000	0.57079	P62081	P62081	40S ribosomal protein S7	RPS7
1.09065	NaN	0.00906043	1.0858	1.0858	0.728505	3	2	0.623062			4	4	4	33.1	33.1	33.1	18.648	0	24.644	28.6996	143130000	292840000	0.204306	Q14011	Q14011	Cold-inducible RNA-binding protein	CIRBP
1.76303	1.77762	-0.0772085	-0.665211	1.11836	0.699557	4	2	1.25952			8	8	8	25.1	25.1	25.1	46.971	0	91.314	30.7172	230430000	1534800000	0.524408	Q9BS26	Q9BS26	Endoplasmic reticulum resident protein 44	ERP44
		Legend:
			(*) bait protein
		Maxqunat version: 1.6.2.10
		Perseus version: 1.6.2.3
		database: SwissProt (human set) Version: 2016_08 (20201 sequences)
										Figure: Scatterplot, the color code indicates significance B (green: p<0.05): Two hits (MAGED1 and KCTD12) are indicated.

## Sheet: InteractionPartnerList
Significant-InteractionPartners_PPDPF	InteractionPartners_PPDPF	InteractionPartners_PPDPF_PE-intersected	InteractionPartners_PPDPF_PP-intersected
PRMT5	PRMT5	SNRPE	SEC61A1
WDR77	WDR77	THOC3	YPEL5
SLC1A3	SLC1A3	CHERP	ERP44
DNAJC7	DNAJC7	DNAJC7	ROCK1
MMS19	MMS19	SF3B3	CORO1C
MAGED1	MAGED1	SNRPN	FLNA
C11orf84	C11orf84	SF3B6	CSNK1A1
SPIN1	SPIN1	SF3B2	STK38L
RIOK1	RIOK1	HNRNPH1	TMEM33
STK38L	STK38L	SNRPD3	AKAP11
CLNS1A	CLNS1A	DNAJA1	WDR26
OTUD4	OTUD4	HTATSF1	PSMD10
EIF4B	EIF4B	SSR4	AIFM1
PRPS1	PRPS1	CNOT1	VDAC3
RBM10	RBM10	RQCD1	TECR
TAB1	TAB1	SF3B1	ANKFY1
ACAP2	ACAP2	DDX3X	CAMSAP3
ZRANB2	ZRANB2	SNRPD2	UGGT1
SLC39A7	SLC39A7	IPO8	SPTBN1
ROCK1	ROCK1	HNRNPK	CIRBP
PRPSAP2	PRPSAP2	LSM14A	RCN2
SLC25A19	SLC25A19	U2SURP	SSR1
DNAJA3	DNAJA3	SNRPG	ESYT2
IPO9	IPO9	SART1	PRKAR1A
SLC25A13	SLC25A13		STK38
MTHFD1L	MTHFD1L		EPB41L3
HAX1	HAX1		TUBA1C
SLC25A22	SLC25A22		SNRPF
EIF1AX	EIF1AX		TUBB
THOC3	THOC3		IPO9
YPEL5	YPEL5		SPTAN1
COX7B	COX7B		TUBB8
CCDC47	CCDC47		SPIN1
COPRS	COPRS		ZRANB2
OPA1	OPA1		PPDPFP
MAPK6	MAPK6		RPF31
PRPS2	PRPS2		BCLAF1
PTS	PTS		CPSF7
AKAP11	AKAP11		CCAR1
TNKS1BP1	TNKS1BP1		RBM10
GIGYF2	GIGYF2		EIF3J
PRRC2B	PRRC2B		SLC25A11
LSM14A	LSM14A		IMMT
MRPS25	MRPS25		FLNC
SATB2	SATB2		AK2
	KCTD12		MT−CO2
	HSPA8		COX4I1
	WARS		AGK
	STK38		SLC25A3
	AIFM1		TAB1
	DNAJA2		DHCR7
	SNRPF		KCTD12
	DNAJA1		SLC1A3
	SNRPN
	ATP1A1
	SLC25A11
	SNRPD3
	SNRPD1
	SLC25A6
	EIF3E
	EIF3A
	EIF3M
	TIMM50
	SEC63
	EIF3J
	SLC25A3
	SLC25A5
	EIF3G
	EIF3B
	EIF3D
	EIF3L
	SPTBN1
	EIF3C
	EIF3F
	PGAM5
	DDX3X
	SNRPD2
	SLC3A2
	EIF3I
	HNRNPH1
	RCN2
	SPTAN1
	HNRNPK
	SSR4
	AGK
	SNRPE
	UGGT1
	SNRPG
	ATAD3A
	SEC61A1
	EIF4A1
	EIF4G1
	HTATSF1
	VCP
	SF3B3
	SF3B2
	FLNA
	SF3B1
	TUBB
	SSRP1
	ANKFY1
	IPO8
	TECR
	CAMSAP3
	U2SURP
	SLC1A5
	EIF3K
	PRPF31
	PDAP1
	EIF3H
	PRPSAP1
	IRS4
	TUBA1C
	XPOT
	EIF4G2
	AK2
	SLC4A1AP
	TUBB8
	TMEM33
	HSD17B12
	CTTN
	CNOT10
	SSR1
	DNAJB6
	SLC7A5
	VDAC3
	CHERP
	RPS27A
	DHX36
	MTCH2
	PRRC2A
	FAU
	ATXN10
	SLC16A1
	XPO5
	CLASP2
	GOLGA3
	RPS29
	ATP2A2
	CKAP5
	PRKAR1A
	CCAR1
	RPS15
	PPP6C
	MBD3
	AFG3L2
	PTDSS1
	MT-CO2
	DHCR7
	CPSF7
	EIF4E
	IMMT
	ERP44
	PSMD10
	RQCD1
	HSPBP1
	CIRBP
	PSMC4
	CORO1C
	CNOT1
	PSMD13
	RPS7
	RPS17
	PSMC5
	SF3B6
	PSMC2
	MCM5
	PSMD2
	IVNS1
	ABP
	USP15
	MYCBP
	BCLAF1
	HIGD1A
	GAR1
	CCDC88A
	2015-09-01
	SART1
	IPO4
	FLNC
	ATP1B3
	ESYT2
	NIFK
	MCM6
	COX4I1
	EMD
	TOMM22
	AP3D1
	CSNK1A1
	EPB41L3
	WDR26

## Sheet: Gprofiler_PE-intersection
source	term_name	term_id	adjusted_p_value	negative_log10_of_adjusted_p_value	term_size	query_size	intersection_size	effective_domain_size	intersections
GO:CC	catalytic step 2 spliceosome	GO:0071013	3.77943e-19	18.4226	86	23	11	22090	SNRPE,SF3B3,SNRPN,SF3B6,SF3B2,HNRNPH1,SF3B1,SNRPD2,HNRNPK,SNRPG,SART1
REAC	mRNA Splicing - Major Pathway	REAC:R-HSA-72163	3.5276e-17	16.4525	202	22	14	10835	SNRPE,CHERP,SF3B3,SNRPN,SF3B6,SF3B2,HNRNPH1,HTATSF1,SF3B1,SNRPD2,HNRNPK,U2SURP,SNRPG,SART1
REAC	Processing of Capped Intron-Containing Pre-mRNA	REAC:R-HSA-72203	3.96422e-17	16.4018	276	22	15	10835	SNRPE,THOC3,CHERP,SF3B3,SNRPN,SF3B6,SF3B2,HNRNPH1,HTATSF1,SF3B1,SNRPD2,HNRNPK,U2SURP,SNRPG,SART1
GO:CC	spliceosomal complex	GO:0005681	5.51389e-17	16.2585	202	23	12	22090	SNRPE,SF3B3,SNRPN,SF3B6,SF3B2,HNRNPH1,HTATSF1,SF3B1,SNRPD2,HNRNPK,SNRPG,SART1
REAC	mRNA Splicing	REAC:R-HSA-72172	5.74554e-17	16.2407	209	22	14	10835	SNRPE,CHERP,SF3B3,SNRPN,SF3B6,SF3B2,HNRNPH1,HTATSF1,SF3B1,SNRPD2,HNRNPK,U2SURP,SNRPG,SART1
GO:CC	U2-type spliceosomal complex	GO:0005684	1.87968e-16	15.7259	92	23	10	22090	SNRPE,SF3B3,SNRPN,SF3B6,SF3B2,HTATSF1,SF3B1,SNRPD2,SNRPG,SART1
GO:BP	U2-type prespliceosome assembly	GO:1903241	4.12879e-16	15.3842	24	22	8	21010	SNRPE,SF3B3,SF3B6,SF3B2,HTATSF1,SF3B1,SNRPD2,SNRPG
KEGG	Spliceosome	KEGG:03040	9.46618e-16	15.0238	150	18	12	8161	SNRPE,THOC3,CHERP,SF3B3,SF3B6,SF3B2,SF3B1,SNRPD2,HNRNPK,U2SURP,SNRPG,SART1
REAC	Metabolism of RNA	REAC:R-HSA-8953854	3.17048e-14	13.4989	701	22	17	10835	SNRPE,THOC3,CHERP,SF3B3,SNRPN,SF3B6,SF3B2,HNRNPH1,HTATSF1,CNOT1,RQCD1,SF3B1,SNRPD2,HNRNPK,U2SURP,SNRPG,SART1
GO:CC	precatalytic spliceosome	GO:0071011	4.63467e-14	13.334	52	23	8	22090	SNRPE,SF3B3,SF3B6,SF3B2,SF3B1,SNRPD2,SNRPG,SART1
GO:CC	U2 snRNP	GO:0005686	9.33074e-14	13.0301	102	23	9	22090	SNRPE,SF3B3,SNRPN,SF3B6,SF3B2,HTATSF1,SF3B1,SNRPD2,SNRPG
GO:CC	U12-type spliceosomal complex	GO:0005689	1.0199e-13	12.9914	28	23	7	22090	SNRPE,SF3B3,SF3B6,SF3B2,SF3B1,SNRPD2,SNRPG
CORUM	17S U2 snRNP	CORUM:2755	4.38632e-12	11.3579	30	19	9	3383	SNRPE,CHERP,SF3B3,SF3B6,SF3B2,SF3B1,SNRPD2,U2SURP,SNRPG
GO:CC	U2-type precatalytic spliceosome	GO:0071005	8.48449e-12	11.0714	50	23	7	22090	SNRPE,SF3B3,SF3B2,SF3B1,SNRPD2,SNRPG,SART1
WP	mRNA processing	WP:WP411	2.90787e-11	10.5364	126	16	9	8625	SNRPE,SF3B3,SNRPN,SF3B2,HNRNPH1,SF3B1,SNRPD2,HNRNPK,SNRPG
CORUM	Spliceosome	CORUM:351	2.89716e-10	9.53803	138	19	12	3383	SNRPE,THOC3,SF3B3,SF3B6,SF3B2,HTATSF1,SF3B1,DDX3X,SNRPD2,U2SURP,SNRPG,SART1
REAC	mRNA Splicing - Minor Pathway	REAC:R-HSA-72165	1.11012e-09	8.95463	48	22	7	10835	SNRPE,SF3B3,SF3B6,SF3B2,SF3B1,SNRPD2,SNRPG
GO:MF	RNA binding	GO:0003723	3.0811e-09	8.51129	3113	22	18	20139	SNRPE,THOC3,CHERP,SF3B3,SNRPN,SF3B6,SF3B2,HNRNPH1,HTATSF1,CNOT1,SF3B1,DDX3X,SNRPD2,HNRNPK,LSM14A,U2SURP,SNRPG,SART1
CORUM	18S U11/U12 snRNP	CORUM:430	6.52879e-09	8.18517	23	19	7	3383	SNRPE,SF3B3,SF3B6,SF3B2,SF3B1,SNRPD2,SNRPG
CORUM	C complex spliceosome	CORUM:1181	4.35646e-08	7.36087	77	19	9	3383	SNRPE,SF3B3,SF3B2,HNRNPH1,SF3B1,SNRPD2,HNRNPK,SNRPG,SART1
GO:BP	mRNA metabolic process	GO:0016071	2.05242e-07	6.68773	2161	22	15	21010	SNRPE,THOC3,SF3B3,SNRPN,SF3B6,SF3B2,HNRNPH1,HTATSF1,CNOT1,RQCD1,SF3B1,SNRPD2,HNRNPK,SNRPG,SART1
GO:CC	nucleoplasm	GO:0005654	2.52811e-07	6.5972	4221	23	18	22090	SNRPE,THOC3,CHERP,DNAJC7,SF3B3,SNRPN,SF3B6,SF3B2,HNRNPH1,HTATSF1,SF3B1,DDX3X,SNRPD2,IPO8,HNRNPK,U2SURP,SNRPG,SART1
GO:BP	spliceosomal complex assembly	GO:0000245	2.54688e-06	5.59399	353	22	8	21010	SNRPE,SF3B3,SF3B6,SF3B2,HTATSF1,SF3B1,SNRPD2,SNRPG
HPA	skin 1; vascular mural cells[≥Medium]	HPA:0461492	4.00193e-06	5.39773	189	20	7	11006	SF3B2,HNRNPH1,DDX3X,SNRPD2,HNRNPK,U2SURP,SNRPG
HPA	skin 2; vascular mural cells[≥Medium]	HPA:0471492	4.46224e-06	5.35045	192	20	7	11006	SF3B2,HNRNPH1,DDX3X,SNRPD2,HNRNPK,U2SURP,SNRPG
GO:BP	RNA splicing	GO:0008380	8.02413e-06	5.0956	1868	22	13	21010	SNRPE,THOC3,SF3B3,SNRPN,SF3B6,SF3B2,HNRNPH1,HTATSF1,SF3B1,SNRPD2,HNRNPK,SNRPG,SART1
GO:BP	RNA processing	GO:0006396	8.65235e-06	5.06287	3368	22	16	21010	SNRPE,THOC3,CHERP,SF3B3,SNRPN,SF3B6,SF3B2,HNRNPH1,HTATSF1,SF3B1,DDX3X,SNRPD2,HNRNPK,U2SURP,SNRPG,SART1
GO:BP	mRNA processing	GO:0006397	1.06659e-05	4.972	1912	22	13	21010	SNRPE,THOC3,SF3B3,SNRPN,SF3B6,SF3B2,HNRNPH1,HTATSF1,SF3B1,SNRPD2,HNRNPK,SNRPG,SART1
GO:CC	ribonucleoprotein complex	GO:1990904	1.39505e-05	4.85541	2817	23	14	22090	SNRPE,SF3B3,SNRPN,SF3B6,SF3B2,HNRNPH1,HTATSF1,SF3B1,DDX3X,SNRPD2,HNRNPK,LSM14A,SNRPG,SART1
HPA	skin 1; vascular mural cells[High]	HPA:0461493	1.62251e-05	4.78981	135	20	6	11006	SF3B2,HNRNPH1,SNRPD2,HNRNPK,U2SURP,SNRPG
GO:CC	U5 snRNP	GO:0005682	1.94305e-05	4.71152	43	23	4	22090	SNRPE,SNRPN,SNRPD2,SNRPG
HPA	skin 2; vascular mural cells[≥Low]	HPA:0471491	2.069e-05	4.68424	240	20	7	11006	SF3B2,HNRNPH1,DDX3X,SNRPD2,HNRNPK,U2SURP,SNRPG
HPA	skin 1; vascular mural cells[≥Low]	HPA:0461491	2.18976e-05	4.6596	242	20	7	11006	SF3B2,HNRNPH1,DDX3X,SNRPD2,HNRNPK,U2SURP,SNRPG
GO:CC	nuclear lumen	GO:0031981	2.2466e-05	4.64847	5520	23	18	22090	SNRPE,THOC3,CHERP,DNAJC7,SF3B3,SNRPN,SF3B6,SF3B2,HNRNPH1,HTATSF1,SF3B1,DDX3X,SNRPD2,IPO8,HNRNPK,U2SURP,SNRPG,SART1
HPA	hippocampus; neuronal cells[≥Medium]	HPA:0250132	2.43888e-05	4.61281	4222	20	19	11006	THOC3,SF3B3,SNRPN,SF3B6,SF3B2,HNRNPH1,DNAJA1,HTATSF1,SSR4,CNOT1,RQCD1,SF3B1,DDX3X,SNRPD2,HNRNPK,LSM14A,U2SURP,SNRPG,SART1
CORUM	SF3b complex	CORUM:1737	2.72773e-05	4.5642	8	19	4	3383	SF3B3,SF3B6,SF3B2,SF3B1
GO:CC	cytoplasmic ribonucleoprotein granule	GO:0036464	3.46083e-05	4.46082	255	23	6	22090	CNOT1,RQCD1,DDX3X,HNRNPK,LSM14A,SNRPG
HPA	skin 1; melanocytes[High]	HPA:0460673	3.51927e-05	4.45355	986	20	11	11006	SF3B3,SF3B2,HNRNPH1,DNAJA1,HTATSF1,SNRPD2,HNRNPK,LSM14A,U2SURP,SNRPG,SART1
GO:BP	mRNA splicing, via spliceosome	GO:0000398	4.41206e-05	4.35536	1723	22	12	21010	SNRPE,SF3B3,SNRPN,SF3B6,SF3B2,HNRNPH1,HTATSF1,SF3B1,SNRPD2,HNRNPK,SNRPG,SART1
GO:BP	RNA splicing, via transesterification reactions with bulged adenosine as nucleophile	GO:0000377	4.41206e-05	4.35536	1723	22	12	21010	SNRPE,SF3B3,SNRPN,SF3B6,SF3B2,HNRNPH1,HTATSF1,SF3B1,SNRPD2,HNRNPK,SNRPG,SART1
GO:BP	RNA splicing, via transesterification reactions	GO:0000375	4.52838e-05	4.34406	1727	22	12	21010	SNRPE,SF3B3,SNRPN,SF3B6,SF3B2,HNRNPH1,HTATSF1,SF3B1,SNRPD2,HNRNPK,SNRPG,SART1
GO:MF	nucleic acid binding	GO:0003676	4.74891e-05	4.32341	5480	22	18	20139	SNRPE,THOC3,CHERP,SF3B3,SNRPN,SF3B6,SF3B2,HNRNPH1,HTATSF1,CNOT1,SF3B1,DDX3X,SNRPD2,HNRNPK,LSM14A,U2SURP,SNRPG,SART1
GO:CC	ribonucleoprotein granule	GO:0035770	5.05902e-05	4.29593	272	23	6	22090	CNOT1,RQCD1,DDX3X,HNRNPK,LSM14A,SNRPG
GO:CC	methylosome	GO:0034709	5.07362e-05	4.29468	13	23	3	22090	SNRPE,SNRPD2,SNRPG
HPA	prostate; glandular cells[High]	HPA:0390053	7.56446e-05	4.12122	1335	20	12	11006	THOC3,SF3B3,SF3B2,HNRNPH1,DNAJA1,HTATSF1,CNOT1,DDX3X,SNRPD2,HNRNPK,U2SURP,SNRPG
GO:CC	nuclear protein-containing complex	GO:0140513	8.7129e-05	4.05984	2711	23	13	22090	SNRPE,THOC3,SF3B3,SNRPN,SF3B6,SF3B2,HNRNPH1,HTATSF1,SF3B1,SNRPD2,HNRNPK,SNRPG,SART1
GO:CC	catalytic complex	GO:1902494	8.93904e-05	4.04871	1781	23	11	22090	SNRPE,SF3B3,SNRPN,SF3B6,SF3B2,HNRNPH1,SF3B1,SNRPD2,HNRNPK,SNRPG,SART1
GO:BP	7-methylguanosine cap hypermethylation	GO:0036261	9.26871e-05	4.03298	8	22	3	21010	SNRPE,SNRPD2,SNRPG
GO:CC	prespliceosome	GO:0071010	9.91414e-05	4.00374	16	23	3	22090	SNRPN,SF3B1,SNRPG
GO:CC	U2-type prespliceosome	GO:0071004	9.91414e-05	4.00374	16	23	3	22090	SNRPN,SF3B1,SNRPG
HPA	caudate; neuronal cells[High]	HPA:0080133	0.000105491	3.97678	1098	20	11	11006	SF3B3,SNRPN,SF3B2,HNRNPH1,DNAJA1,HTATSF1,CNOT1,SNRPD2,HNRNPK,U2SURP,SNRPG
GO:CC	SMN-Sm protein complex	GO:0034719	0.000144267	3.84083	18	23	3	22090	SNRPE,SNRPD2,SNRPG
GO:CC	spliceosomal snRNP complex	GO:0097525	0.000167585	3.77576	1484	23	10	22090	SNRPE,SF3B3,SNRPN,SF3B6,SF3B2,HTATSF1,SF3B1,SNRPD2,SNRPG,SART1
GO:CC	small nuclear ribonucleoprotein complex	GO:0030532	0.000177159	3.75164	1493	23	10	22090	SNRPE,SF3B3,SNRPN,SF3B6,SF3B2,HTATSF1,SF3B1,SNRPD2,SNRPG,SART1
GO:CC	Sm-like protein family complex	GO:0120114	0.00019067	3.71972	1505	23	10	22090	SNRPE,SF3B3,SNRPN,SF3B6,SF3B2,HTATSF1,SF3B1,SNRPD2,SNRPG,SART1
HPA	caudate; neuronal cells[≥Medium]	HPA:0080132	0.000249617	3.60273	4114	20	18	11006	THOC3,SF3B3,SNRPN,SF3B6,SF3B2,HNRNPH1,DNAJA1,HTATSF1,SSR4,CNOT1,RQCD1,SF3B1,DDX3X,SNRPD2,HNRNPK,U2SURP,SNRPG,SART1
HPA	cerebral cortex; neuronal cells[High]	HPA:0100133	0.000300443	3.52224	1844	20	13	11006	SF3B3,SF3B6,SF3B2,HNRNPH1,DNAJA1,HTATSF1,CNOT1,SF3B1,DDX3X,SNRPD2,HNRNPK,U2SURP,SNRPG
GO:CC	U4 snRNP	GO:0005687	0.000324589	3.48867	86	23	4	22090	SNRPE,SNRPN,SNRPD2,SNRPG
CORUM	SMN complex	CORUM:1745	0.000381823	3.41814	14	19	4	3383	SNRPE,SNRPN,SNRPD2,SNRPG
HPA	skin 2; vascular mural cells[High]	HPA:0471493	0.000435976	3.36054	129	20	5	11006	SF3B2,HNRNPH1,SNRPD2,HNRNPK,SNRPG
GO:CC	membrane-enclosed lumen	GO:0031974	0.000472136	3.32593	6656	23	18	22090	SNRPE,THOC3,CHERP,DNAJC7,SF3B3,SNRPN,SF3B6,SF3B2,HNRNPH1,HTATSF1,SF3B1,DDX3X,SNRPD2,IPO8,HNRNPK,U2SURP,SNRPG,SART1
GO:CC	organelle lumen	GO:0043233	0.000472136	3.32593	6656	23	18	22090	SNRPE,THOC3,CHERP,DNAJC7,SF3B3,SNRPN,SF3B6,SF3B2,HNRNPH1,HTATSF1,SF3B1,DDX3X,SNRPD2,IPO8,HNRNPK,U2SURP,SNRPG,SART1
GO:CC	intracellular organelle lumen	GO:0070013	0.000472136	3.32593	6656	23	18	22090	SNRPE,THOC3,CHERP,DNAJC7,SF3B3,SNRPN,SF3B6,SF3B2,HNRNPH1,HTATSF1,SF3B1,DDX3X,SNRPD2,IPO8,HNRNPK,U2SURP,SNRPG,SART1
HPA	skin 2; cells in granular layer[≥Medium]	HPA:0470182	0.000507853	3.29426	562	20	8	11006	SF3B6,SF3B2,HNRNPH1,DDX3X,SNRPD2,HNRNPK,U2SURP,SNRPG
HPA	cerebral cortex; neuronal cells[≥Medium]	HPA:0100132	0.000522326	3.28206	4988	20	19	11006	THOC3,DNAJC7,SF3B3,SNRPN,SF3B6,SF3B2,HNRNPH1,DNAJA1,HTATSF1,SSR4,CNOT1,RQCD1,SF3B1,DDX3X,SNRPD2,HNRNPK,U2SURP,SNRPG,SART1
HPA	skin 2; cells in spinous layer[High]	HPA:0471413	0.000579733	3.23677	248	20	6	11006	SF3B2,HNRNPH1,SNRPD2,HNRNPK,U2SURP,SNRPG
HPA	skin 1; cells in granular layer[High]	HPA:0460183	0.000579733	3.23677	248	20	6	11006	SF3B2,HNRNPH1,SNRPD2,HNRNPK,U2SURP,SNRPG
HPA	skin 1; lymphocytes[High]	HPA:0461473	0.000585106	3.23277	394	20	7	11006	SF3B2,HNRNPH1,SSR4,SNRPD2,HNRNPK,U2SURP,SNRPG
HPA	skin 1; lymphocytes[≥Medium]	HPA:0461472	0.000594757	3.22566	574	20	8	11006	SF3B2,HNRNPH1,SSR4,DDX3X,SNRPD2,HNRNPK,U2SURP,SNRPG
GO:BP	gene expression	GO:0010467	0.00059615	3.22464	9182	22	21	21010	SNRPE,THOC3,CHERP,DNAJC7,SF3B3,SNRPN,SF3B6,SF3B2,HNRNPH1,DNAJA1,HTATSF1,CNOT1,RQCD1,SF3B1,DDX3X,SNRPD2,HNRNPK,LSM14A,U2SURP,SNRPG,SART1
GO:CC	U2-type catalytic step 2 spliceosome	GO:0071007	0.000711973	3.14754	30	23	3	22090	SNRPE,SNRPD2,SNRPG
GO:MF	heterocyclic compound binding	GO:1901363	0.000851017	3.07006	7455	22	19	20139	SNRPE,THOC3,CHERP,SF3B3,SNRPN,SF3B6,SF3B2,HNRNPH1,DNAJA1,HTATSF1,CNOT1,SF3B1,DDX3X,SNRPD2,HNRNPK,LSM14A,U2SURP,SNRPG,SART1
HPA	skin 2; langerhans cells[High]	HPA:0471463	0.000868875	3.06104	266	20	6	11006	SF3B2,HNRNPH1,SNRPD2,HNRNPK,U2SURP,SNRPG
HPA	skin 2; fibrohistiocytic cells[≥Medium]	HPA:0471442	0.000967923	3.01416	833	20	9	11006	SF3B6,SF3B2,HNRNPH1,SSR4,DDX3X,SNRPD2,HNRNPK,U2SURP,SNRPG
GO:CC	nucleus	GO:0005634	0.000979556	3.00897	10063	23	21	22090	SNRPE,THOC3,CHERP,DNAJC7,SF3B3,SNRPN,SF3B6,SF3B2,HNRNPH1,DNAJA1,HTATSF1,CNOT1,RQCD1,SF3B1,DDX3X,SNRPD2,IPO8,HNRNPK,U2SURP,SNRPG,SART1
GO:MF	organic cyclic compound binding	GO:0097159	0.00100352	2.99847	7526	22	19	20139	SNRPE,THOC3,CHERP,SF3B3,SNRPN,SF3B6,SF3B2,HNRNPH1,DNAJA1,HTATSF1,CNOT1,SF3B1,DDX3X,SNRPD2,HNRNPK,LSM14A,U2SURP,SNRPG,SART1
HPA	placenta; hofbauer cells[High]	HPA:0381203	0.00121583	2.91513	282	20	6	11006	SF3B3,HNRNPH1,HTATSF1,SNRPD2,HNRNPK,U2SURP
HPA	skin 2; melanocytes[≥Medium]	HPA:0470672	0.00133562	2.87432	640	20	8	11006	SF3B6,SF3B2,HNRNPH1,DDX3X,SNRPD2,HNRNPK,U2SURP,SNRPG
HPA	caudate; neuronal cells[≥Low]	HPA:0080131	0.00139291	2.85608	6154	20	20	11006	THOC3,DNAJC7,SF3B3,SNRPN,SF3B6,SF3B2,HNRNPH1,DNAJA1,HTATSF1,SSR4,CNOT1,RQCD1,SF3B1,DDX3X,SNRPD2,HNRNPK,LSM14A,U2SURP,SNRPG,SART1
HPA	skin 2; lymphocytes[≥Medium]	HPA:0471472	0.00144744	2.8394	647	20	8	11006	SF3B6,SF3B2,HNRNPH1,DDX3X,SNRPD2,HNRNPK,U2SURP,SNRPG
HPA	skin 1; cells in basal layer[≥Low]	HPA:0461391	0.00153407	2.81415	881	20	9	11006	SF3B6,SF3B2,HNRNPH1,SSR4,DDX3X,SNRPD2,HNRNPK,U2SURP,SNRPG
HPA	oral mucosa; squamous epithelial cells[High]	HPA:0330223	0.00164608	2.78355	1151	20	10	11006	THOC3,SF3B3,SF3B2,HNRNPH1,HTATSF1,SNRPD2,HNRNPK,LSM14A,U2SURP,SART1
HPA	skin 2; langerhans cells[≥Medium]	HPA:0471462	0.00171414	2.76595	662	20	8	11006	SF3B6,SF3B2,HNRNPH1,DDX3X,SNRPD2,HNRNPK,U2SURP,SNRPG
HPA	hippocampus; neuronal cells[≥Low]	HPA:0250131	0.00171919	2.76468	6219	20	20	11006	THOC3,DNAJC7,SF3B3,SNRPN,SF3B6,SF3B2,HNRNPH1,DNAJA1,HTATSF1,SSR4,CNOT1,RQCD1,SF3B1,DDX3X,SNRPD2,HNRNPK,LSM14A,U2SURP,SNRPG,SART1
GO:BP	macromolecule biosynthetic process	GO:0009059	0.00174292	2.75872	9681	22	21	21010	SNRPE,THOC3,CHERP,DNAJC7,SF3B3,SNRPN,SF3B6,SF3B2,HNRNPH1,DNAJA1,HTATSF1,CNOT1,RQCD1,SF3B1,DDX3X,SNRPD2,HNRNPK,LSM14A,U2SURP,SNRPG,SART1
HPA	appendix; lymphoid tissue[≥Medium]	HPA:0030072	0.00174563	2.75805	2983	20	15	11006	THOC3,DNAJC7,SF3B3,SF3B6,SF3B2,HNRNPH1,DNAJA1,HTATSF1,CNOT1,SF3B1,DDX3X,HNRNPK,LSM14A,U2SURP,SNRPG
TF	Factor: Erg; motif: NACCGGAARTN	TF:M11396	0.00193994	2.71221	10984	23	23	20011	SNRPE,THOC3,CHERP,DNAJC7,SF3B3,SNRPN,SF3B6,SF3B2,HNRNPH1,DNAJA1,HTATSF1,SSR4,CNOT1,RQCD1,SF3B1,DDX3X,SNRPD2,IPO8,HNRNPK,LSM14A,U2SURP,SNRPG,SART1
HPA	vagina; squamous epithelial cells[≥Medium]	HPA:0620222	0.00199218	2.70067	4042	20	17	11006	THOC3,DNAJC7,SF3B3,SF3B6,SF3B2,HNRNPH1,DNAJA1,HTATSF1,CNOT1,SF3B1,DDX3X,SNRPD2,HNRNPK,LSM14A,U2SURP,SNRPG,SART1
TF	Factor: Elf-1; motif: NANCCGGAAGTN; match class: 1	TF:M11451_1	0.00199475	2.70011	2158	23	12	20011	SNRPE,THOC3,CHERP,DNAJC7,SF3B3,SF3B6,SF3B2,DNAJA1,SF3B1,SNRPD2,U2SURP,SNRPG
TF	Factor: Elk-1; motif: NRSCGGAAGNN	TF:M11434	0.00207735	2.68249	8397	23	21	20011	SNRPE,THOC3,CHERP,DNAJC7,SF3B3,SNRPN,SF3B6,SF3B2,HNRNPH1,DNAJA1,HTATSF1,SSR4,RQCD1,SF3B1,DDX3X,SNRPD2,IPO8,HNRNPK,U2SURP,SNRPG,SART1
HPA	skin 2; cells in spinous layer[≥Medium]	HPA:0471412	0.00215698	2.66615	683	20	8	11006	SF3B6,SF3B2,HNRNPH1,DDX3X,SNRPD2,HNRNPK,U2SURP,SNRPG
HPA	skin 1; endothelial cells[High]	HPA:0460203	0.00237382	2.62455	317	20	6	11006	SF3B2,HNRNPH1,SNRPD2,HNRNPK,U2SURP,SNRPG
HPA	epididymis; glandular cells[High]	HPA:0180053	0.00243051	2.6143	1839	20	12	11006	THOC3,SF3B3,SF3B6,SF3B2,HNRNPH1,DNAJA1,HTATSF1,CNOT1,DDX3X,SNRPD2,HNRNPK,U2SURP
HPA	placenta; decidual cells[High]	HPA:0380513	0.00253934	2.59528	1208	20	10	11006	THOC3,SF3B3,SF3B6,SF3B2,HNRNPH1,SSR4,CNOT1,DDX3X,SNRPD2,SNRPG
HPA	skin 1; fibrohistiocytic cells[≥Medium]	HPA:0461442	0.00255644	2.59237	699	20	8	11006	SF3B2,HNRNPH1,SSR4,DDX3X,SNRPD2,HNRNPK,U2SURP,SNRPG
HPA	endometrium 1; cells in endometrial stroma[≥Medium]	HPA:0160252	0.00275318	2.56017	2232	20	13	11006	SF3B3,SF3B2,HNRNPH1,DNAJA1,HTATSF1,SSR4,CNOT1,DDX3X,SNRPD2,HNRNPK,LSM14A,U2SURP,SNRPG
GO:CC	pICln-Sm protein complex	GO:0034715	0.0028108	2.55117	6	23	2	22090	SNRPE,SNRPD2
GO:CC	CCR4-NOT core complex	GO:0030015	0.0028108	2.55117	6	23	2	22090	CNOT1,RQCD1
CORUM	6S methyltransferase and RG-containing Sm proteins complex	CORUM:835	0.00288119	2.54043	7	19	3	3383	SNRPE,SNRPD2,SNRPG
HPA	skin 1; cells in granular layer[≥Low]	HPA:0460181	0.00289574	2.53824	711	20	8	11006	SF3B6,SF3B2,HNRNPH1,DDX3X,SNRPD2,HNRNPK,U2SURP,SNRPG
HPA	skin 1; lymphocytes[≥Low]	HPA:0461471	0.00292567	2.53378	712	20	8	11006	SF3B2,HNRNPH1,SSR4,DDX3X,SNRPD2,HNRNPK,U2SURP,SNRPG
HPA	skin 1; langerhans cells[≥Low]	HPA:0461461	0.00304799	2.51599	716	20	8	11006	SF3B6,SF3B2,HNRNPH1,DDX3X,SNRPD2,HNRNPK,U2SURP,SNRPG
HPA	thyroid gland; glandular cells[High]	HPA:0590053	0.00310313	2.5082	1882	20	12	11006	THOC3,SF3B3,SF3B2,HNRNPH1,DNAJA1,HTATSF1,CNOT1,SNRPD2,HNRNPK,LSM14A,U2SURP,SNRPG
TF	Factor: ELF1; motif: NNNASCCGGAAGTGGNNNN; match class: 1	TF:M12600_1	0.00311591	2.50641	3248	23	14	20011	SNRPE,THOC3,CHERP,DNAJC7,SF3B3,SF3B6,SF3B2,DNAJA1,SF3B1,SNRPD2,IPO8,U2SURP,SNRPG,SART1
HPA	skin 2; cells in granular layer[≥Low]	HPA:0470181	0.00314256	2.50272	719	20	8	11006	SF3B6,SF3B2,HNRNPH1,DDX3X,SNRPD2,HNRNPK,U2SURP,SNRPG
HPA	skin 2; melanocytes[≥Low]	HPA:0470671	0.0033057	2.48074	724	20	8	11006	SF3B6,SF3B2,HNRNPH1,DDX3X,SNRPD2,HNRNPK,U2SURP,SNRPG
HPA	spleen; cells in red pulp[≥Medium]	HPA:0530712	0.00335008	2.47495	3133	20	15	11006	SF3B3,SF3B2,HNRNPH1,DNAJA1,HTATSF1,SSR4,CNOT1,RQCD1,SF3B1,DDX3X,SNRPD2,HNRNPK,LSM14A,U2SURP,SNRPG
HPA	hippocampus; neuronal cells[High]	HPA:0250133	0.00354346	2.45057	1254	20	10	11006	SF3B3,SF3B6,HNRNPH1,DNAJA1,HTATSF1,SF3B1,SNRPD2,HNRNPK,U2SURP,SNRPG
GO:CC	U1 snRNP	GO:0005685	0.00354556	2.45031	157	23	4	22090	SNRPE,SNRPN,SNRPD2,SNRPG
GO:CC	U7 snRNP	GO:0005683	0.00393262	2.40532	7	23	2	22090	SNRPE,SNRPG
HPA	soft tissue 1; fibroblasts[≥Medium]	HPA:0500652	0.00401826	2.39596	2722	20	14	11006	DNAJC7,SF3B3,SF3B2,HNRNPH1,HTATSF1,SSR4,CNOT1,SF3B1,DDX3X,SNRPD2,HNRNPK,LSM14A,U2SURP,SNRPG
TF	Factor: GABP-alpha; motif: NRCCGGAAGTN	TF:M11415	0.00421435	2.37527	3328	23	14	20011	SNRPE,CHERP,DNAJC7,SF3B3,SNRPN,SF3B6,SF3B2,DNAJA1,SSR4,RQCD1,HNRNPK,U2SURP,SNRPG,SART1
HPA	skin 1; cells in spinous layer[High]	HPA:0461413	0.00437023	2.3595	207	20	5	11006	SF3B2,HNRNPH1,SNRPD2,HNRNPK,U2SURP
HPA	skin 2; cells in basal layer[≥Medium]	HPA:0471392	0.00448616	2.34813	755	20	8	11006	SF3B6,SF3B2,HNRNPH1,DDX3X,SNRPD2,HNRNPK,U2SURP,SNRPG
CORUM	SMN complex	CORUM:1142	0.00459353	2.33785	8	19	3	3383	SNRPE,SNRPD2,SNRPG
HPA	skin 2; melanocytes[High]	HPA:0470673	0.00465709	2.33189	357	20	6	11006	SF3B2,HNRNPH1,SNRPD2,HNRNPK,U2SURP,SNRPG
HPA	skin 1; cells in spinous layer[≥Low]	HPA:0461411	0.00470645	2.32731	760	20	8	11006	SF3B6,SF3B2,HNRNPH1,DDX3X,SNRPD2,HNRNPK,U2SURP,SNRPG
HPA	cervix; squamous epithelial cells[≥Medium]	HPA:0630222	0.00480758	2.31807	3723	20	16	11006	THOC3,DNAJC7,SF3B3,SF3B2,HNRNPH1,DNAJA1,SSR4,CNOT1,SF3B1,DDX3X,SNRPD2,HNRNPK,LSM14A,U2SURP,SNRPG,SART1
HPA	placenta; syncytiotrophoblasts - cell body[High]	HPA:0381213	0.00495929	2.30458	361	20	6	11006	SF3B3,HNRNPH1,HTATSF1,SNRPD2,HNRNPK,U2SURP
HPA	skin 2; fibrohistiocytic cells[≥Low]	HPA:0471441	0.00508137	2.29402	1021	20	9	11006	SF3B6,SF3B2,HNRNPH1,SSR4,DDX3X,SNRPD2,HNRNPK,U2SURP,SNRPG
HPA	skin 1; langerhans cells[High]	HPA:0461463	0.00560438	2.25147	218	20	5	11006	SF3B2,HNRNPH1,SNRPD2,HNRNPK,U2SURP
HPA	skin 1; cells in granular layer[≥Medium]	HPA:0460182	0.00570329	2.24387	558	20	7	11006	SF3B2,HNRNPH1,DDX3X,SNRPD2,HNRNPK,U2SURP,SNRPG
GO:BP	RNA metabolic process	GO:0016070	0.0058238	2.23479	6934	22	18	21010	SNRPE,THOC3,CHERP,SF3B3,SNRPN,SF3B6,SF3B2,HNRNPH1,HTATSF1,CNOT1,RQCD1,SF3B1,DDX3X,SNRPD2,HNRNPK,U2SURP,SNRPG,SART1
HPA	esophagus; squamous epithelial cells[High]	HPA:0190223	0.00602534	2.22002	1652	20	11	11006	THOC3,SF3B3,SF3B6,SF3B2,HTATSF1,CNOT1,SNRPD2,HNRNPK,LSM14A,U2SURP,SART1
HPA	skin 2; langerhans cells[≥Low]	HPA:0471461	0.00617303	2.2095	789	20	8	11006	SF3B6,SF3B2,HNRNPH1,DDX3X,SNRPD2,HNRNPK,U2SURP,SNRPG
HPA	oral mucosa; squamous epithelial cells[≥Medium]	HPA:0330222	0.00621697	2.20642	4353	20	17	11006	THOC3,DNAJC7,SF3B3,SF3B6,SF3B2,HNRNPH1,DNAJA1,HTATSF1,CNOT1,SF3B1,DDX3X,SNRPD2,HNRNPK,LSM14A,U2SURP,SNRPG,SART1
HPA	placenta; hofbauer cells[≥Medium]	HPA:0381202	0.00671749	2.17279	381	20	6	11006	SF3B3,HNRNPH1,HTATSF1,SNRPD2,HNRNPK,U2SURP
HPA	breast; glandular cells[High]	HPA:0050053	0.00675898	2.17012	1349	20	10	11006	SF3B3,SF3B2,HNRNPH1,DNAJA1,HTATSF1,CNOT1,SNRPD2,HNRNPK,LSM14A,U2SURP
HPA	skin 2; lymphocytes[≥Low]	HPA:0471471	0.00694607	2.15826	802	20	8	11006	SF3B6,SF3B2,HNRNPH1,DDX3X,SNRPD2,HNRNPK,U2SURP,SNRPG
HPA	urinary bladder; urothelial cells[High]	HPA:0610833	0.00711069	2.14809	2037	20	12	11006	THOC3,SF3B3,SF3B6,SF3B2,HNRNPH1,DNAJA1,HTATSF1,CNOT1,SNRPD2,HNRNPK,LSM14A,U2SURP
HPA	skin 1; langerhans cells[≥Medium]	HPA:0461462	0.00715213	2.14556	578	20	7	11006	SF3B2,HNRNPH1,DDX3X,SNRPD2,HNRNPK,U2SURP,SNRPG
HPA	gallbladder; glandular cells[High]	HPA:0220053	0.00772497	2.1121	2872	20	14	11006	THOC3,SF3B3,SF3B6,SF3B2,HNRNPH1,DNAJA1,HTATSF1,CNOT1,SF3B1,SNRPD2,HNRNPK,LSM14A,U2SURP,SNRPG
HPA	cerebral cortex; neuronal cells[≥Low]	HPA:0100131	0.00773667	2.11145	6704	20	20	11006	THOC3,DNAJC7,SF3B3,SNRPN,SF3B6,SF3B2,HNRNPH1,DNAJA1,HTATSF1,SSR4,CNOT1,RQCD1,SF3B1,DDX3X,SNRPD2,HNRNPK,LSM14A,U2SURP,SNRPG,SART1
HPA	esophagus; squamous epithelial cells[≥Medium]	HPA:0190222	0.00776598	2.1098	5052	20	18	11006	THOC3,DNAJC7,SF3B3,SF3B6,SF3B2,HNRNPH1,DNAJA1,HTATSF1,SSR4,CNOT1,SF3B1,DDX3X,SNRPD2,HNRNPK,LSM14A,U2SURP,SNRPG,SART1
HPA	ovary; ovarian stroma cells[≥Medium]	HPA:0340462	0.00811217	2.09086	2063	20	12	11006	SF3B3,SF3B2,HNRNPH1,DNAJA1,HTATSF1,CNOT1,DDX3X,SNRPD2,HNRNPK,LSM14A,U2SURP,SNRPG
HPA	skin 1; cells in spinous layer[≥Medium]	HPA:0461412	0.00833759	2.07896	592	20	7	11006	SF3B2,HNRNPH1,DDX3X,SNRPD2,HNRNPK,U2SURP,SNRPG
HPA	skin 1; endothelial cells[≥Medium]	HPA:0460202	0.00842813	2.07427	593	20	7	11006	SF3B2,HNRNPH1,DDX3X,SNRPD2,HNRNPK,U2SURP,SNRPG
TF	Factor: etv3; motif: ACCGGAAGYN	TF:M02068	0.00868385	2.06129	3529	23	14	20011	SNRPE,CHERP,DNAJC7,SF3B3,SF3B6,SF3B2,HNRNPH1,DNAJA1,RQCD1,SF3B1,SNRPD2,U2SURP,SNRPG,SART1
HPA	placenta; endothelial cells[High]	HPA:0380203	0.00960238	2.01762	244	20	5	11006	SF3B3,HNRNPH1,SNRPD2,HNRNPK,U2SURP
GO:BP	cellular biosynthetic process	GO:0044249	0.00975712	2.01068	10544	22	21	21010	SNRPE,THOC3,CHERP,DNAJC7,SF3B3,SNRPN,SF3B6,SF3B2,HNRNPH1,DNAJA1,HTATSF1,CNOT1,RQCD1,SF3B1,DDX3X,SNRPD2,HNRNPK,LSM14A,U2SURP,SNRPG,SART1
HPA	skin 1; fibrohistiocytic cells[High]	HPA:0461443	0.00985555	2.00632	408	20	6	11006	SF3B2,HNRNPH1,SNRPD2,HNRNPK,U2SURP,SNRPG
TF	Factor: ER81; motif: NNCCGGAWGYN; match class: 1	TF:M11419_1	0.00985591	2.0063	1623	23	10	20011	SNRPE,CHERP,DNAJC7,SF3B3,SF3B6,SF3B2,SF3B1,SNRPD2,U2SURP,SNRPG
HPA	skin 2; cells in granular layer[High]	HPA:0470183	0.0103749	1.98402	248	20	5	11006	SF3B2,HNRNPH1,SNRPD2,HNRNPK,SNRPG
MIRNA	hsa-miR-615-3p	MIRNA:hsa-miR-615-3p	0.0109459	1.96075	890	22	8	14846	CHERP,SF3B3,SF3B2,CNOT1,SF3B1,HNRNPK,LSM14A,SART1
HPA	hippocampus	HPA:0250000	0.0109729	1.95968	6822	20	20	11006	THOC3,DNAJC7,SF3B3,SNRPN,SF3B6,SF3B2,HNRNPH1,DNAJA1,HTATSF1,SSR4,CNOT1,RQCD1,SF3B1,DDX3X,SNRPD2,HNRNPK,LSM14A,U2SURP,SNRPG,SART1
GO:BP	organic substance biosynthetic process	GO:1901576	0.0115305	1.93815	10632	22	21	21010	SNRPE,THOC3,CHERP,DNAJC7,SF3B3,SNRPN,SF3B6,SF3B2,HNRNPH1,DNAJA1,HTATSF1,CNOT1,RQCD1,SF3B1,DDX3X,SNRPD2,HNRNPK,LSM14A,U2SURP,SNRPG,SART1
GO:MF	mRNA binding	GO:0003729	0.0119729	1.9218	361	22	5	20139	SF3B6,SF3B1,DDX3X,HNRNPK,LSM14A
TF	Factor: Elk-1:TBR2; motif: TNRCACCGGAAGN	TF:M08213	0.012148	1.9155	6374	23	18	20011	SNRPE,THOC3,CHERP,DNAJC7,SF3B3,SNRPN,SF3B6,SF3B2,DNAJA1,HTATSF1,SSR4,CNOT1,RQCD1,DDX3X,SNRPD2,LSM14A,U2SURP,SNRPG
TF	Factor: ER81; motif: NACCGGAAGTN	TF:M11421	0.0124583	1.90454	2561	23	12	20011	SNRPE,CHERP,DNAJC7,SF3B3,SNRPN,SF3B6,SF3B2,DNAJA1,RQCD1,U2SURP,SNRPG,SART1
HPA	skin 2; cells in spinous layer[≥Low]	HPA:0471411	0.0125569	1.90112	871	20	8	11006	SF3B6,SF3B2,HNRNPH1,DDX3X,SNRPD2,HNRNPK,U2SURP,SNRPG
GO:BP	RNA capping	GO:0036260	0.0126098	1.89929	37	22	3	21010	SNRPE,SNRPD2,SNRPG
GO:BP	biosynthetic process	GO:0009058	0.0126697	1.89723	10682	22	21	21010	SNRPE,THOC3,CHERP,DNAJC7,SF3B3,SNRPN,SF3B6,SF3B2,HNRNPH1,DNAJA1,HTATSF1,CNOT1,RQCD1,SF3B1,DDX3X,SNRPD2,HNRNPK,LSM14A,U2SURP,SNRPG,SART1
HPA	bone marrow; hematopoietic cells[High]	HPA:0040083	0.0128573	1.89085	1452	20	10	11006	THOC3,SF3B3,SF3B2,HNRNPH1,DNAJA1,HTATSF1,SSR4,SF3B1,SNRPD2,HNRNPK
HPA	skin 1; cells in basal layer[≥Medium]	HPA:0461392	0.0132996	1.87616	637	20	7	11006	SF3B2,HNRNPH1,DDX3X,SNRPD2,HNRNPK,U2SURP,SNRPG
HPA	skin 2; endothelial cells[≥Medium]	HPA:0470202	0.0132996	1.87616	637	20	7	11006	SF3B2,HNRNPH1,DDX3X,SNRPD2,HNRNPK,U2SURP,SNRPG
HPA	nasopharynx; respiratory epithelial cells[High]	HPA:0320103	0.0134453	1.87143	1797	20	11	11006	THOC3,SF3B3,SF3B2,HNRNPH1,HTATSF1,CNOT1,SNRPD2,HNRNPK,U2SURP,SNRPG,SART1
GO:BP	ribonucleoprotein complex biogenesis	GO:0022613	0.0135245	1.86888	1894	22	10	21010	SNRPE,SF3B3,SF3B6,SF3B2,HTATSF1,SF3B1,DDX3X,SNRPD2,SNRPG,SART1
HPA	skin 1; fibrohistiocytic cells[≥Low]	HPA:0461441	0.0140681	1.85176	885	20	8	11006	SF3B2,HNRNPH1,SSR4,DDX3X,SNRPD2,HNRNPK,U2SURP,SNRPG
HPA	placenta; hofbauer cells[≥Low]	HPA:0381201	0.014259	1.84591	436	20	6	11006	SF3B3,HNRNPH1,HTATSF1,SNRPD2,HNRNPK,U2SURP
HPA	skin 2; endothelial cells[≥Low]	HPA:0470201	0.014411	1.8413	888	20	8	11006	SF3B6,SF3B2,HNRNPH1,DDX3X,SNRPD2,HNRNPK,U2SURP,SNRPG
HPA	vagina	HPA:0620000	0.0145209	1.83801	5992	20	19	11006	THOC3,DNAJC7,SF3B3,SF3B6,SF3B2,HNRNPH1,DNAJA1,HTATSF1,SSR4,CNOT1,RQCD1,SF3B1,DDX3X,SNRPD2,HNRNPK,LSM14A,U2SURP,SNRPG,SART1
HPA	vagina; squamous epithelial cells[≥Low]	HPA:0620221	0.0145209	1.83801	5992	20	19	11006	THOC3,DNAJC7,SF3B3,SF3B6,SF3B2,HNRNPH1,DNAJA1,HTATSF1,SSR4,CNOT1,RQCD1,SF3B1,DDX3X,SNRPD2,HNRNPK,LSM14A,U2SURP,SNRPG,SART1
HPA	testis; peritubular cells[≥Low]	HPA:0570771	0.0145372	1.83752	646	20	7	11006	SF3B3,HNRNPH1,DDX3X,SNRPD2,HNRNPK,U2SURP,SNRPG
HPA	cervix; glandular cells[≥Medium]	HPA:0630052	0.0147024	1.83261	4031	20	16	11006	THOC3,DNAJC7,SF3B2,HNRNPH1,DNAJA1,HTATSF1,SSR4,CNOT1,RQCD1,SF3B1,DDX3X,SNRPD2,HNRNPK,LSM14A,U2SURP,SNRPG
HPA	salivary gland; glandular cells[High]	HPA:0420053	0.0153512	1.81386	1482	20	10	11006	SF3B3,SF3B2,HNRNPH1,HTATSF1,SSR4,CNOT1,SF3B1,DDX3X,HNRNPK,U2SURP
HPA	caudate	HPA:0080000	0.0161999	1.79049	6956	20	20	11006	THOC3,DNAJC7,SF3B3,SNRPN,SF3B6,SF3B2,HNRNPH1,DNAJA1,HTATSF1,SSR4,CNOT1,RQCD1,SF3B1,DDX3X,SNRPD2,HNRNPK,LSM14A,U2SURP,SNRPG,SART1
HPA	soft tissue 2; fibroblasts[≥Medium]	HPA:0510652	0.0162966	1.7879	2614	20	13	11006	DNAJC7,SF3B3,SF3B2,HNRNPH1,HTATSF1,SSR4,CNOT1,DDX3X,SNRPD2,HNRNPK,LSM14A,U2SURP,SNRPG
HPA	lung; alveolar cells type II[High]	HPA:0301373	0.0169711	1.77029	662	20	7	11006	SF3B2,HTATSF1,SSR4,DDX3X,SNRPD2,HNRNPK,U2SURP
HPA	bronchus; respiratory epithelial cells[High]	HPA:0060103	0.0172446	1.76335	1845	20	11	11006	THOC3,SF3B3,SF3B2,HNRNPH1,HTATSF1,CNOT1,SNRPD2,HNRNPK,U2SURP,SNRPG,SART1
TF	Factor: Erg; motif: NNACCGGAARTSN	TF:M09608	0.0174033	1.75937	8311	23	20	20011	SNRPE,CHERP,DNAJC7,SF3B3,SNRPN,SF3B6,SF3B2,DNAJA1,HTATSF1,SSR4,RQCD1,SF3B1,DDX3X,SNRPD2,IPO8,HNRNPK,LSM14A,U2SURP,SNRPG,SART1
TF	Factor: NRF-1; motif: GCGCMTGCGCN	TF:M07052	0.0174538	1.75811	2165	23	11	20011	THOC3,CHERP,HNRNPH1,DNAJA1,HTATSF1,SSR4,CNOT1,RQCD1,SF3B1,SNRPD2,SART1
TF	Factor: Elf-1; motif: NAMCCGGAAGTN; match class: 1	TF:M11447_1	0.0177153	1.75165	2648	23	12	20011	SNRPE,THOC3,CHERP,DNAJC7,SF3B3,SF3B6,SF3B2,DNAJA1,SF3B1,SNRPD2,U2SURP,SNRPG
TF	Factor: HOXB2:Elk-1; motif: TAATKRCCGGAAGTN; match class: 1	TF:M08341_1	0.0177534	1.75072	1342	23	9	20011	SNRPE,THOC3,CHERP,SF3B3,SF3B2,DNAJA1,SSR4,RQCD1,SF3B1
HPA	tonsil; germinal center cells[≥Medium]	HPA:0600432	0.0182444	1.73887	4094	20	16	11006	THOC3,DNAJC7,SF3B3,SF3B2,HNRNPH1,DNAJA1,HTATSF1,SSR4,CNOT1,SF3B1,DDX3X,SNRPD2,HNRNPK,LSM14A,U2SURP,SNRPG
HPA	skin 2; lymphocytes[High]	HPA:0471473	0.018277	1.73809	456	20	6	11006	SF3B2,HNRNPH1,SNRPD2,HNRNPK,U2SURP,SNRPG
TF	Factor: YY1; motif: NNCGCCATTNN; match class: 1	TF:M03924_1	0.0190651	1.71976	3764	23	14	20011	SNRPE,THOC3,DNAJC7,SF3B3,SF3B2,HNRNPH1,HTATSF1,SSR4,CNOT1,RQCD1,SF3B1,HNRNPK,LSM14A,SNRPG
GO:CC	cytoplasmic stress granule	GO:0010494	0.0191329	1.71822	89	23	3	22090	DDX3X,HNRNPK,LSM14A
TF	Factor: ELF4; motif: NCCACTTCCGGNNNN	TF:M12601	0.0193574	1.71315	5780	23	17	20011	SNRPE,THOC3,CHERP,DNAJC7,SF3B3,SNRPN,SF3B6,SF3B2,HNRNPH1,DNAJA1,SSR4,SF3B1,SNRPD2,IPO8,U2SURP,SNRPG,SART1
GO:BP	nucleic acid metabolic process	GO:0090304	0.0198289	1.7027	7482	22	18	21010	SNRPE,THOC3,CHERP,SF3B3,SNRPN,SF3B6,SF3B2,HNRNPH1,HTATSF1,CNOT1,RQCD1,SF3B1,DDX3X,SNRPD2,HNRNPK,U2SURP,SNRPG,SART1
HPA	soft tissue 1	HPA:0500000	0.0201403	1.69593	5354	20	18	11006	THOC3,DNAJC7,SF3B3,SF3B6,SF3B2,HNRNPH1,DNAJA1,HTATSF1,SSR4,CNOT1,RQCD1,SF3B1,DDX3X,SNRPD2,HNRNPK,LSM14A,U2SURP,SNRPG
TF	Factor: ETV5; motif: NCCGGAWGYN	TF:M03983	0.0204833	1.6886	3213	23	13	20011	SNRPE,CHERP,DNAJC7,SF3B3,SNRPN,SF3B6,SF3B2,DNAJA1,RQCD1,SF3B1,U2SURP,SNRPG,SART1
HPA	skin 2; fibrohistiocytic cells[High]	HPA:0471443	0.0208453	1.68099	467	20	6	11006	SF3B2,HNRNPH1,SNRPD2,HNRNPK,U2SURP,SNRPG
GO:CC	CCR4-NOT complex	GO:0030014	0.0223443	1.65083	16	23	2	22090	CNOT1,RQCD1
HPA	lung; alveolar cells type II[≥Medium]	HPA:0301372	0.0226924	1.64412	1233	20	9	11006	SF3B3,SF3B6,SF3B2,HTATSF1,SSR4,DDX3X,SNRPD2,HNRNPK,U2SURP
GO:CC	protein-containing complex	GO:0032991	0.0227121	1.64374	8527	23	18	22090	SNRPE,THOC3,SF3B3,SNRPN,SF3B6,SF3B2,HNRNPH1,HTATSF1,SSR4,CNOT1,RQCD1,SF3B1,DDX3X,SNRPD2,HNRNPK,LSM14A,SNRPG,SART1
HPA	placenta; syncytiotrophoblasts - cell body[≥Medium]	HPA:0381212	0.0248044	1.60547	482	20	6	11006	SF3B3,HNRNPH1,HTATSF1,SNRPD2,HNRNPK,U2SURP
GO:CC	P-body	GO:0000932	0.0254685	1.594	98	23	3	22090	CNOT1,RQCD1,LSM14A
HPA	skin 2; cells in basal layer[≥Low]	HPA:0471391	0.0255723	1.59223	963	20	8	11006	SF3B6,SF3B2,HNRNPH1,DDX3X,SNRPD2,HNRNPK,U2SURP,SNRPG
GO:BP	cellular nitrogen compound metabolic process	GO:0034641	0.0260627	1.58398	8625	22	19	21010	SNRPE,THOC3,CHERP,SF3B3,SNRPN,SF3B6,SF3B2,HNRNPH1,HTATSF1,CNOT1,RQCD1,SF3B1,DDX3X,SNRPD2,HNRNPK,LSM14A,U2SURP,SNRPG,SART1
TF	Factor: ELK-1; motif: ACCGGAAGTN	TF:M02059	0.028884	1.53934	9609	23	21	20011	SNRPE,THOC3,CHERP,DNAJC7,SF3B3,SNRPN,SF3B6,SF3B2,HNRNPH1,DNAJA1,HTATSF1,SSR4,RQCD1,SF3B1,DDX3X,SNRPD2,HNRNPK,LSM14A,U2SURP,SNRPG,SART1
CORUM	12S U11 snRNP	CORUM:1068	0.0292276	1.53421	14	19	3	3383	SNRPE,SNRPD2,SNRPG
CORUM	SMN complex	CORUM:1143	0.0292276	1.53421	14	19	3	3383	SNRPE,SNRPD2,SNRPG
HPA	skin 1; melanocytes[≥Medium]	HPA:0460672	0.0294301	1.53121	3703	20	15	11006	DNAJC7,SF3B3,SF3B2,HNRNPH1,DNAJA1,HTATSF1,CNOT1,SF3B1,DDX3X,SNRPD2,HNRNPK,LSM14A,U2SURP,SNRPG,SART1
TF	Factor: GABP-alpha; motif: CTTCCK; match class: 1	TF:M01660_1	0.030436	1.51661	5225	23	16	20011	SNRPE,THOC3,CHERP,DNAJC7,SF3B3,SF3B6,SF3B2,HNRNPH1,DNAJA1,SF3B1,DDX3X,SNRPD2,IPO8,U2SURP,SNRPG,SART1
HPA	skin 1; sebaceous glands[≥Medium]	HPA:0461482	0.0309571	1.50924	165	20	4	11006	SF3B2,DDX3X,SNRPD2,SNRPG
HPA	oral mucosa	HPA:0330000	0.0310692	1.50767	6252	20	19	11006	THOC3,DNAJC7,SF3B3,SF3B6,SF3B2,HNRNPH1,DNAJA1,HTATSF1,SSR4,CNOT1,RQCD1,SF3B1,DDX3X,SNRPD2,HNRNPK,LSM14A,U2SURP,SNRPG,SART1
HPA	oral mucosa; squamous epithelial cells[≥Low]	HPA:0330221	0.0310692	1.50767	6252	20	19	11006	THOC3,DNAJC7,SF3B3,SF3B6,SF3B2,HNRNPH1,DNAJA1,HTATSF1,SSR4,CNOT1,RQCD1,SF3B1,DDX3X,SNRPD2,HNRNPK,LSM14A,U2SURP,SNRPG,SART1
GO:CC	methyltransferase complex	GO:0034708	0.0312414	1.50527	105	23	3	22090	SNRPE,SNRPD2,SNRPG
GO:BP	protein-RNA complex assembly	GO:0022618	0.0313132	1.50427	1622	22	9	21010	SNRPE,SF3B3,SF3B6,SF3B2,HTATSF1,SF3B1,SNRPD2,SNRPG,SART1
HPA	cerebellum	HPA:0090000	0.0316894	1.49909	7193	20	20	11006	THOC3,DNAJC7,SF3B3,SNRPN,SF3B6,SF3B2,HNRNPH1,DNAJA1,HTATSF1,SSR4,CNOT1,RQCD1,SF3B1,DDX3X,SNRPD2,HNRNPK,LSM14A,U2SURP,SNRPG,SART1
TF	Factor: ETV7; motif: NCCGGAANNN; match class: 1	TF:M02071_1	0.0319414	1.49565	4561	23	15	20011	SNRPE,THOC3,CHERP,SF3B3,SF3B6,SF3B2,SSR4,RQCD1,SF3B1,SNRPD2,IPO8,LSM14A,U2SURP,SNRPG,SART1
GO:BP	protein-RNA complex organization	GO:0071826	0.0325797	1.48705	1630	22	9	21010	SNRPE,SF3B3,SF3B6,SF3B2,HTATSF1,SF3B1,SNRPD2,SNRPG,SART1
TF	Factor: Net; motif: NRCCGGAAGTN	TF:M11439	0.0326664	1.4859	2310	23	11	20011	SNRPE,CHERP,DNAJC7,SF3B3,SNRPN,SF3B6,SF3B2,DNAJA1,U2SURP,SNRPG,SART1
HPA	lung; alveolar cells type I[High]	HPA:0301363	0.0327183	1.48521	507	20	6	11006	SF3B2,HTATSF1,SNRPD2,HNRNPK,U2SURP,SNRPG
HPA	skin 2; endothelial cells[High]	HPA:0470203	0.0349774	1.45621	321	20	5	11006	SF3B2,HNRNPH1,SNRPD2,HNRNPK,SNRPG
GO:MF	single-stranded RNA binding	GO:0003727	0.0354493	1.45039	86	22	3	20139	HNRNPH1,DDX3X,LSM14A
TF	Factor: YY1; motif: CAANATGGCGGC; match class: 1	TF:M10436_1	0.036376	1.43919	2336	23	11	20011	THOC3,DNAJC7,SF3B2,HNRNPH1,HTATSF1,SSR4,CNOT1,SF3B1,DDX3X,HNRNPK,U2SURP
GO:BP	intracellular receptor signaling pathway	GO:0030522	0.0382493	1.41738	341	22	5	21010	DNAJA1,CNOT1,RQCD1,DDX3X,LSM14A
TF	Factor: YY2; motif: NCCGCCATNTY; match class: 1	TF:M03925_1	0.0390935	1.4079	789	23	7	20011	THOC3,DNAJC7,SF3B3,HNRNPH1,SSR4,RQCD1,HNRNPK
HPA	cerebral cortex; glial cells[≥Low]	HPA:0100121	0.0391926	1.4068	4919	20	17	11006	THOC3,DNAJC7,SF3B3,SNRPN,SF3B6,SF3B2,HNRNPH1,DNAJA1,HTATSF1,SSR4,CNOT1,SF3B1,DDX3X,SNRPD2,HNRNPK,U2SURP,SNRPG
HPA	spleen; cells in white pulp[≥Low]	HPA:0530721	0.0397852	1.40028	4332	20	16	11006	THOC3,DNAJC7,SF3B3,SF3B2,HNRNPH1,DNAJA1,HTATSF1,CNOT1,RQCD1,SF3B1,DDX3X,SNRPD2,HNRNPK,LSM14A,U2SURP,SNRPG
TF	Factor: ER81; motif: RCCGGAARYN; match class: 1	TF:M02065_1	0.0411262	1.38588	6887	23	18	20011	SNRPE,THOC3,CHERP,DNAJC7,SF3B3,SF3B6,SF3B2,DNAJA1,SSR4,RQCD1,SF3B1,DDX3X,SNRPD2,IPO8,LSM14A,U2SURP,SNRPG,SART1
TF	Factor: Elk-1; motif: AACCGGAAGTR	TF:M01163	0.0418907	1.37788	5348	23	16	20011	SNRPE,CHERP,DNAJC7,SF3B3,SNRPN,SF3B6,SF3B2,DNAJA1,RQCD1,SF3B1,DDX3X,SNRPD2,IPO8,U2SURP,SNRPG,SART1
TF	Factor: ETV3; motif: ACCGGAAGTN	TF:M03981	0.0419516	1.37725	2371	23	11	20011	SNRPE,CHERP,DNAJC7,SF3B3,SNRPN,SF3B6,SF3B2,DNAJA1,SNRPD2,U2SURP,SART1
HPA	placenta; endothelial cells[≥Medium]	HPA:0380202	0.0420742	1.37598	334	20	5	11006	SF3B3,HNRNPH1,SNRPD2,HNRNPK,U2SURP
HPA	cervix; squamous epithelial cells[High]	HPA:0630223	0.0423293	1.37336	1035	20	8	11006	SF3B3,SF3B2,HNRNPH1,DNAJA1,SNRPD2,HNRNPK,LSM14A,U2SURP
TF	Factor: GABPA; motif: ACCGGAAGTN	TF:M03990	0.043196	1.36456	5360	23	16	20011	SNRPE,CHERP,DNAJC7,SF3B3,SNRPN,SF3B6,SF3B2,DNAJA1,SSR4,RQCD1,SF3B1,SNRPD2,HNRNPK,U2SURP,SNRPG,SART1
HPA	testis; preleptotene spermatocytes[≥Medium]	HPA:0570782	0.0432612	1.3639	1340	20	9	11006	SF3B3,SF3B2,HNRNPH1,HTATSF1,SNRPD2,HNRNPK,U2SURP,SNRPG,SART1
TF	Factor: Erm; motif: NNSCGGAWGYN; match class: 1	TF:M11424_1	0.0450648	1.34616	2896	23	12	20011	SNRPE,THOC3,CHERP,DNAJC7,SF3B3,SF3B6,SF3B2,DNAJA1,SF3B1,SNRPD2,U2SURP,SNRPG
TF	Factor: Elk-1; motif: NRCCGGAAGTN	TF:M11433	0.045778	1.33934	7810	23	19	20011	SNRPE,CHERP,DNAJC7,SF3B3,SNRPN,SF3B6,SF3B2,DNAJA1,SSR4,CNOT1,RQCD1,SF3B1,DDX3X,SNRPD2,IPO8,HNRNPK,U2SURP,SNRPG,SART1
REAC	Metabolism of non-coding RNA	REAC:R-HSA-194441	0.0458243	1.3389	51	22	3	10835	SNRPE,SNRPD2,SNRPG
REAC	SARS-CoV-2 modulates host translation machinery	REAC:R-HSA-9754678	0.0458243	1.3389	51	22	3	10835	SNRPE,SNRPD2,SNRPG
REAC	snRNP Assembly	REAC:R-HSA-191859	0.0458243	1.3389	51	22	3	10835	SNRPE,SNRPD2,SNRPG
TF	Factor: GABP; motif: CACTTCCGGNNN	TF:M01258	0.0465345	1.33222	2905	23	12	20011	SNRPE,THOC3,CHERP,DNAJC7,SF3B3,SNRPN,SF3B6,SF3B2,DNAJA1,SSR4,U2SURP,SART1
CORUM	(E.F.G) complex	CORUM:1743	0.0496525	1.30406	3	19	2	3383	SNRPE,SNRPG

## Sheet: Gprofiler_PP-intersection
source	term_name	term_id	adjusted_p_value	negative_log10_of_adjusted_p_value	term_size	query_size	intersection_size	effective_domain_size	intersections
GO:CC	cytoplasm	GO:0005737	6.63932e-07	6.17788	12251	49	46	22090	SEC61A1,YPEL5,ERP44,ROCK1,CORO1C,FLNA,CSNK1A1,STK38L,TMEM33,AKAP11,WDR26,PSMD10,AIFM1,VDAC3,TECR,ANKFY1,CAMSAP3,UGGT1,SPTBN1,CIRBP,RCN2,SSR1,ESYT2,PRKAR1A,STK38,EPB41L3,TUBA1C,SNRPF,TUBB,IPO9,SPTAN1,TUBB8,BCLAF1,CPSF7,CCAR1,EIF3J,SLC25A11,IMMT,FLNC,AK2,COX4I1,AGK,SLC25A3,TAB1,DHCR7,SLC1A3
GO:CC	organelle envelope lumen	GO:0031970	1.2455e-05	4.90466	92	49	6	22090	AIFM1,TUBB,CCAR1,IMMT,AK2,AGK
GO:MF	structural constituent of cytoskeleton	GO:0005200	0.000140012	3.85383	113	49	6	20139	SPTBN1,EPB41L3,TUBA1C,TUBB,SPTAN1,TUBB8
GO:BP	organelle organization	GO:0006996	0.00024332	3.61382	3562	48	24	21010	SEC61A1,ROCK1,CORO1C,FLNA,CSNK1A1,TMEM33,AKAP11,PSMD10,AIFM1,VDAC3,ANKFY1,CAMSAP3,SPTBN1,CIRBP,ESYT2,PRKAR1A,EPB41L3,TUBA1C,TUBB,SPTAN1,TUBB8,IMMT,FLNC,AGK
GO:CC	organelle envelope	GO:0031967	0.000752201	3.12367	1293	49	13	22090	TMEM33,AIFM1,VDAC3,TUBB,IPO9,CCAR1,SLC25A11,IMMT,AK2,COX4I1,AGK,SLC25A3,DHCR7
GO:CC	envelope	GO:0031975	0.000752201	3.12367	1293	49	13	22090	TMEM33,AIFM1,VDAC3,TUBB,IPO9,CCAR1,SLC25A11,IMMT,AK2,COX4I1,AGK,SLC25A3,DHCR7
GO:CC	cytoskeleton	GO:0005856	0.00199842	2.69931	2407	49	17	22090	YPEL5,ROCK1,CORO1C,FLNA,CSNK1A1,STK38L,AKAP11,PSMD10,CAMSAP3,SPTBN1,PRKAR1A,EPB41L3,TUBA1C,TUBB,SPTAN1,TUBB8,FLNC
GO:MF	protein binding	GO:0005515	0.00235974	2.62714	14811	49	48	20139	SEC61A1,YPEL5,ERP44,ROCK1,CORO1C,FLNA,CSNK1A1,STK38L,TMEM33,AKAP11,WDR26,PSMD10,AIFM1,VDAC3,TECR,ANKFY1,CAMSAP3,UGGT1,SPTBN1,CIRBP,RCN2,SSR1,ESYT2,PRKAR1A,STK38,EPB41L3,TUBA1C,SNRPF,TUBB,IPO9,SPTAN1,ZRANB2,BCLAF1,CPSF7,CCAR1,RBM10,EIF3J,SLC25A11,IMMT,FLNC,AK2,COX4I1,AGK,SLC25A3,TAB1,DHCR7,KCTD12,SLC1A3
GO:MF	actin binding	GO:0003779	0.00477606	2.32093	444	49	8	20139	CORO1C,FLNA,STK38L,CAMSAP3,SPTBN1,EPB41L3,SPTAN1,FLNC
GO:BP	cytoskeleton organization	GO:0007010	0.0051159	2.29108	1461	48	14	21010	ROCK1,CORO1C,FLNA,CSNK1A1,AKAP11,CAMSAP3,SPTBN1,PRKAR1A,EPB41L3,TUBA1C,TUBB,SPTAN1,TUBB8,FLNC
GO:MF	actin filament binding	GO:0051015	0.00514148	2.28891	210	49	6	20139	CORO1C,FLNA,CAMSAP3,SPTBN1,SPTAN1,FLNC
KEGG	Salmonella infection	KEGG:05132	0.0051862	2.28515	249	25	6	8161	FLNA,TUBA1C,TUBB,TUBB8,FLNC,TAB1
HPA	appendix	HPA:0030000	0.00546299	2.26257	7821	39	38	11006	YPEL5,ERP44,ROCK1,CORO1C,FLNA,STK38L,TMEM33,AKAP11,WDR26,PSMD10,AIFM1,TECR,ANKFY1,CAMSAP3,UGGT1,SPTBN1,RCN2,SSR1,ESYT2,PRKAR1A,EPB41L3,TUBA1C,TUBB,SPTAN1,ZRANB2,BCLAF1,CPSF7,CCAR1,RBM10,EIF3J,SLC25A11,IMMT,FLNC,AK2,COX4I1,AGK,TAB1,DHCR7
GO:CC	intracellular organelle	GO:0043229	0.00549074	2.26037	15969	49	47	22090	SEC61A1,YPEL5,ERP44,ROCK1,CORO1C,FLNA,CSNK1A1,STK38L,TMEM33,AKAP11,WDR26,PSMD10,AIFM1,VDAC3,TECR,ANKFY1,CAMSAP3,UGGT1,SPTBN1,CIRBP,RCN2,SSR1,ESYT2,PRKAR1A,STK38,EPB41L3,TUBA1C,SNRPF,TUBB,IPO9,SPTAN1,TUBB8,ZRANB2,BCLAF1,CPSF7,CCAR1,RBM10,SLC25A11,IMMT,FLNC,AK2,COX4I1,AGK,SLC25A3,TAB1,DHCR7,SLC1A3
WP	Pathogenic Escherichia coli infection	WP:WP2272	0.00569175	2.24475	55	31	4	8625	ROCK1,TUBA1C,TUBB,TUBB8
GO:CC	mitochondrial intermembrane space	GO:0005758	0.00765191	2.11623	82	49	4	22090	AIFM1,IMMT,AK2,AGK
HPA	pancreas; exocrine glandular cells[High]	HPA:0350473	0.00832117	2.07982	1959	39	18	11006	YPEL5,ERP44,TMEM33,AKAP11,AIFM1,SPTBN1,TUBA1C,SPTAN1,ZRANB2,BCLAF1,CPSF7,CCAR1,RBM10,EIF3J,AK2,COX4I1,AGK,DHCR7
HPA	ovary; ovarian stroma cells[High]	HPA:0340463	0.00879435	2.0558	378	39	8	11006	YPEL5,FLNA,SPTBN1,TUBA1C,SPTAN1,BCLAF1,CCAR1,EIF3J
MIRNA	hsa-miR-615-3p	MIRNA:hsa-miR-615-3p	0.0124808	1.90376	890	49	12	14846	SEC61A1,FLNA,TMEM33,AKAP11,TECR,CAMSAP3,UGGT1,SPTBN1,TUBB,BCLAF1,RBM10,IMMT
HPA	adrenal gland; glandular cells[≥Medium]	HPA:0020052	0.0150174	1.82341	6009	39	33	11006	YPEL5,ERP44,ROCK1,CORO1C,STK38L,TMEM33,AKAP11,WDR26,AIFM1,TECR,ANKFY1,UGGT1,SPTBN1,SSR1,ESYT2,PRKAR1A,EPB41L3,TUBA1C,TUBB,SPTAN1,ZRANB2,BCLAF1,CPSF7,CCAR1,RBM10,EIF3J,SLC25A11,IMMT,AK2,COX4I1,AGK,TAB1,DHCR7
HPA	soft tissue 1	HPA:0500000	0.0150996	1.82103	5354	39	31	11006	YPEL5,ERP44,ROCK1,CORO1C,STK38L,AKAP11,WDR26,PSMD10,ANKFY1,CAMSAP3,UGGT1,SPTBN1,RCN2,SSR1,PRKAR1A,TUBA1C,TUBB,SPTAN1,ZRANB2,BCLAF1,CPSF7,CCAR1,RBM10,EIF3J,SLC25A11,IMMT,AK2,COX4I1,AGK,TAB1,DHCR7
WP	Parkin-ubiquitin proteasomal system pathway	WP:WP2359	0.0155777	1.8075	71	31	4	8625	PSMD10,TUBA1C,TUBB,TUBB8
KEGG	Huntington disease	KEGG:05016	0.0160912	1.79341	306	25	6	8161	VDAC3,TUBA1C,TUBB,TUBB8,COX4I1,SLC1A3
KEGG	Pathogenic Escherichia coli infection	KEGG:05130	0.0171304	1.76623	196	25	5	8161	ROCK1,TUBA1C,TUBB,TUBB8,TAB1
HPA	salivary gland; glandular cells[High]	HPA:0420053	0.0171469	1.76581	1482	39	15	11006	YPEL5,ERP44,CORO1C,TMEM33,SPTBN1,SSR1,TUBA1C,SPTAN1,ZRANB2,BCLAF1,CCAR1,RBM10,EIF3J,AGK,DHCR7
REAC	RHOBTB1 GTPase cycle	REAC:R-HSA-9013422	0.0173242	1.76135	23	35	3	10835	ROCK1,STK38,CPSF7
HPA	ovary; ovarian stroma cells[≥Low]	HPA:0340461	0.0208562	1.68076	3981	39	26	11006	YPEL5,ERP44,ROCK1,CORO1C,FLNA,STK38L,AKAP11,PSMD10,UGGT1,SPTBN1,ESYT2,PRKAR1A,TUBA1C,TUBB,SPTAN1,ZRANB2,BCLAF1,CPSF7,CCAR1,RBM10,EIF3J,SLC25A11,AK2,COX4I1,AGK,DHCR7
HPA	endometrium 1; glandular cells[≥Low]	HPA:0160051	0.0210322	1.67711	6811	39	35	11006	YPEL5,ERP44,ROCK1,CORO1C,FLNA,STK38L,TMEM33,AKAP11,WDR26,PSMD10,AIFM1,TECR,ANKFY1,UGGT1,SPTBN1,RCN2,SSR1,ESYT2,PRKAR1A,TUBA1C,TUBB,SPTAN1,ZRANB2,BCLAF1,CPSF7,CCAR1,RBM10,EIF3J,SLC25A11,IMMT,AK2,COX4I1,AGK,TAB1,DHCR7
HP	Congestive heart failure	HP:0001635	0.0280813	1.55158	237	20	7	4962	FLNA,SPTBN1,PRKAR1A,TUBB,SLC25A11,FLNC,SLC25A3
GO:BP	actin cytoskeleton organization	GO:0030036	0.0333259	1.47722	677	48	9	21010	ROCK1,CORO1C,FLNA,AKAP11,SPTBN1,PRKAR1A,EPB41L3,SPTAN1,FLNC
HPA	epididymis	HPA:0180000	0.0351887	1.4536	7330	39	36	11006	YPEL5,ERP44,ROCK1,CORO1C,FLNA,STK38L,TMEM33,AKAP11,WDR26,PSMD10,AIFM1,TECR,ANKFY1,CAMSAP3,UGGT1,SPTBN1,RCN2,SSR1,ESYT2,EPB41L3,TUBA1C,TUBB,SPTAN1,ZRANB2,BCLAF1,CPSF7,CCAR1,RBM10,EIF3J,SLC25A11,FLNC,AK2,COX4I1,AGK,TAB1,DHCR7
HPA	epididymis; glandular cells[≥Low]	HPA:0180051	0.0351887	1.4536	7330	39	36	11006	YPEL5,ERP44,ROCK1,CORO1C,FLNA,STK38L,TMEM33,AKAP11,WDR26,PSMD10,AIFM1,TECR,ANKFY1,CAMSAP3,UGGT1,SPTBN1,RCN2,SSR1,ESYT2,EPB41L3,TUBA1C,TUBB,SPTAN1,ZRANB2,BCLAF1,CPSF7,CCAR1,RBM10,EIF3J,SLC25A11,FLNC,AK2,COX4I1,AGK,TAB1,DHCR7
HPA	parathyroid gland	HPA:0360000	0.038285	1.41697	5891	39	32	11006	YPEL5,ERP44,ROCK1,CORO1C,TMEM33,AKAP11,WDR26,PSMD10,AIFM1,TECR,CAMSAP3,UGGT1,SPTBN1,SSR1,ESYT2,PRKAR1A,EPB41L3,TUBA1C,SPTAN1,ZRANB2,BCLAF1,CPSF7,CCAR1,RBM10,EIF3J,SLC25A11,IMMT,AK2,COX4I1,AGK,TAB1,DHCR7
HPA	parathyroid gland; glandular cells[≥Low]	HPA:0360051	0.038285	1.41697	5891	39	32	11006	YPEL5,ERP44,ROCK1,CORO1C,TMEM33,AKAP11,WDR26,PSMD10,AIFM1,TECR,CAMSAP3,UGGT1,SPTBN1,SSR1,ESYT2,PRKAR1A,EPB41L3,TUBA1C,SPTAN1,ZRANB2,BCLAF1,CPSF7,CCAR1,RBM10,EIF3J,SLC25A11,IMMT,AK2,COX4I1,AGK,TAB1,DHCR7
GO:CC	spectrin	GO:0008091	0.0399564	1.39841	9	49	2	22090	SPTBN1,SPTAN1
GO:CC	organelle	GO:0043226	0.0420397	1.37634	16766	49	47	22090	SEC61A1,YPEL5,ERP44,ROCK1,CORO1C,FLNA,CSNK1A1,STK38L,TMEM33,AKAP11,WDR26,PSMD10,AIFM1,VDAC3,TECR,ANKFY1,CAMSAP3,UGGT1,SPTBN1,CIRBP,RCN2,SSR1,ESYT2,PRKAR1A,STK38,EPB41L3,TUBA1C,SNRPF,TUBB,IPO9,SPTAN1,TUBB8,ZRANB2,BCLAF1,CPSF7,CCAR1,RBM10,SLC25A11,IMMT,FLNC,AK2,COX4I1,AGK,SLC25A3,TAB1,DHCR7,SLC1A3
HPA	stomach 2; glandular cells[High]	HPA:0550053	0.0429484	1.36705	2427	39	19	11006	YPEL5,ERP44,CORO1C,AKAP11,WDR26,AIFM1,UGGT1,SPTBN1,TUBA1C,SPTAN1,ZRANB2,BCLAF1,CPSF7,CCAR1,RBM10,EIF3J,IMMT,COX4I1,DHCR7
GO:CC	supramolecular complex	GO:0099080	0.0472973	1.32516	1404	49	11	22090	ROCK1,CORO1C,FLNA,CSNK1A1,CAMSAP3,SPTBN1,CIRBP,TUBA1C,TUBB,TUBB8,FLNC
HPA	stomach 1; glandular cells[High]	HPA:0540053	0.0483876	1.31527	2448	39	19	11006	YPEL5,ERP44,CORO1C,AIFM1,UGGT1,SPTBN1,SSR1,TUBA1C,SPTAN1,ZRANB2,BCLAF1,CPSF7,CCAR1,RBM10,EIF3J,IMMT,AK2,COX4I1,AGK
GO:MF	GTPase binding	GO:0051020	0.0494894	1.30549	315	49	6	20139	ROCK1,CORO1C,FLNA,ANKFY1,SPTBN1,IPO9
HPA	tonsil; squamous epithelial cells[≥Low]	HPA:0600221	0.0497744	1.30299	6645	39	34	11006	YPEL5,ERP44,ROCK1,CORO1C,FLNA,STK38L,TMEM33,AKAP11,WDR26,PSMD10,AIFM1,TECR,CAMSAP3,UGGT1,SPTBN1,RCN2,SSR1,ESYT2,TUBA1C,TUBB,SPTAN1,ZRANB2,BCLAF1,CPSF7,CCAR1,RBM10,EIF3J,SLC25A11,IMMT,AK2,COX4I1,AGK,TAB1,DHCR7
GO:CC	nuclear envelope lumen	GO:0005641	0.0498747	1.30212	10	49	2	22090	TUBB,CCAR1
