# Supplementary material for: PPDPF is not a key regulator of human pancreas development
Source: PLoS Genet. 2025 Apr 7;21(4):e1011657. doi: 10.1371/journal.pgen.1011657 (PMC12037078; doi:10.1371/journal.pgen.1011657)
Supplement: S3 Table — (XLSX) [file pgen.1011657.s009.xlsx]

## Sheet: Summary
Comparison	Criterium	KO down	KO up
day0_KOvsWT	Pad<0.01 and FC > I1I	16	42
day4_KOvsWT	Pad<0.01 and FC > I1I	57	27
day10_KOvsWT	Pad<0.01 and FC > I1I	100	82
day14_KOvsWT	Pad<0.01 and FC > I1I	178	249

## Sheet: day0_KOvsWT
Gene	baseMean	log2FoldChange	lfcSE	stat	pvalue	padj
TSPAN6	4038.17	-0.223826	0.166585	-1.34361	0.179073	1
TNMD	12.1202	-0.935357	0.76175	-1.22791	0.219482	1
DPM1	955.47	-0.0244497	0.126813	-0.192801	0.847115	1
SCYL3	330.05	-0.0825653	0.220343	-0.374712	0.707875	1
C1orf112	571.247	0.108939	0.287212	0.379299	0.704466	1
FGR	2.42555	0.478758	1.12299	0.426323	0.669872	1
CFH	3.07994	-1.36941	1.4248	-0.961127	0.336489	1
FUCA2	837.844	0.170008	0.237045	0.717196	0.473253	1
GCLC	2345.56	0.0929702	0.18012	0.516157	0.605745	1
NFYA	1969.66	0.0199656	0.164854	0.121111	0.903603	1
STPG1	359.556	0.0217567	0.25145	0.086525	0.931049	1
NIPAL3	536.243	-0.0376833	0.249604	-0.150973	0.879997	1
LAS1L	1177.34	-0.101989	0.105853	-0.963489	0.335302	1
ENPP4	706.938	0.166928	0.188563	0.885267	0.376013	1
SEMA3F	439.954	0.0896951	0.378905	0.236722	0.812872	1
CFTR	745.388	0.348158	0.749815	0.464326	0.642415	1
ANKIB1	2673.32	0.202721	0.114317	1.77333	0.0761737	1
CYP51A1	2332.49	-0.136432	0.253206	-0.538819	0.590012	1
KRIT1	1219.95	0.207236	0.151693	1.36616	0.171889	1
RAD52	576.501	0.243813	0.27886	0.874321	0.381943	1
MYH16	2.87817	-0.0053175	1.29194	-0.00411589	0.996716	1
BAD	112.194	-0.235971	0.40504	-0.582587	0.560171	1
LAP3	1178.33	-0.0267577	0.174768	-0.153104	0.878316	1
CD99	5471.77	-0.0468812	0.238229	-0.196791	0.843991	1
HS3ST1	104.231	0.122362	0.589335	0.207627	0.835521	1
AOC1	1.58597	-1.34909	1.83954	-0.733387	0.463322	1
WNT16	3.02525	0.397432	0.841456	0.472314	0.636702	1
HECW1	132.292	0.695677	0.345034	2.01626	0.0437731	0.932656
MAD1L1	235.927	-0.262356	0.289884	-0.905038	0.365445	1
LASP1	8357.2	0.218589	0.15214	1.43676	0.150785	1
SNX11	532.083	0.0421041	0.106972	0.3936	0.693876	1
TMEM176A	12.5554	1.30319	0.96443	1.35125	0.176615	1
M6PR	2370.33	0.137238	0.0864745	1.58703	0.112505	1
KLHL13	507.754	-0.312905	0.282144	-1.10903	0.267418	1
CYP26B1	429.401	0.39157	1.09633	0.357163	0.720969	1
ICA1	1052.46	0.271403	0.135805	1.99847	0.0456657	0.944041
DBNDD1	1011.71	-0.0719904	0.236461	-0.304449	0.760786	1
ALS2	3149.36	0.194998	0.139008	1.40279	0.160681	1
CASP10	293.468	0.355611	0.400094	0.888817	0.374101	1
CFLAR	1326.13	0.0199417	0.295145	0.0675656	0.946131	1
TFPI	340.562	0.035837	0.381493	0.0939387	0.925158	1
NDUFAF7	1146.05	0.322943	0.1492	2.16449	0.0304265	0.849784
RBM5	8182.57	0.25721	0.160266	1.60489	0.108518	1
MTMR7	437.781	0.151826	0.241763	0.627994	0.530008	1
SLC7A2	3438.82	0.176234	0.4012	0.439268	0.660467	1
ARF5	2178.8	-0.226884	0.178062	-1.27418	0.202598	1
SARM1	558.787	-0.846189	0.299594	-2.82445	0.00473618	0.366225
POLDIP2	1992.78	-0.164738	0.15291	-1.07735	0.281322	1
PLXND1	368.002	0.0591734	0.338874	0.174618	0.86138	1
AK2	1981.25	0.00139766	0.215694	0.00647984	0.99483	1
CD38	1.17681	0.306012	1.31212	0.233219	0.815592	1
FKBP4	3273.45	-0.179989	0.172122	-1.04571	0.295697	1
KDM1A	7921.18	-0.0724459	0.143967	-0.50321	0.614816	1
RBM6	6958.4	0.130662	0.210194	0.621624	0.534189	1
CAMKK1	113.605	0.0840395	0.252838	0.332385	0.739599	1
RECQL	1336.36	0.0669068	0.13175	0.507833	0.61157	1
VPS50	527.325	0.256876	0.180896	1.42002	0.155603	1
HSPB6	5.58463	0.16399	0.652151	0.251461	0.801458	1
ARHGAP33	197.424	-0.00341814	0.411529	-0.00830595	0.993373	1
NDUFAB1	1136.22	0.0440409	0.102113	0.431294	0.666255	1
PDK4	212.073	-0.533214	0.675061	-0.789875	0.429601	1
ZMYND10	58.714	-0.494609	0.623053	-0.793846	0.427285	1
ABCB5	1.23492	2.47037	1.47298	1.67712	0.093519	1
ARX	71.9261	-0.158426	0.890849	-0.177837	0.858851	1
SLC25A13	3004.08	0.121729	0.116564	1.04431	0.296343	1
ST7	403.168	-0.14561	0.155072	-0.938988	0.347737	1
CDC27	2771.98	0.0985083	0.159446	0.617817	0.536696	1
SLC4A1	1.13721	-0.67746	1.20572	-0.561871	0.574204	1
CALCR	707.761	1.44852	0.482183	3.00408	0.00266386	0.256157
HCCS	589.497	0.0681318	0.22425	0.303821	0.761264	1
DVL2	872.389	-0.318191	0.262062	-1.21418	0.224679	1
PRSS22	96.0625	0.529687	0.515721	1.02708	0.304382	1
UPF1	1548.51	-0.0262175	0.239305	-0.109557	0.912761	1
SKAP2	1187.07	0.125813	0.318184	0.395409	0.692541	1
SLC25A5	4569.53	0.0516679	0.109586	0.471485	0.637295	1
MCUB	160.656	0.351827	0.238912	1.47262	0.140854	1
HOXA11	0.584912	0.718207	2.36093	0.304206	0.760971	1
POLR2J	132.365	-0.307834	0.363211	-0.847535	0.396697	1
DHX33	1588.52	0.0181393	0.177154	0.102393	0.918445	1
MEOX1	7.31644	0.377623	1.21363	0.311152	0.755685	1
THSD7A	172.667	-1.36318	0.457602	-2.97896	0.00289227	0.271085
LIG3	1977.27	-0.157157	0.108343	-1.45055	0.146906	1
RPAP3	1478.21	0.0452055	0.140623	0.321466	0.747857	1
ACSM3	208.411	-0.250749	0.539617	-0.46468	0.642161	1
REXO5	115.98	-0.00318517	0.289822	-0.0109901	0.991231	1
CIAPIN1	1840.89	0.0330755	0.127623	0.259165	0.795508	1
SPPL2B	396.887	-0.404486	0.366655	-1.10318	0.26995	1
FAM214B	660.258	0.0788922	0.201814	0.390916	0.695859	1
COPZ2	11.0051	0.50261	0.592964	0.847624	0.396647	1
PRKAR2B	920.127	0.187949	0.254991	0.737081	0.461073	1
MSL3	756.891	0.0532675	0.150205	0.354632	0.722865	1
CREBBP	3394.53	0.0132301	0.154635	0.0855567	0.931819	1
TSPOAP1	526.571	-0.152179	0.314913	-0.48324	0.628925	1
MPO	0.665365	0.816155	1.45266	0.561836	0.574228	1
PON1	15.0386	0.0594938	0.543801	0.109404	0.912882	1
GCFC2	652.087	-0.194789	0.180644	-1.0783	0.280899	1
WDR54	814.237	-0.0772966	0.253269	-0.305195	0.760217	1
CROT	481.409	0.49645	0.411863	1.20538	0.228058	1
ABCB4	19.0024	0.53738	0.4667	1.15145	0.249549	1
KMT2E	3488.38	-0.0778133	0.168157	-0.462741	0.64355	1
RHBDD2	804.73	-0.120583	0.258804	-0.465923	0.64127	1
SOX8	71.8796	0.253295	0.260867	0.970974	0.331561	1
IBTK	2814.02	0.171417	0.173496	0.988019	0.323143	1
ZNF195	1968.52	0.206835	0.208715	0.990996	0.321688	1
MYCBP2	1650.93	0.327007	0.198183	1.65002	0.0989381	1
FBXL3	853.91	0.342212	0.155709	2.19777	0.0279655	0.818039
ITGAL	20.1172	0.787581	0.882911	0.892028	0.372378	1
PDK2	351.399	-0.0759309	0.273046	-0.278088	0.780945	1
ITGA3	472.802	0.160607	0.351307	0.457169	0.64755	1
ZFX	1162.98	0.237657	0.201963	1.17674	0.2393	1
LAMP2	2447.08	-0.0153374	0.16519	-0.0928468	0.926025	1
ITGA2B	74.4376	-0.120444	0.446675	-0.269647	0.787432	1
ASB4	1.53814	0.747783	1.1645	0.642147	0.520778	1
GDE1	2645.96	0.182519	0.133002	1.3723	0.169969	1
REX1BD	162.962	-0.290537	0.271266	-1.07104	0.284151	1
CRLF1	93.1366	0.444749	0.361937	1.2288	0.219146	1
OSBPL7	258.109	0.114756	0.261403	0.439	0.660661	1
TMEM98	3480.57	-0.0467849	0.179706	-0.260342	0.7946	1
YBX2	584.732	-0.130743	0.282577	-0.462682	0.643592	1
MAP3K14	119.904	0.338041	0.276	1.22479	0.220656	1
ABCC8	94.8709	0.651029	0.881856	0.738248	0.460364	1
TMEM132A	1446.61	-0.149416	0.285496	-0.523355	0.600727	1
AP2B1	11131.1	0.101018	0.141854	0.712128	0.476386	1
TAC1	11.6606	0.14181	0.704332	0.201339	0.840433	1
ZNF263	1024.68	0.151715	0.108721	1.39545	0.162879	1
CX3CL1	20.4735	-0.607904	0.486764	-1.24887	0.211713	1
SPATA20	933.541	-0.333259	0.297614	-1.11977	0.262812	1
CACNA1G	24.1877	-0.133378	0.430974	-0.309481	0.756956	1
TNFRSF12A	500.998	0.122783	0.358617	0.342379	0.732065	1
DLX6	7.5266	0.890327	1.27766	0.696844	0.485901	1
MAP3K9	2489.04	0.0408326	0.200939	0.20321	0.838971	1
RALA	2575.79	0.0690421	0.140534	0.491283	0.623227	1
BAIAP2L1	1213.89	0.196966	0.185837	1.05989	0.289196	1
KDM7A	1714.81	0.00708114	0.245548	0.0288381	0.976994	1
ETV1	930.438	-0.00527134	0.480569	-0.010969	0.991248	1
AGK	959.229	-0.0268439	0.0963395	-0.278639	0.780522	1
ALDH3B1	14.1176	-0.330574	0.336949	-0.981083	0.326552	1
TTC22	15.2671	-0.0681334	0.456531	-0.149242	0.881363	1
PHTF2	914.891	0.173396	0.245795	0.705452	0.480529	1
CCL26	18.1686	0.225919	0.551433	0.409694	0.68203	1
FARP2	378.628	0.162743	0.152273	1.06876	0.285178	1
USH1C	137.508	0.0788163	0.47691	0.165264	0.868736	1
GGCT	761.229	0.0127472	0.158732	0.0803069	0.935993	1
DBF4	706.45	0.012443	0.278293	0.0447119	0.964337	1
TBXA2R	3.06435	0.608914	1.12779	0.539918	0.589254	1
IFRD1	1633.28	-0.019176	0.230981	-0.08302	0.933836	1
LGALS14	12.9157	1.73935	0.67752	2.56723	0.0102513	0.51737
COX10	454.676	-0.0189531	0.113724	-0.166658	0.867639	1
GTF2IRD1	838.647	-0.307752	0.197796	-1.5559	0.119731	1
PAF1	933.483	0.0772194	0.143455	0.538282	0.590383	1
VPS41	2442.11	0.155693	0.131565	1.18339	0.236655	1
ARHGAP44	394.479	0.130808	0.16168	0.809053	0.418485	1
ELAC2	1665.19	-0.0678622	0.136256	-0.49805	0.618449	1
SCIN	39.5633	0.70412	0.70174	1.00339	0.315672	1
ARSD	587.767	0.0563629	0.196054	0.287486	0.77374	1
PNPLA4	283.509	-0.492248	0.208363	-2.36245	0.0181544	0.689582
MYH13	0.771101	-0.00312844	2.3084	-0.00135524	0.998919	1
ADIPOR2	2912.96	0.0188126	0.125374	0.150051	0.880724	1
CDKL3	96.6753	0.0489297	0.282659	0.173105	0.862569	1
UPP2	0.840907	-0.00312614	1.69197	-0.00184763	0.998526	1
PRSS21	4.13074	1.37199	3.48512	0.393671	0.693824	1
MARK4	1034.42	-0.233819	0.217705	-1.07402	0.282815	1
PROM1	3784.32	-0.0809367	0.360508	-0.224507	0.822363	1
CCDC124	127.016	-0.238568	0.44745	-0.533174	0.593913	1
CEACAM21	1.79944	2.80754	1.28664	2.18206	0.0291048	0.8385
PAFAH1B1	6916.53	0.0797459	0.113853	0.700428	0.48366	1
NOS2	59.953	-0.237104	0.9494	-0.249741	0.802788	1
DNAH9	74.7825	0.187967	0.500542	0.375526	0.707269	1
KIAA0100	5370.9	0.045771	0.0902351	0.507241	0.611985	1
SLC13A2	0.741628	0	2.00173	0	1	1
GAS7	632.962	1.22263	0.327038	3.73848	0.000185137	0.039298
TRAPPC6A	82.3435	-0.430824	0.43208	-0.997092	0.31872	1
MATK	38.7503	-0.323637	0.411535	-0.786413	0.431625	1
CEACAM7	0.612358	-0.035164	1.47249	-0.0238806	0.980948	1
CD79B	2.84094	-0.21423	1.49056	-0.143725	0.885718	1
SCN4A	40.1915	-0.665589	0.6658	-0.999683	0.317464	1
ST7L	319.185	-0.0147217	0.229076	-0.0642655	0.948759	1
TKTL1	1.75281	0.509105	1.01513	0.501517	0.616007	1
PAX6	337.484	-0.239608	0.697213	-0.343665	0.731098	1
RPUSD1	89.0075	-0.237486	0.496723	-0.478106	0.632575	1
RHBDF1	738.778	0.222197	0.303348	0.732484	0.463873	1
LUC7L	2617.85	0.0218225	0.120359	0.181311	0.856123	1
CACNA2D2	647.572	0.435025	0.234163	1.85779	0.0631994	1
BAIAP3	204.825	0.237592	0.456639	0.520307	0.60285	1
TSR3	212.519	-0.218809	0.274481	-0.797173	0.425351	1
PIGQ	381.661	-0.665549	0.373513	-1.78186	0.0747713	1
CRAMP1	1789.69	0.10814	0.138181	0.782601	0.433862	1
TEAD3	1083.74	0.148728	0.243382	0.611089	0.541141	1
SELE	1.6268	0	2.49865	0	1	1
DNAJC11	1634.9	-0.0880775	0.186216	-0.472986	0.636223	1
MYLIP	1015.5	-0.216391	0.34741	-0.622869	0.533371	1
NOX1	8.34561	0.0915411	0.544173	0.168221	0.86641	1
E2F2	163.39	-0.367415	0.374207	-0.981851	0.326173	1
PSMB1	3759.82	-0.0787767	0.0954047	-0.825711	0.408968	1
SYN1	68.7364	-0.0303791	0.397678	-0.0763912	0.939108	1
JARID2	5209.29	0.359453	0.169228	2.12408	0.0336636	0.873726
CDKL5	641.652	0.0431601	0.278407	0.155025	0.876802	1
CAMK1G	27.8136	-0.334428	0.613266	-0.545323	0.585531	1
CDK11A	555.311	0.0266042	0.15567	0.170901	0.864302	1
NADK	760.891	-0.129783	0.241809	-0.53672	0.591461	1
TFAP2B	8.13957	0.718193	1.86184	0.385743	0.699687	1
DLEC1	132.69	-0.0441605	0.538781	-0.0819638	0.934676	1
CYTH3	581.005	0.222842	0.181931	1.22487	0.220624	1
ADAM22	510.712	0.0647257	0.198535	0.326017	0.744411	1
SYPL1	2645.82	0.074192	0.136251	0.544525	0.58608	1
CYB561	515.605	-0.0281882	0.186852	-0.150859	0.880087	1
SPAG9	3776.61	0.161582	0.210359	0.768123	0.442414	1
CELSR3	878.197	-0.278405	0.271471	-1.02554	0.305108	1
AASS	6254.43	0.234849	0.197949	1.18641	0.235459	1
PLEKHG6	228.174	0.196973	0.375201	0.524981	0.599596	1
SS18L2	491.066	-0.104747	0.135021	-0.775782	0.437878	1
MPND	230.598	0.128715	0.347743	0.370146	0.711274	1
MGST1	2413.61	-0.0370801	0.199652	-0.185723	0.852662	1
CRY1	1308.16	0.0786423	0.174366	0.45102	0.651975	1
PGLYRP1	1.21834	1.52116	1.0462	1.45399	0.145949	1
NFIX	12.0953	0.0421376	0.488344	0.0862867	0.931239	1
ST3GAL1	332.675	0.163571	0.27517	0.594438	0.552219	1
MMP25	123.312	-0.101201	0.602023	-0.168101	0.866504	1
IL32	21.3395	0.648731	0.813957	0.797008	0.425446	1
PKD1	341.22	-0.24848	0.402929	-0.616684	0.537443	1
MAPK8IP2	47.874	-0.381069	0.526637	-0.723589	0.469318	1
MED24	1581.49	-0.192568	0.15453	-1.24615	0.212708	1
RHOBTB2	309.572	-0.297596	0.197616	-1.50593	0.132084	1
HEATR5B	1826.91	0.0932507	0.186369	0.500355	0.616825	1
SEC62	3352.68	-0.0759331	0.124654	-0.60915	0.542425	1
RPS20	6944.23	-0.15857	0.128667	-1.2324	0.217798	1
CSDE1	26716.8	-0.0136719	0.178126	-0.0767538	0.938819	1
UBE3C	2868.16	0.0763689	0.128194	0.595729	0.551357	1
REV3L	2114.2	0.762342	0.253633	3.00569	0.00264983	0.256157
TENM1	161.266	1.29793	0.422819	3.06971	0.00214267	0.228527
PAX7	69.3572	2.47198	1.50253	1.64521	0.0999268	1
MASP2	179.082	0.463874	0.40417	1.14772	0.251084	1
IYD	2.89811	-0.713518	1.92989	-0.369719	0.711592	1
FAM76A	267.946	-0.143838	0.249567	-0.57635	0.564379	1
TRAF3IP3	50.2763	-0.374068	0.305965	-1.22259	0.221486	1
POMT2	973.186	-0.0184532	0.0979473	-0.188399	0.850564	1
VTA1	2300.34	0.0459991	0.117685	0.390867	0.695896	1
MLXIPL	320.758	-0.369361	0.59952	-0.616094	0.537832	1
BAZ1B	4723.87	0.00362518	0.173998	0.0208346	0.983378	1
RANBP9	2808.15	-0.0638927	0.142109	-0.449604	0.652996	1
ETV7	7.92783	1.25153	0.615988	2.03174	0.04218	0.922628
SPRTN	403.301	0.122631	0.209152	0.586324	0.557658	1
METTL13	1022.47	0.0401026	0.176913	0.22668	0.820672	1
DYRK4	111.395	-0.297057	0.189633	-1.56649	0.117234	1
ZNF207	8268.4	0.125412	0.107322	1.16856	0.242581	1
UQCRC1	2328.78	-0.0642424	0.215387	-0.298266	0.7655	1
STARD3NL	1391.28	-0.187398	0.128938	-1.4534	0.146113	1
CD9	871.35	0.161095	0.271559	0.593225	0.55303	1
HHATL	0.624179	0.996392	1.5264	0.65277	0.513904	1
NCAPD2	3718.84	-0.0122749	0.226913	-0.054095	0.956859	1
IFFO1	196.961	-0.0768393	0.229952	-0.334154	0.738264	1
GIPR	668.139	0.363083	0.413714	0.877617	0.380151	1
PHF7	125.29	0.256082	0.252182	1.01547	0.309883	1
SEMA3G	19.5237	-0.165947	0.493607	-0.336193	0.736725	1
NISCH	2994.58	-0.0582352	0.167576	-0.347515	0.728204	1
STAB1	8.27464	-0.157859	0.702422	-0.224736	0.822185	1
FUZ	194.422	-0.378785	0.209351	-1.80933	0.0703992	1
SLC6A13	4.52418	0.544622	0.854082	0.63767	0.523688	1
IDS	3913.25	0.0694578	0.19164	0.362439	0.717024	1
PRSS3	145.827	-0.0965598	0.524459	-0.184113	0.853925	1
ZNF200	401.262	0.118252	0.189744	0.62322	0.53314	1
CD4	31.1236	-0.242789	0.36616	-0.663069	0.507287	1
LRRC23	219.395	0.0711977	0.323571	0.220037	0.825842	1
BTK	68.926	-0.66046	0.539797	-1.22354	0.221127	1
HFE	26.2456	-0.0945911	0.499999	-0.189183	0.84995	1
SCMH1	824.902	-0.187187	0.184804	-1.0129	0.31111	1
FYN	2180.57	0.19919	0.205287	0.970302	0.331896	1
HIVEP2	441.745	0.220757	0.379583	0.581578	0.560851	1
FMO1	11.6841	1.40006	0.818908	1.70966	0.0873282	1
ELOA	2054.52	-0.0684753	0.180858	-0.378613	0.704975	1
LYPLA2	1182.05	-0.196516	0.317615	-0.618722	0.536099	1
CLCN6	1223.3	0.0326045	0.203948	0.159867	0.872986	1
MRC2	755.655	-0.399101	0.367812	-1.08507	0.277892	1
NME1-NME2	3304.97	0.0120879	0.143699	0.0841193	0.932962	1
SLC6A7	1.34042	2.03857	1.61231	1.26438	0.206093	1
TSPAN9	637.411	-0.166067	0.213395	-0.778215	0.436442	1
BTBD7	1829.99	0.107836	0.16791	0.642226	0.520727	1
APBA3	124.715	0.0514564	0.316783	0.162434	0.870964	1
MKS1	488.368	-0.14603	0.159634	-0.91478	0.360307	1
ABHD5	336.915	-0.0103123	0.189148	-0.0545197	0.956521	1
ANOS1	1017.62	-0.355969	0.311668	-1.14214	0.253395	1
AKAP8L	2938.14	-0.0242461	0.216769	-0.111852	0.910941	1
MBTD1	2831.71	0.0265778	0.195215	0.136146	0.891706	1
UTP18	1302.52	-0.0199175	0.157064	-0.126811	0.89909	1
RNF216	1567.67	-0.0300163	0.10019	-0.299592	0.764488	1
TTC19	2166.64	-0.0191322	0.141042	-0.135649	0.892099	1
PTBP1	4872.24	-0.145143	0.176308	-0.823239	0.410372	1
DPF1	62.5643	0.420436	0.376308	1.11727	0.26388	1
SYT7	255.454	-0.0511618	0.55277	-0.0925552	0.926257	1
LARS2	995.893	0.0250455	0.097951	0.255694	0.798187	1
PIK3C2A	5871.22	0.178554	0.167915	1.06336	0.287619	1
PLAUR	242.725	-0.265124	0.373638	-0.709574	0.477968	1
ANLN	2973.6	0.136945	0.245378	0.558097	0.576778	1
WIZ	524.84	-0.274442	0.251794	-1.08995	0.275737	1
RABGAP1	2349.35	0.0230549	0.160737	0.143433	0.885948	1
DCN	16.3988	-1.27304	1.09812	-1.15929	0.246336	1
QPCTL	134.385	-0.0511454	0.309075	-0.165479	0.868567	1
PPP5C	1253.75	-0.0853749	0.139995	-0.609843	0.541966	1
CEP68	959.382	-0.0034746	0.17067	-0.0203586	0.983757	1
MAP4K3	2173.53	0.197197	0.155715	1.26639	0.205373	1
ZBTB32	2.87872	-0.55669	0.674263	-0.825627	0.409016	1
TYROBP	0.766876	1.51388	1.9993	0.757203	0.448928	1
LDAF1	312.252	0.289057	0.180917	1.59773	0.110103	1
GABRA3	49.5071	0.366175	0.510963	0.716638	0.473597	1
BRCA1	1083.56	0.091659	0.241717	0.379199	0.70454	1
ERCC1	694.312	-0.220254	0.177084	-1.24379	0.213578	1
CD22	18.0035	0.357801	0.754573	0.474177	0.635374	1
SEMA3B	120.491	0.539792	0.411284	1.31245	0.189367	1
MBTPS2	756.01	-0.160327	0.152026	-1.0546	0.291608	1
PRICKLE3	70.6551	-0.126497	0.322684	-0.392016	0.695046	1
LTF	9.29972	0.566563	0.436453	1.29811	0.194251	1
EXTL3	2726.4	0.0234704	0.189337	0.123961	0.901346	1
NR1H4	1.44987	1.41655	1.70834	0.829201	0.406991	1
ELOVL5	3552.47	-0.0148094	0.24088	-0.0614805	0.950977	1
ALOX5	33.1664	0.103382	0.494963	0.208869	0.83455	1
KDM5D	2733.59	0.0145071	0.26457	0.0548327	0.956272	1
CALCOCO1	1853.54	-0.0250077	0.186921	-0.133788	0.89357	1
UBR7	915.49	-0.0240902	0.131922	-0.182609	0.855105	1
MAP4K5	3142.07	0.102754	0.168063	0.611401	0.540934	1
EHD3	446.746	-0.0883156	0.29302	-0.301398	0.763111	1
PSMC4	1732.24	-0.091599	0.200375	-0.457137	0.647572	1
MAN2B2	483.076	0.0282258	0.187394	0.150623	0.880273	1
SLC7A14	274.906	0.347316	0.826824	0.42006	0.674441	1
CLDN11	300.283	-0.270081	0.474721	-0.568925	0.569407	1
SLC25A39	936.082	-0.348612	0.309675	-1.12573	0.260278	1
MVP	124.041	-0.31055	0.566931	-0.547774	0.583847	1
NUB1	1429.92	-0.128207	0.0794275	-1.61414	0.106498	1
PGM3	3929.22	0.12628	0.234325	0.538912	0.589948	1
RWDD2A	437.673	0.16934	0.205276	0.824937	0.409407	1
CLK1	2500.57	0.0408993	0.269558	0.151727	0.879402	1
POLR3B	583.237	-0.126446	0.28769	-0.43952	0.660285	1
ANGEL1	2461.43	-0.138335	0.263456	-0.525077	0.59953	1
RNF14	1064.74	-0.0688776	0.140564	-0.490009	0.624127	1
DNASE1L1	288.68	-0.30074	0.198722	-1.51337	0.130185	1
DDX11	897.782	-0.178411	0.170558	-1.04604	0.295543	1
HEBP1	431.307	0.106383	0.295028	0.360586	0.718409	1
GPRC5A	132.672	0.570512	0.640616	0.890568	0.373161	1
MAMLD1	149.455	-0.249352	0.582149	-0.42833	0.668411	1
CD6	4.82363	-1.03231	0.901325	-1.14533	0.252074	1
TACC3	1355.7	-0.157263	0.2266	-0.694013	0.487674	1
UFL1	1406.21	0.00662772	0.175225	0.037824	0.969828	1
POLA2	797.591	-0.183984	0.156114	-1.17852	0.23859	1
ZC3H3	184.218	-0.40755	0.363515	-1.12113	0.262231	1
CAPN1	2489.65	-0.234085	0.268765	-0.870967	0.383772	1
ACP3	241.428	0.157486	0.413124	0.381207	0.70305	1
MDH1	4907.12	0.228518	0.129059	1.77065	0.0766188	1
SLC30A9	3140.04	-0.129796	0.138207	-0.939141	0.347659	1
MTMR11	97.1778	0.229	0.505001	0.453463	0.650215	1
COX15	1326.67	0.0326487	0.127972	0.255124	0.798628	1
CCDC88C	1061.09	0.0253408	0.151637	0.167115	0.867279	1
YAF2	375.392	-1.09559	0.432619	-2.53247	0.0113262	0.542532
ZMYND11	2003.03	-0.0242726	0.141988	-0.170948	0.864265	1
WAS	7.69236	-0.27148	0.546349	-0.496899	0.61926	1
DPEP1	60.007	-0.680303	0.883933	-0.769632	0.441518	1
BID	320.955	0.12519	0.176202	0.71049	0.4774	1
MATR3	19476.1	0.0566044	0.136007	0.416187	0.677273	1
NPC1L1	161.864	-0.73376	0.666162	-1.10147	0.27069	1
XYLT2	372.986	-0.310128	0.296871	-1.04465	0.296183	1
STMN4	2.56244	0.500625	1.08564	0.461133	0.644703	1
NUDCD3	1882.59	-0.139282	0.0917396	-1.51824	0.128955	1
ISL1	430.735	0.0293874	0.661939	0.0443959	0.964589	1
CHDH	269.429	-0.187208	0.228826	-0.818124	0.413286	1
IL20RA	49.5818	0.180945	0.506185	0.357468	0.720741	1
CLCA1	1.05227	0.7182	2.17047	0.330896	0.740723	1
GLT8D1	1410.94	0.0219918	0.14382	0.152912	0.878467	1
ATP2C1	4718.99	-0.00221507	0.155921	-0.0142063	0.988665	1
IGF1	15.5935	-0.926654	0.894469	-1.03598	0.30021	1
SLC38A5	461.749	-0.279784	0.52463	-0.533298	0.593827	1
RALBP1	1572.52	-0.0736886	0.175619	-0.419594	0.674782	1
RUFY3	1840.08	-0.228911	0.164217	-1.39396	0.16333	1
CNTN1	707.511	0.432808	0.394971	1.0958	0.273168	1
SLC11A1	6.27796	0.808054	1.00184	0.806571	0.419914	1
WWTR1	1162.58	-0.205332	0.206904	-0.9924	0.321003	1
AGPS	3952.8	-0.0919287	0.157629	-0.583195	0.559762	1
ZNF285CP	10.1083	1.1343	0.666678	1.70143	0.0888626	1
STEEP1	486.878	-0.0918702	0.175377	-0.523843	0.600388	1
ATP1A2	73.5818	-0.410887	1.01895	-0.403247	0.686766	1
TTC27	557.203	-0.0445401	0.140359	-0.317329	0.750994	1
ZNF582	207.545	0.344802	0.284162	1.2134	0.224978	1
VSIG2	11.2193	0.267792	1.1027	0.242851	0.808121	1
PHLDB1	1536.93	-0.0615842	0.18447	-0.333844	0.738497	1
MARCO	0.845144	0.319449	2.50604	0.127472	0.898567	1
CYP24A1	1.76216	-0.3582	1.57909	-0.22684	0.820548	1
PRDM11	63.2953	-0.15945	0.313074	-0.509304	0.610539	1
SYT13	612.018	0.127631	0.279808	0.456137	0.648291	1
SNAI2	42.2318	0.227354	0.591857	0.384137	0.700877	1
CD74	285.591	0.103493	0.451455	0.229243	0.81868	1
HGF	4.47046	-0.654644	1.16201	-0.563374	0.57318	1
ZRANB1	2684.33	-0.0345199	0.129174	-0.267235	0.789288	1
NCDN	385.588	-0.384244	0.278006	-1.38214	0.166928	1
ADGRA2	95.3539	-0.132613	0.662957	-0.200032	0.841455	1
ZFP64	468.095	-0.246428	0.138668	-1.77711	0.0755503	1
MNAT1	651.957	-0.0833978	0.171701	-0.485714	0.62717	1
SAMD4A	456.015	0.809299	0.435535	1.85817	0.0631445	1
RUNX3	11.2691	-0.417399	0.853044	-0.489305	0.624626	1
MRE11	956.632	0.2314	0.161707	1.43098	0.152435	1
PLEKHB1	941.27	-0.0562922	0.248412	-0.226608	0.820729	1
SERPINB1	266.904	0.403975	0.592959	0.681287	0.49569	1
CYP3A43	6.07211	-0.385013	1.23244	-0.312399	0.754738	1
SLC7A9	4.20791	2.02537	1.36693	1.4817	0.138421	1
SPAST	1518.99	0.0306046	0.163308	0.187404	0.851344	1
NRXN3	533.967	-0.253769	0.35315	-0.718587	0.472395	1
OSBPL5	25.5175	0.0924435	0.460727	0.200647	0.840974	1
AQR	2577.5	0.108444	0.12592	0.861214	0.38912	1
CPS1	987.63	-0.218584	0.472053	-0.463049	0.643329	1
C8B	2.81509	1.38353	1.71162	0.80832	0.418906	1
FHL1	1077.54	0.08826	0.288893	0.305512	0.759977	1
RTF2	1412.34	-0.0308571	0.0739871	-0.417061	0.676634	1
GABRA1	9.22076	0.332288	0.818303	0.40607	0.684691	1
NLRP2	49.9947	3.16148	0.8144	3.88198	0.000103609	0.0253289
SLC45A4	307.603	0.104265	0.203978	0.511159	0.60924	1
RNF10	4581.37	-0.0532473	0.0941657	-0.565464	0.571758	1
ZNF839	350.207	-0.451775	0.161273	-2.80131	0.00508952	0.385291
ZDHHC6	1000.78	0.173045	0.196353	0.881298	0.378157	1
GRAMD1B	1115.1	-0.0052382	0.239411	-0.0218796	0.982544	1
RNH1	232.687	-0.516411	0.362427	-1.42487	0.154196	1
NDUFS1	2726.8	0.16082	0.146642	1.09668	0.27278	1
RB1CC1	3293.29	0.0844298	0.174262	0.4845	0.628031	1
ERP44	2150.2	-0.0208508	0.169101	-0.123304	0.901866	1
ALAS1	1133.38	0.0996191	0.158921	0.626846	0.53076	1
BIRC3	15.1797	0.964891	0.696681	1.38498	0.166058	1
AKAP11	2215.3	0.138678	0.175912	0.78834	0.430498	1
GLRX2	83.0618	-0.365304	0.27788	-1.31461	0.188641	1
SNAPC1	578.094	0.0800283	0.345408	0.231692	0.816777	1
DERA	1040.85	-0.349976	0.173385	-2.01849	0.0435406	0.931458
STRAP	6441.29	-0.0344677	0.131982	-0.261153	0.793974	1
ABCC2	37.9817	0.148521	0.365427	0.406431	0.684426	1
DEF6	36.1371	-0.175153	0.359449	-0.487282	0.626059	1
PLEKHO1	1500.13	-0.248702	0.260122	-0.956098	0.339023	1
GCLM	607.04	-0.0439201	0.298218	-0.147275	0.882915	1
UBR2	2026.93	0.129425	0.157892	0.819705	0.412384	1
EHD2	119.221	0.0470402	0.422854	0.111245	0.911422	1
DEPDC1	1001.5	-0.149491	0.407232	-0.367091	0.713551	1
CCDC28A	276.18	-0.0410983	0.195379	-0.210351	0.833394	1
RRAGD	441.34	0.272159	0.290484	0.936915	0.348802	1
HSF2	1453.52	0.0182057	0.167553	0.108656	0.913475	1
PHF20	2094.04	0.0121215	0.164956	0.0734835	0.941421	1
HSD17B6	33.446	0.365804	0.325009	1.12552	0.260368	1
NR1H3	159.496	-0.123188	0.266207	-0.462753	0.643541	1
TYMP	27.436	0.471291	0.642884	0.73309	0.463504	1
NCAPH2	449.695	-0.15105	0.297502	-0.507727	0.611645	1
TOMM34	1729.16	-0.0546379	0.142788	-0.38265	0.701979	1
SEC63	3053.66	0.0974455	0.142822	0.682284	0.495059	1
KPNA6	4113.14	0.102868	0.179782	0.572182	0.567199	1
VIM	17334.7	0.403594	0.414412	0.973895	0.330108	1
RTEL1-TNFRSF6B	61.4985	-0.541651	0.442064	-1.22528	0.220471	1
FAS	16.2912	3.93073	1.39312	2.82153	0.00477947	0.368257
RNASET2	302.503	0.518443	0.209704	2.47226	0.0134262	0.593512
CD44	161.044	0.265018	0.651624	0.406703	0.684226	1
KCNG1	195.217	-0.943609	0.472556	-1.99682	0.0458446	0.944558
AGPAT4	2639.9	-0.0256128	0.111017	-0.230711	0.81754	1
SLAMF7	1.12028	-2.12983	1.84933	-1.15168	0.249454	1
BTN3A1	157.064	0.132006	0.33484	0.394235	0.693408	1
MIPEP	423.373	0.159701	0.157385	1.01472	0.310241	1
PRKCH	417.491	0.0735408	0.336767	0.218373	0.827139	1
INSRR	3.96993	-2.00455	1.28175	-1.56392	0.117836	1
IFNGR1	1239.45	0.0391529	0.132586	0.295303	0.767763	1
B4GALT7	254.88	-0.458152	0.365949	-1.25196	0.210585	1
SH2D2A	11.5472	-0.185548	0.56522	-0.328275	0.742703	1
VRK2	551.446	0.123028	0.109031	1.12838	0.259161	1
TNFRSF1B	8.5224	0.255799	0.961656	0.265998	0.79024	1
VEZT	4502.58	-0.190784	0.143163	-1.33264	0.182651	1
POU2F2	37.8778	0.319334	0.316561	1.00876	0.31309	1
BRD9	1086	-0.117541	0.144071	-0.815855	0.414583	1
SNX1	2192.38	0.148705	0.10205	1.45717	0.145071	1
TBPL1	728.112	-0.0828364	0.167193	-0.495454	0.62028	1
ARNTL2	713.311	-0.0757967	0.209113	-0.362468	0.717002	1
BCLAF1	8437.09	0.0819041	0.23145	0.353874	0.723433	1
SLC39A9	2285.05	0.0110723	0.146543	0.0755567	0.939772	1
ANK1	34.9942	0.918174	0.806903	1.1379	0.255163	1
TFB1M	271.964	-0.0466944	0.15508	-0.301099	0.763339	1
RABEP1	2753.89	0.231396	0.138672	1.66865	0.0951862	1
HMGB3	5600.63	-0.052736	0.160619	-0.328329	0.742663	1
NUP160	4558.85	0.0215618	0.150741	0.143039	0.886259	1
BAK1	407.47	-0.0577214	0.225704	-0.255739	0.798152	1
MUSK	0.591264	3.21205	1.92806	1.66595	0.0957229	1
IKZF2	396.758	0.225499	0.439651	0.512904	0.608018	1
GRN	1627.26	-0.232392	0.359238	-0.646904	0.517694	1
FAM13B	1743.41	0.281363	0.182272	1.54364	0.122675	1
ARHGAP31	134.703	0.430812	0.304417	1.4152	0.157009	1
CENPQ	397.071	0.0497265	0.196765	0.25272	0.800484	1
SARS1	2797.04	-0.0451359	0.132886	-0.339659	0.734113	1
RANBP3	1016.48	-0.0966011	0.157882	-0.611855	0.540634	1
ARID4A	1029.71	0.211812	0.164031	1.29129	0.196601	1
EIPR1	360.167	-0.187206	0.15624	-1.19819	0.230842	1
PNPLA6	544.127	-0.0456344	0.325445	-0.140222	0.888485	1
IFT88	517.616	0.140162	0.218586	0.641222	0.521379	1
ALG1	425.398	-0.253652	0.204972	-1.23749	0.215904	1
ZCCHC8	1023.57	0.135217	0.160731	0.841262	0.400201	1
ABCF2	1577.22	-0.0199892	0.22704	-0.0880425	0.929843	1
CHPF2	619.477	-0.108509	0.311918	-0.347877	0.727933	1
LRRC7	740.471	0.06688	0.492122	0.135901	0.891899	1
FUT8	1474.08	-0.220734	0.248541	-0.888117	0.374478	1
UBA6	2995.78	0.16736	0.180411	0.927659	0.353584	1
GAB2	2110.14	-0.129823	0.298998	-0.434193	0.664148	1
ATP6V0A1	1939.14	0.249506	0.126251	1.97627	0.0481247	0.955038
PIAS1	1397.47	0.0945026	0.186268	0.507347	0.611912	1
SLC4A7	2450.91	-0.130957	0.210063	-0.623418	0.53301	1
APBA2	463.384	-0.454486	0.233758	-1.94426	0.0518638	0.973897
MAP2K3	359.196	-0.0793114	0.264015	-0.300405	0.763869	1
EFCAB1	38.9102	1.91633	1.28059	1.49644	0.134539	1
TMSB10	17793.2	0.148169	0.196239	0.755046	0.450221	1
ASTE1	211.346	-0.239468	0.210612	-1.13701	0.255535	1
RNF19A	1800.52	-0.0339298	0.249229	-0.136139	0.891711	1
PEX3	449.208	0.0811333	0.149544	0.542539	0.587447	1
GABARAPL2	1371.78	0.0300301	0.10898	0.275556	0.782889	1
SH3YL1	1355.68	0.0702852	0.149338	0.470644	0.637895	1
FAM136A	2167.61	0.0102921	0.154771	0.0664992	0.94698	1
VCL	10993.1	0.264371	0.239511	1.1038	0.269681	1
DEPDC1B	880.882	0.0818949	0.235671	0.347496	0.728219	1
DAPK2	48.0567	-0.442769	0.441507	-1.00286	0.315929	1
NSMAF	1222.42	0.0356233	0.18268	0.195004	0.84539	1
ADSS2	2115.99	0.165428	0.208846	0.792102	0.428301	1
STAP1	0.937809	0	2.33583	0	1	1
TIMP2	2745.32	0.199348	0.152198	1.30979	0.190267	1
RFC1	2778.93	0.0463035	0.144998	0.319339	0.749469	1
TBC1D23	1545.11	0.38606	0.170206	2.26819	0.0233173	0.76436
CUL3	3338.31	-0.00509403	0.138091	-0.0368889	0.970574	1
MYOM2	60.4309	-0.0987709	0.339936	-0.290557	0.77139	1
OTC	2.02993	-0.724473	1.71981	-0.421252	0.673571	1
CYP46A1	47.2003	0.543221	0.332203	1.63521	0.102005	1
ZZZ3	2143.09	-0.0242843	0.208468	-0.116489	0.907265	1
SLC18A1	15.2174	-0.00314366	1.58122	-0.00198812	0.998414	1
USP2	414.818	0.12808	0.268446	0.477117	0.633279	1
CASR	44.4037	1.73093	1.17161	1.4774	0.139569	1
TUBG2	483.691	0.231907	0.214712	1.08009	0.280104	1
RPL26L1	242.7	-0.0856241	0.174156	-0.491652	0.622966	1
FLT4	106.563	-0.225077	0.485563	-0.463538	0.642978	1
NSUN2	2567.11	0.0412561	0.18452	0.223585	0.82308	1
FBXO42	1312.45	0.0232028	0.180146	0.1288	0.897516	1
MFAP3	1782.59	0.141004	0.149317	0.944324	0.345004	1
MRI1	398.798	-0.074567	0.171752	-0.434155	0.664176	1
METTL1	204.715	-0.248367	0.378122	-0.656845	0.511281	1
AGA	333.077	-0.20068	0.173128	-1.15914	0.246398	1
PI4K2B	1044.79	-0.00282438	0.144392	-0.0195604	0.984394	1
BOD1L1	2759.29	0.183398	0.143042	1.28213	0.199798	1
MAT2B	1801.05	-0.0133658	0.174009	-0.0768109	0.938774	1
TLL1	109.315	-0.393961	0.523279	-0.75287	0.451528	1
EDC4	1481.4	-0.0490828	0.231009	-0.212471	0.831739	1
TRIO	2947.47	0.0984062	0.143566	0.68544	0.493066	1
VCAN	13970.4	0.290072	0.357566	0.811241	0.417227	1
CLEC16A	594.589	0.177006	0.151689	1.1669	0.243251	1
MSR1	25.0057	0.954968	1.12369	0.849854	0.395406	1
CDH1	11018.8	-0.0902795	0.328595	-0.274744	0.783513	1
MTREX	3293.16	-0.00324319	0.12292	-0.0263845	0.978951	1
DNAH5	166.107	0.640613	0.477953	1.34033	0.180139	1
ZFYVE16	2706.87	0.0784015	0.198062	0.395844	0.69222	1
RIPOR1	1107.66	0.262766	0.274082	0.958713	0.337703	1
C6	8.07448	-0.735981	1.63138	-0.45114	0.651888	1
RAI14	3616.46	0.280679	0.16981	1.6529	0.0983506	1
SOX30	7.721	-0.307538	0.445143	-0.690874	0.489645	1
PNKP	337.225	-0.260607	0.248387	-1.0492	0.294087	1
BEST2	11.1343	-0.00497487	0.539508	-0.00922113	0.992643	1
PHLPP2	1337.79	0.209269	0.22624	0.924984	0.354974	1
SPDL1	1315.68	-0.0460964	0.227132	-0.202949	0.839175	1
STAU2	2571.61	0.0122984	0.123031	0.0999617	0.920375	1
SLC66A1	251.537	-0.07717	0.263326	-0.293059	0.769477	1
CTNS	359.947	0.109624	0.236365	0.463793	0.642796	1
RTN4R	24.4761	0.0364924	0.506353	0.0720691	0.942547	1
PHF23	1362.73	-0.190199	0.278045	-0.684058	0.493939	1
CDH10	1468.95	-0.664987	0.681225	-0.976163	0.328984	1
INPP4A	3504.79	-0.0299454	0.110969	-0.269853	0.787273	1
RAB27B	799.529	1.12635	0.605493	1.86022	0.0628544	1
PSMA4	4303.64	0.0900728	0.130886	0.68818	0.491339	1
MYO16	156.256	-0.376315	0.833708	-0.451375	0.651719	1
LSG1	1309.28	0.0969448	0.204219	0.474711	0.634993	1
PARP3	85.1847	-0.441146	0.311158	-1.41775	0.156263	1
TNC	2241.91	0.444526	0.636189	0.698732	0.484719	1
THAP3	178.882	-0.115611	0.293717	-0.393615	0.693865	1
RIPOR3	20.6234	0.0199021	0.609976	0.0326277	0.973971	1
TDP1	1152.79	0.0242291	0.108692	0.222915	0.823602	1
AIFM2	177.239	-0.112319	0.319837	-0.351178	0.725455	1
SPATA7	960.142	0.00505761	0.215846	0.0234316	0.981306	1
MED17	1514.3	0.00796412	0.165479	0.0481278	0.961614	1
RETSAT	404.297	0.191811	0.296426	0.647079	0.517581	1
CAPG	446.45	-0.139349	0.315335	-0.441907	0.658557	1
AP2S1	795.719	0.024427	0.137234	0.177995	0.858727	1
USH2A	71.7565	1.41943	0.558358	2.54215	0.0110172	0.539667
TG	16.4809	0.707393	1.47059	0.481026	0.630498	1
ADAM28	250.05	0.42469	0.491378	0.864283	0.387432	1
BARX2	5.28923	1.4397	1.48805	0.967508	0.33329	1
DCUN1D1	1590.35	0.179179	0.165044	1.08564	0.277637	1
JADE2	489.099	0.149892	0.404684	0.370393	0.71109	1
ZIC2	1799.39	-1.65111	0.880265	-1.8757	0.0606963	1
LCP2	3.14557	0.257211	1.02132	0.251841	0.801164	1
TRIT1	1084.58	0.152713	0.163791	0.932368	0.351147	1
ADRB1	2.12968	1.03861	1.05551	0.983984	0.325124	1
CUL7	1693.76	-0.316049	0.260836	-1.21168	0.225636	1
CTNNA1	13353.1	0.0856267	0.0990341	0.864618	0.387248	1
PHKA2	1366.51	0.14714	0.132292	1.11223	0.266038	1
CNTLN	329.836	-0.0910042	0.233642	-0.389503	0.696904	1
EPHA3	76.737	0.366413	1.08034	0.339163	0.734487	1
HSPA5	24043.7	0.0697265	0.2011	0.346726	0.728798	1
DSG2	11244.5	0.0800482	0.159445	0.502043	0.615637	1
GEMIN8	242.86	0.185186	0.247015	0.749696	0.453438	1
OFD1	1532.31	-0.0440748	0.187042	-0.235641	0.813711	1
GPM6B	2018.3	0.0476588	0.213304	0.223432	0.8232	1
PREX2	1205.61	-0.206592	0.266183	-0.776129	0.437673	1
WDR37	671.745	0.0162738	0.0944273	0.172343	0.863168	1
YTHDC2	2095.48	0.0952257	0.163894	0.581021	0.561227	1
CTPS2	1866.34	-0.0214037	0.130243	-0.164337	0.869466	1
ATP6V1H	1150.42	-0.017866	0.118946	-0.150202	0.880605	1
POLR2B	6288.99	0.0533581	0.144241	0.369923	0.71144	1
FAM214A	1601.74	0.443383	0.332255	1.33447	0.182051	1
ARAP2	237.141	-0.082927	0.378726	-0.218963	0.826679	1
TPR	9011.31	0.0980474	0.190807	0.513856	0.607353	1
CP	21.3258	0.445965	0.671835	0.663801	0.506818	1
KATNIP	721.576	0.118152	0.176323	0.670092	0.502799	1
DTNBP1	372.996	-0.223511	0.142957	-1.56348	0.117939	1
XK	67.5257	-0.468771	0.508547	-0.921785	0.356641	1
ANO2	86.7977	0.12148	0.33065	0.367398	0.713322	1
C12orf4	437.452	0.0702534	0.24614	0.28542	0.775322	1
SCML1	233.153	0.0687717	0.305543	0.22508	0.821917	1
WWC3	743.218	-0.837438	0.230343	-3.63561	0.000277319	0.0526687
ARHGAP6	258.314	0.306948	0.67163	0.45702	0.647657	1
FAM184B	602.921	0.183927	0.177599	1.03563	0.300375	1
MAP4	7064.52	0.169228	0.168513	1.00425	0.31526	1
GOPC	2321.87	0.0870959	0.137999	0.631135	0.527952	1
ROS1	19.5106	0	1.56182	0	1	1
USP28	3513.4	0.352238	0.214624	1.64119	0.100759	1
HDAC9	120.773	-0.0360026	0.625813	-0.0575294	0.954124	1
TSPAN17	948.694	-0.141232	0.207262	-0.681415	0.495609	1
NOP16	317.959	-0.0566354	0.204048	-0.27756	0.78135	1
CC2D2A	384.959	-0.0970644	0.266238	-0.364578	0.715426	1
RRM2B	1818.14	0.623244	0.385106	1.61837	0.105583	1
ZNF800	406.801	0.275979	0.205237	1.34468	0.178727	1
SNX29	392.843	0.0886014	0.174036	0.509099	0.610683	1
LMO3	793.928	0.724451	0.797245	0.908693	0.363512	1
MRPS10	988.932	-0.169658	0.129975	-1.30531	0.191786	1
GUCA1A	112.39	-0.810451	0.381972	-2.12175	0.0338585	0.873726
RSF1	3419.31	0.0250827	0.139969	0.179202	0.857779	1
VPS13D	2226.66	0.502044	0.274545	1.82864	0.0674535	1
CELF2	4057.28	0.360886	0.238704	1.51186	0.130571	1
FAM120A	1434.02	0.0318166	0.126765	0.250988	0.801823	1
R3HDM1	1864.24	0.0557996	0.122414	0.455829	0.648513	1
COL9A2	753.37	-0.201385	0.467806	-0.430488	0.666841	1
KITLG	333.835	-0.133812	0.455543	-0.293742	0.768955	1
ERCC8	365.985	1.16405	0.295647	3.93732	8.23972e-05	0.020988
ADAMTS6	220.053	0.162568	0.447193	0.363529	0.71621	1
H6PD	1464.67	-0.528445	0.292695	-1.80545	0.0710049	1
VAMP3	2198.28	0.031013	0.163369	0.189835	0.849439	1
PER3	192.43	0.439086	0.385709	1.13839	0.254959	1
UTS2	1.72024	-0.287947	2.44416	-0.11781	0.906218	1
TNFRSF9	26.708	-1.47324	1.88962	-0.779647	0.435599	1
EPN3	12.515	1.59829	0.725848	2.20197	0.0276675	0.816115
LTBP1	4126.62	0.286296	0.205862	1.39072	0.164311	1
RCN1	3691.24	0.115736	0.219261	0.527847	0.597606	1
ELN	9.80052	-0.502503	0.634304	-0.792211	0.428238	1
RFC2	846.626	-0.00304168	0.144814	-0.0210041	0.983242	1
ARID1B	2444.67	-0.156475	0.105104	-1.48877	0.136547	1
CLPTM1L	1173.62	-0.191326	0.146831	-1.30303	0.192563	1
NEDD4L	3722.65	0.0489723	0.189167	0.258883	0.795725	1
FOXP3	8.60813	0.165806	0.557171	0.297585	0.76602	1
PPP1R3F	93.7569	-1.64297	0.288829	-5.68838	1.28253e-08	1.85121e-05
HEXB	1494.68	0.0973031	0.147326	0.660461	0.508958	1
PTCD2	222.205	-0.151807	0.156626	-0.969233	0.332429	1
NEXMIF	153.96	0.395505	0.470592	0.840441	0.400661	1
JKAMP	1985.19	-0.0151662	0.137745	-0.110104	0.912327	1
DKK3	2131.58	0.594021	0.219687	2.70395	0.00685214	0.43634
ARHGEF5	223.651	0.353466	0.157658	2.24198	0.0249629	0.781956
NFE2L3	2253.45	-0.382902	0.320906	-1.19319	0.232795	1
MCUR1	554.674	0.005868	0.176854	0.03318	0.973531	1
LIMA1	2380.54	0.141695	0.21984	0.644538	0.519226	1
LETMD1	914.75	-0.0921917	0.176168	-0.523318	0.600753	1
SLC4A8	378.426	0.290741	0.267142	1.08834	0.276445	1
LAMC3	64.2129	-1.01783	0.618622	-1.64531	0.0999054	1
PTGER3	172.43	0.395887	0.614278	0.644475	0.519267	1
TNIP3	1.64857	-0.00313689	1.77672	-0.00176555	0.998591	1
MAPK9	1950.35	0.0815455	0.133639	0.610191	0.541735	1
COL23A1	226.648	0.982992	0.413264	2.3786	0.0173783	0.671888
BCAR1	274.767	-0.012709	0.369204	-0.0344228	0.97254	1
FHIP1B	922.246	-0.302867	0.177216	-1.70902	0.0874464	1
HERPUD1	1486.31	0.223123	0.310222	0.719235	0.471996	1
HOMER3	406.075	-0.241257	0.374711	-0.643847	0.519675	1
RAD51	532.391	-0.0364513	0.231178	-0.157676	0.874712	1
POLQ	788.312	-0.00259836	0.236975	-0.0109647	0.991252	1
PIK3CB	2832.29	0.0905192	0.156147	0.579704	0.562114	1
CYBA	278.868	-0.192353	0.349821	-0.549862	0.582414	1
THOC3	147.171	-0.0635392	0.120037	-0.529328	0.596578	1
HEBP2	1154.62	-0.0535547	0.13668	-0.391824	0.695188	1
MPHOSPH9	871.709	0.127048	0.209369	0.606814	0.543975	1
PLEKHA5	3540.46	0.346973	0.166735	2.08099	0.0374352	0.903579
PRSS8	665.656	-0.163801	0.362217	-0.452218	0.651112	1
SIKE1	2236.26	0.108072	0.205026	0.527111	0.598116	1
RRP12	469.078	-0.16667	0.277007	-0.601681	0.547387	1
FNIP2	955.027	-0.0103799	0.170077	-0.0610307	0.951335	1
MSMO1	4671.26	-0.331912	0.346088	-0.959039	0.337539	1
TTC17	3771.41	-0.00675302	0.186785	-0.0361539	0.97116	1
ALX4	2.03136	1.25357	1.22828	1.02059	0.307448	1
FSTL4	18.4467	-0.173027	0.657267	-0.263252	0.792356	1
FOXN3	2580.24	0.193524	0.252698	0.765829	0.443778	1
METTL24	16.8484	0.910172	0.692141	1.31501	0.188507	1
AKR7A2	414.004	-0.0724804	0.169111	-0.428596	0.668217	1
MRTO4	817.227	-0.179143	0.256536	-0.698317	0.484979	1
NNAT	968.19	-0.545105	0.379034	-1.43814	0.150393	1
USE1	120.538	-0.179495	0.262949	-0.682621	0.494846	1
MCF2L2	1082.65	0.245205	0.284458	0.862007	0.388684	1
NRIP2	49.2462	-0.181591	0.267841	-0.677981	0.497784	1
LAMA3	154.251	0.563258	0.575389	0.978917	0.327621	1
AP5M1	1462.69	0.03575	0.186258	0.191938	0.847791	1
ANAPC4	1308.06	0.0227147	0.154894	0.146647	0.883411	1
KCNQ1	33.6305	-0.269684	0.480363	-0.561416	0.574514	1
TRAPPC3	999.923	0.0115373	0.17616	0.0654932	0.947781	1
THRAP3	6129.92	0.0130738	0.125873	0.103865	0.917276	1
PHPT1	425.359	0.0583776	0.392349	0.14879	0.881719	1
ENTPD2	49.3188	0.655841	0.497527	1.3182	0.187436	1
LY75	230.008	0.217945	0.482337	0.451852	0.651376	1
ARID4B	2705.83	0.0619774	0.226631	0.273473	0.784489	1
OPN3	253.15	-1.5278	0.485304	-3.14814	0.00164316	0.19339
SDCCAG8	496.473	0.114494	0.247536	0.462536	0.643697	1
PTPRN	236.667	0.181706	0.652314	0.278556	0.780586	1
HHAT	376.568	1.4876	0.433213	3.43387	0.000595029	0.0888481
KIF1B	6257.84	0.0750189	0.217071	0.345596	0.729646	1
FOXC1	185.816	-0.884996	0.944297	-0.9372	0.348655	1
TBC1D22A	349.243	-0.0463695	0.183145	-0.253184	0.800126	1
SYNE2	2705.15	0.0213768	0.244783	0.0873293	0.93041	1
PLEKHH1	2711.88	0.0196798	0.22792	0.0863449	0.931192	1
ATP9A	3079.01	0.355782	0.147179	2.41734	0.0156342	0.636272
CBLN4	1.25274	-0.876929	1.63651	-0.535852	0.59206	1
CHRDL2	19.2964	-0.0595237	0.757033	-0.0786276	0.937329	1
FAM168A	2418.33	0.0108362	0.0862039	0.125705	0.899966	1
RELT	95.8114	0.120514	0.375965	0.320545	0.748556	1
GALC	2039.22	0.0622284	0.205998	0.302083	0.762589	1
NOP58	2025.52	-0.0194765	0.281722	-0.0691338	0.944883	1
SZRD1	3054.26	-0.0455446	0.161632	-0.281779	0.778113	1
KCNH2	79.2	0.0603906	0.356386	0.169453	0.86544	1
CUL1	2347.2	0.0325745	0.167561	0.194404	0.84586	1
FAM114A2	529.214	0.0747244	0.158653	0.470992	0.637646	1
CYFIP2	1969.5	0.652283	0.248376	2.62619	0.00863464	0.475696
TAB2	3978.99	0.182233	0.131799	1.38266	0.16677	1
GINM1	886.489	0.0445974	0.126285	0.353149	0.723977	1
EIF2AK2	2024.72	0.260694	0.171708	1.51824	0.128954	1
USP36	1034.03	-0.0813516	0.132089	-0.615886	0.53797	1
KMT2C	2826.78	0.155464	0.212821	0.730491	0.46509	1
MCOLN3	493.472	-0.0416738	0.455645	-0.0914611	0.927126	1
CCDC85A	76.8526	1.1908	0.590935	2.01511	0.0438931	0.932656
PUM2	4786.22	0.0302424	0.162176	0.186479	0.852069	1
MRPL43	508.371	-0.0629729	0.124104	-0.507422	0.611859	1
ITIH4	57.9886	-0.856667	0.514432	-1.66527	0.0958594	1
ITIH1	5.12335	-0.0320895	1.51243	-0.0212173	0.983072	1
HPF1	813.995	0.0310662	0.146747	0.211699	0.832342	1
ZFR	4207.88	-0.0742963	0.138539	-0.536283	0.591763	1
ZNF280C	520.753	-0.148882	0.200091	-0.744071	0.456834	1
NPFFR2	28.336	2.73915	1.46815	1.86572	0.0620808	1
PHF21B	258.831	-0.073323	0.175408	-0.418014	0.675937	1
TRAF1	289.116	-0.698638	0.296509	-2.35621	0.0184624	0.69391
RC3H2	3360.79	0.0977599	0.176897	0.552638	0.580511	1
IL17RB	274.754	0.0809164	0.242311	0.333936	0.738428	1
TRAF3IP2	374.434	-0.0686361	0.255117	-0.269037	0.787901	1
GYG2	1636.6	0.134481	0.157662	0.852968	0.393677	1
DCBLD2	4343.62	0.0684199	0.162026	0.422278	0.672822	1
SERPINB3	3.45818	-0.131705	1.55414	-0.0847447	0.932464	1
SOAT1	2361.92	-0.569778	0.287983	-1.97851	0.0478708	0.951745
PKP2	3055.01	0.597077	0.230382	2.59168	0.00955074	0.498248
MSH4	8.96194	-0.234427	0.543666	-0.431196	0.666326	1
F7	185.224	-0.268458	0.586171	-0.457986	0.646962	1
GDI2	10691.3	-0.0464281	0.139183	-0.333577	0.738699	1
PRDM1	1350.5	1.88772	0.714584	2.64171	0.00824885	0.469757
ATG5	1236.29	-0.00645948	0.136466	-0.047334	0.962247	1
TMCC3	828.248	0.693561	0.330734	2.09704	0.0359901	0.891249
PITHD1	1503.72	-0.00486315	0.19614	-0.0247943	0.980219	1
MTA3	3779.85	-0.13178	0.0833435	-1.58117	0.11384	1
USP13	1322.09	0.016025	0.144005	0.111281	0.911393	1
ATP11B	4715.46	0.292913	0.246409	1.18873	0.234546	1
LAMC2	839.196	0.660062	0.402339	1.64056	0.100888	1
CDK14	1640.43	0.442332	0.216453	2.04355	0.0409983	0.921085
SEC61A1	5867.51	0.159022	0.130024	1.22302	0.221322	1
PPP1R12A	3804.83	-0.0366871	0.16577	-0.221314	0.824848	1
RASGRF1	3.55742	-0.0095943	0.824118	-0.0116419	0.990711	1
CAMK2B	114.942	-0.310005	0.900486	-0.344265	0.730647	1
CROCC	226.264	-0.279375	0.296216	-0.943147	0.345606	1
POLR3E	1132.57	0.030032	0.110334	0.272193	0.785474	1
ATP2B4	5402.17	0.091467	0.300612	0.30427	0.760922	1
ZC3H11A	6330.37	0.0652023	0.178593	0.365088	0.715046	1
RIOK2	985.078	-0.0373452	0.171132	-0.218225	0.827254	1
YIPF1	1104.17	-0.0193115	0.151929	-0.127109	0.898854	1
NDC1	2258.18	-0.0344111	0.26181	-0.131435	0.895431	1
DGKG	25.089	-3.87747	1.23616	-3.1367	0.00170862	0.195759
FLYWCH1	238.439	0.0386827	0.296035	0.130669	0.896037	1
UNKL	322.103	-0.0106452	0.22005	-0.0483761	0.961417	1
TBXAS1	64.8832	-0.328533	0.463261	-0.709175	0.478216	1
PARP12	47.152	0.199714	0.344768	0.579273	0.562405	1
ALDH18A1	3703.19	0.066615	0.135284	0.492408	0.622431	1
TARBP1	1939.31	-0.442709	0.308557	-1.43477	0.151353	1
GATB	393.552	0.114011	0.106254	1.07301	0.283268	1
MXD1	401.983	0.138738	0.282088	0.491825	0.622843	1
CDK17	1508.53	0.0238308	0.213796	0.111465	0.911247	1
DNAJC25	502.637	0.00479398	0.241709	0.0198337	0.984176	1
SLC2A3	57384.8	0.0446198	0.364595	0.122382	0.902597	1
PSD	56.6442	-0.365436	0.510737	-0.715509	0.474295	1
CTDP1	290.286	-0.046069	0.196499	-0.234449	0.814636	1
YBX3	2479.66	-0.134934	0.168416	-0.801197	0.423018	1
STYK1	68.8061	0.21153	0.361255	0.585541	0.558184	1
WNK1	9413.71	-0.0291873	0.140123	-0.208298	0.834996	1
CCAR1	4604.78	0.0275285	0.131702	0.209021	0.834432	1
OGFR	308.177	-0.0513387	0.257151	-0.199644	0.841759	1
GNA15	5.60342	-0.251824	0.74334	-0.338774	0.73478	1
CREB3L3	42.3255	0.599112	0.75023	0.798572	0.424539	1
PIGV	293.294	-0.265604	0.306637	-0.866183	0.38639	1
PTPRU	1028.37	-0.153753	0.309963	-0.496035	0.61987	1
SNRNP40	1533.88	-0.0507412	0.189779	-0.267369	0.789185	1
RIMBP2	290.252	-0.26642	0.699556	-0.380841	0.703321	1
COL11A1	1446.12	0.450655	0.531842	0.847347	0.396802	1
QSER1	3056.69	0.0696312	0.203613	0.341979	0.732367	1
MPC1	166.517	0.231968	0.238858	0.971156	0.331471	1
ACAA1	1376.78	0.187953	0.254075	0.739755	0.459449	1
BCAT1	5428.88	0.0195612	0.405432	0.0482479	0.961519	1
HDAC7	2236.04	0.0170348	0.254601	0.0669079	0.946655	1
LZTS1	747.778	-0.0629035	0.40882	-0.153866	0.877715	1
PRDM6	8.60663	0.00519911	0.953157	0.00545462	0.995648	1
WNT8A	1.64029	-1.74981	1.35064	-1.29554	0.195134	1
SPAG4	57.5364	-0.168986	0.553643	-0.305225	0.760195	1
NCKAP1	8675.2	0.318832	0.150821	2.11397	0.0345178	0.880249
MRPS35	1086.76	-0.00634795	0.119813	-0.0529821	0.957746	1
GUCY1B1	112.794	-0.0268195	0.317638	-0.0844342	0.932711	1
SFSWAP	1330.87	0.00372634	0.111389	0.0334534	0.973313	1
TNK2	393.229	-0.129439	0.353956	-0.365692	0.714595	1
MON2	1630.01	0.148826	0.174766	0.851575	0.39445	1
CDH3	3023.46	0.0508843	0.214771	0.236924	0.812716	1
GPBP1	5017.09	0.0407645	0.137051	0.29744	0.766131	1
DGAT2	145.406	-0.774267	0.304955	-2.53895	0.0111184	0.540007
ZNF112	316.085	0.0811412	0.183438	0.442337	0.658245	1
CS	4534.93	0.0764324	0.111256	0.686996	0.492085	1
LTK	30.2207	-0.316539	0.535011	-0.59165	0.554085	1
MRPS24	430.771	0.0785162	0.126048	0.622907	0.533346	1
ELMO2	1766.87	0.0963275	0.105037	0.91708	0.359101	1
WAPL	3395.54	0.0673488	0.153968	0.43742	0.661807	1
VMP1	2995.58	0.00289202	0.151739	0.0190591	0.984794	1
APPBP2	1688.12	0.311819	0.190322	1.63837	0.101344	1
POLD1	345.75	-0.315749	0.325452	-0.970187	0.331953	1
SEZ6	29.2982	0.198171	0.690062	0.287179	0.773976	1
EIF4B	14373.9	0.00250451	0.194872	0.0128521	0.989746	1
SLC6A16	226.123	0.271085	0.316866	0.855522	0.392262	1
BICRA	339.718	0.123168	0.24476	0.50322	0.614809	1
SPHK2	552.375	-0.795215	0.388593	-2.04639	0.0407176	0.920113
RPL18	5021.86	-0.0708334	0.171932	-0.411986	0.68035	1
CA11	414.662	-0.491639	0.334716	-1.46882	0.141881	1
ISOC2	163.426	-0.113398	0.378309	-0.299751	0.764367	1
U2AF2	2573.68	-0.165345	0.233099	-0.709335	0.478116	1
EPN1	739.653	-0.187675	0.305383	-0.614558	0.538847	1
MED29	1055.98	-0.00508176	0.159159	-0.0319288	0.974529	1
AHRR	38.9447	-0.681462	0.3322	-2.05136	0.040232	0.917264
ZNF275	858.147	0.0639894	0.143938	0.444562	0.656636	1
MTMR1	1041.27	-0.0540033	0.139968	-0.385825	0.699626	1
GPC1	569.583	-0.557011	0.368648	-1.51096	0.1308	1
ADCK1	138.033	-0.0424085	0.193203	-0.219502	0.826259	1
HAGH	290.741	-0.19516	0.30295	-0.644198	0.519447	1
RNF4	2415.91	0.0635114	0.109892	0.577942	0.563303	1
CASP8	63.7982	0.0730446	0.446884	0.163453	0.870162	1
LIMCH1	783.881	0.305128	0.30515	0.999929	0.317345	1
INTS13	1218.42	-0.0658773	0.228721	-0.288024	0.773328	1
TM7SF3	1221.84	0.468472	0.215224	2.17667	0.0295051	0.841653
DLX3	28.0199	0.886468	0.776677	1.14136	0.25372	1
SPA17	456.799	-0.0788187	0.233501	-0.337552	0.735701	1
TSPAN32	3.07548	-0.0525261	1.20802	-0.0434813	0.965318	1
CCN5	0.647634	-0.493015	1.52714	-0.322836	0.746819	1
DMRT3	0.818922	0.7182	2.11196	0.340063	0.733809	1
ST3GAL6	437.911	-0.461426	0.331049	-1.39383	0.163369	1
ATP2C2	67.923	0.19797	0.439438	0.450508	0.652344	1
NGFR	32.9716	0.538223	0.857172	0.627906	0.530065	1
CDON	940.392	0.328051	0.20208	1.62337	0.10451	1
TAF2	1676.51	0.188393	0.146499	1.28597	0.198454	1
HIPK2	6803.81	0.125876	0.253707	0.496147	0.619791	1
TNPO3	2904.92	-0.0199286	0.0998833	-0.199518	0.841857	1
BORCS8-MEF2B	5.69399	-2.2448	2.11001	-1.06388	0.287384	1
RFXANK	495.108	-0.251877	0.347716	-0.724377	0.468834	1
TMEM161A	190.756	-0.28723	0.316109	-0.908643	0.363539	1
LPAR2	973.069	0.0711085	0.208568	0.340937	0.733151	1
CTSA	776.961	-0.0307142	0.201662	-0.152305	0.878946	1
SUGP2	5054.18	0.145038	0.150058	0.966552	0.333768	1
SLC12A2	1261.36	0.0676907	0.252755	0.267812	0.788844	1
SNX24	715.882	-0.0183707	0.162899	-0.112774	0.91021	1
EYA2	823.476	0.490515	0.492984	0.99499	0.319741	1
CNN2	6098.33	0.0980392	0.21748	0.450797	0.652136	1
ABCA7	670.535	0.0165008	0.351289	0.0469721	0.962535	1
SNCAIP	272.558	0.429734	0.438005	0.981117	0.326535	1
DDX20	1233.82	0.116286	0.204118	0.5697	0.568881	1
BTBD1	2048.97	-0.0679883	0.13805	-0.49249	0.622373	1
FAR2	362.51	-0.126556	0.388924	-0.325399	0.744879	1
BCAS1	15.3599	0.0236295	0.54249	0.0435575	0.965257	1
CHI3L2	6.32182	-0.632435	1.02385	-0.617701	0.536772	1
SBNO2	187.406	-0.312099	0.364821	-0.855484	0.392283	1
PMS1	1378.65	-0.100467	0.207648	-0.483832	0.628505	1
HMG20B	428.205	-0.153014	0.228436	-0.669833	0.502964	1
CALCRL	37.8574	0.0208392	0.540667	0.0385435	0.969254	1
TAF11	1127.77	0.0345438	0.105943	0.32606	0.744379	1
ANKS1A	2207.23	-0.0668446	0.226816	-0.294708	0.768217	1
AP3D1	2919.32	-0.0673879	0.143714	-0.468904	0.639138	1
ZNF76	623.351	-0.230343	0.209789	-1.09797	0.272216	1
SLC9A3R2	50.6097	-0.339831	0.472281	-0.719552	0.471801	1
NTHL1	65.8256	-0.505801	0.384605	-1.31512	0.18847	1
UHRF1BP1	1767.73	0.0747128	0.102908	0.726014	0.46783	1
GNAI3	4294.96	0.0367989	0.1802	0.204212	0.838188	1
IPO5	10970.2	0.0084805	0.136469	0.0621425	0.950449	1
OAT	2276.73	0.298373	0.155415	1.91985	0.054877	0.994547
WDR3	1505.44	-0.0501718	0.207685	-0.241576	0.809109	1
PKN2	2713.74	0.15178	0.215585	0.704038	0.481409	1
WDR18	274.408	-0.293445	0.254423	-1.15337	0.248757	1
TRAM2	2116.08	0.242215	0.16527	1.46557	0.142765	1
NTN1	1141.18	0.156487	0.329973	0.474244	0.635326	1
GLP2R	2.92397	0	1.56704	0	1	1
MCM10	766.73	-0.0369033	0.311212	-0.118579	0.905609	1
DGKA	399.9	0.461253	0.299347	1.54086	0.123351	1
ERBB3	2393.49	0.0343734	0.181305	0.189589	0.849631	1
ANKRD44	106.019	-0.116807	0.474514	-0.246161	0.805558	1
KARS1	4673.17	0.0428653	0.119752	0.357951	0.72038	1
ADAT1	533.629	-0.0969712	0.21091	-0.459775	0.645678	1
PDIA5	882.042	0.075872	0.206679	0.3671	0.713544	1
TBC1D22B	773.615	-0.0264288	0.143842	-0.183734	0.854222	1
NDUFB4	1320	-0.166783	0.142618	-1.16944	0.242227	1
SPEN	3046.43	-0.0873355	0.201445	-0.433546	0.664618	1
MYLK	258.91	0.0970133	0.220865	0.439243	0.660486	1
ZC3H15	2243.76	0.0101834	0.155379	0.0655387	0.947745	1
MAP2K4	2426.1	0.105059	0.166873	0.629576	0.528972	1
PACC1	668.03	0.0482569	0.177344	0.272109	0.785538	1
SNAP91	32.8011	0.0483495	0.497396	0.0972054	0.922563	1
SLK	2594.64	0.0509948	0.138228	0.368919	0.712188	1
CYB5R4	577.461	0.210523	0.170294	1.23623	0.216373	1
COL17A1	26.1138	0.0425787	0.548896	0.0775716	0.938169	1
GSTO2	83.0298	0.228001	0.289611	0.787267	0.431126	1
SEC61A2	848.703	0.149125	0.149015	1.00074	0.316951	1
PRKCQ	1059.02	0.289246	0.364533	0.79347	0.427504	1
TLE2	823.852	0.0565346	0.305111	0.185292	0.853	1
ASB1	1279.6	-0.0723269	0.149341	-0.484307	0.628168	1
FAM107B	3670.13	-0.0861563	0.249241	-0.345675	0.729587	1
ME1	329.58	-0.203177	0.286566	-0.709007	0.47832	1
TBC1D1	2586.52	0.062339	0.217417	0.286725	0.774323	1
CDK13	2417.98	-0.024224	0.120841	-0.200461	0.84112	1
MTHFD2	2908.31	0.474736	0.210052	2.26009	0.0238156	0.766081
SLC9A7	286.768	-0.0503062	0.200308	-0.251144	0.801702	1
FOXJ2	924.184	0.109399	0.204308	0.535458	0.592333	1
YBX1	11811.2	-0.0837636	0.148754	-0.563102	0.573366	1
PDE4A	79.2614	-0.140234	0.304594	-0.460395	0.645233	1
PPP2R5A	1477.22	6.40123e-05	0.222819	0.000287284	0.999771	1
CTNNA2	645.369	-0.0379673	0.60051	-0.063225	0.949587	1
ELAVL1	3124.53	0.0124787	0.0962901	0.129595	0.896887	1
TIE1	36.4547	0.846837	0.619573	1.36681	0.171686	1
DIP2B	2090.43	0.164912	0.133353	1.23666	0.216213	1
SMARCD1	5744.05	0.00418104	0.103905	0.0402391	0.967902	1
KDM4A	3688.94	0.0888546	0.17884	0.496839	0.619303	1
NFYC	1033.48	-0.115889	0.160418	-0.722415	0.47004	1
ZMYND12	17.5373	-0.039409	0.647639	-0.0608503	0.951478	1
SLC9A3	27.5338	-0.331522	0.512537	-0.646826	0.517745	1
NGEF	38.7009	-0.372942	0.499976	-0.74592	0.455716	1
ASPM	2130.51	0.171765	0.318676	0.538995	0.58989	1
CD84	1.4313	1.94623	1.74379	1.11609	0.264384	1
ELOVL1	960.61	0.014532	0.192312	0.0755644	0.939766	1
SPI1	0.607261	0.786912	1.92399	0.409	0.682539	1
POLR1H	231.166	-0.190555	0.13385	-1.42365	0.154548	1
MPPED2	150.068	0.144184	0.315007	0.457715	0.647157	1
CLDN18	293.35	-0.0269105	0.857507	-0.0313822	0.974965	1
ZBTB11	1017.15	0.199033	0.173648	1.14619	0.251717	1
ATXN3	688.594	0.144334	0.177782	0.811857	0.416874	1
GOLGA5	1735.08	-0.0916647	0.178937	-0.512272	0.60846	1
FGFR2	4923.07	0.0219137	0.364936	0.060048	0.952117	1
LRRC40	1380.15	0.0839675	0.186571	0.450056	0.65267	1
ISOC1	780.974	-0.24685	0.137479	-1.79556	0.0725653	1
EML1	1430.3	0.312326	0.132905	2.35	0.0187732	0.699637
TRMT11	558.134	-0.185021	0.19069	-0.970272	0.331911	1
THUMPD1	2176.67	0.0577393	0.136872	0.42185	0.673135	1
MSANTD3	617.375	-0.0227941	0.109301	-0.208544	0.834804	1
KIF26A	142.706	-0.236857	0.305995	-0.774057	0.438897	1
ATG2B	1850.87	-0.0424535	0.17932	-0.236748	0.812852	1
ARFGEF1	3318.31	0.211862	0.18128	1.1687	0.242525	1
ZFAT	203.164	-0.0137275	0.140976	-0.0973743	0.922429	1
MTFR1	815.532	-0.107608	0.192776	-0.558203	0.576706	1
STAG3	513.036	0.512542	0.214347	2.39118	0.0167945	0.664447
FECH	722.899	-0.0328227	0.135753	-0.241782	0.808949	1
MYO9A	1650.02	0.178228	0.285168	0.624994	0.531975	1
DDX3Y	6287.32	0.220072	0.275536	0.798705	0.424461	1
PFKP	1234.5	-0.0745369	0.353134	-0.211072	0.832831	1
IDI1	2986.19	-0.148461	0.261792	-0.567094	0.57065	1
SP100	19.4251	-0.114846	0.434115	-0.264551	0.791355	1
KLF6	3482.48	-0.0443313	0.377577	-0.11741	0.906535	1
PLPP1	1473.91	-0.348589	0.152327	-2.28842	0.0221128	0.745739
NEO1	6227.11	0.319374	0.0974141	3.27852	0.00104353	0.142097
TRAM1	4667.25	-0.045872	0.147894	-0.310169	0.756432	1
PHKA1	522.629	0.445166	0.187753	2.37102	0.017739	0.679764
TNFRSF1A	548.766	-0.12205	0.200026	-0.610173	0.541747	1
CACNB1	173.017	0.16693	0.234817	0.710895	0.477149	1
EVI5	821.321	0.0880395	0.198175	0.444251	0.656861	1
STOML1	35.6957	-0.243011	0.439326	-0.553144	0.580165	1
PKM	52534.1	-0.0118792	0.184501	-0.0643854	0.948663	1
DHX29	1484.26	-0.0268706	0.179182	-0.149963	0.880794	1
DNTTIP2	2125.55	-0.102093	0.206483	-0.494436	0.620999	1
METTL22	476.819	-0.0325797	0.171964	-0.189457	0.849735	1
TP53BP1	5247.94	-0.221415	0.165008	-1.34185	0.179645	1
TRO	4908.54	-0.040354	0.13265	-0.304214	0.760965	1
RRP15	948.415	0.073777	0.233897	0.315425	0.752439	1
RHOA	11252.5	0.102736	0.0953372	1.07761	0.281208	1
DHX8	2239.86	-0.0193982	0.132843	-0.146023	0.883903	1
PMS2P4	29.0142	0.284818	0.322716	0.882565	0.377472	1
PRKCZ	734.304	-0.0702382	0.210086	-0.334331	0.73813	1
ZFY	1240.28	0.377716	0.280836	1.34497	0.178635	1
IARS2	3706.45	-0.089835	0.160194	-0.560789	0.574941	1
SYT1	398.371	0.469087	0.569451	0.823752	0.41008	1
NAV3	247.218	1.21571	0.661175	1.83871	0.0659573	1
IDH3G	338.082	-0.133281	0.290377	-0.458993	0.646239	1
ROGDI	300.347	-0.268025	0.312601	-0.857404	0.391222	1
PDZD4	701.661	0.110128	0.343184	0.320901	0.748285	1
ATP2B3	3.48947	1.17796	0.928941	1.26807	0.204773	1
ROCK1	3027.36	0.0826379	0.157126	0.525932	0.598935	1
CBFB	1954.85	-0.101333	0.215721	-0.469741	0.63854	1
PDK3	406.168	-0.00372364	0.297492	-0.0125168	0.990013	1
HYAL2	774.871	-0.417352	0.309602	-1.34803	0.17765	1
HDAC4	360.902	-0.404522	0.129665	-3.11975	0.00181002	0.203051
RASSF1	237.445	0.0235035	0.177148	0.132677	0.894449	1
FGFR3	1019.88	0.108143	0.283102	0.381991	0.702468	1
IFI35	19.0571	-0.664586	0.45416	-1.46333	0.143378	1
HEATR6	969.432	0.0318294	0.0791695	0.402041	0.687654	1
COASY	1011.3	-0.411927	0.202959	-2.0296	0.0423969	0.922628
PLEKHH3	90.8757	-0.0526943	0.413428	-0.127457	0.898579	1
MEF2A	1321.04	0.182355	0.152763	1.19371	0.232593	1
OTUD5	1312.82	-0.120089	0.0973669	-1.23336	0.21744	1
TFE3	1166.73	0.17948	0.170026	1.0556	0.29115	1
TBC1D25	277.528	-0.149495	0.182872	-0.817485	0.413652	1
ACSL4	1155.22	-0.165513	0.227179	-0.728556	0.466273	1
INPP5A	615.782	0.07765	0.111382	0.697149	0.48571	1
GPKOW	287.339	-0.0591661	0.184935	-0.319929	0.749022	1
GRIPAP1	1481.34	-0.0891354	0.145657	-0.611955	0.540568	1
FTSJ1	699.472	-0.0641573	0.185233	-0.34636	0.729072	1
PRR11	1168.13	0.0236066	0.285745	0.0826141	0.934158	1
REEP1	422.446	0.229321	0.356187	0.643822	0.519691	1
ATP11A	2986.57	-0.0569116	0.136615	-0.416584	0.676983	1
POLR1A	1499.22	0.0464713	0.280537	0.165651	0.868431	1
LAPTM4A	11200.3	0.0276901	0.131037	0.211314	0.832642	1
TTC7A	367.989	0.00455424	0.191042	0.0238389	0.980981	1
IP6K2	3089.47	-0.0518628	0.18384	-0.282108	0.777861	1
STON1-GTF2A1L	52.2335	0.450796	1.09469	0.411805	0.680483	1
SRBD1	725.914	0.037527	0.113119	0.331749	0.740079	1
KIF2A	2328.81	0.0766646	0.164195	0.466912	0.640563	1
RASGRP2	49.6844	0.125438	0.585988	0.214062	0.830499	1
PSME4	8948.68	0.306239	0.203621	1.50397	0.13259	1
IFT80	1661.51	0.0350639	0.231316	0.151585	0.879514	1
SIRT2	427.027	-0.072205	0.264738	-0.272741	0.785052	1
ERLEC1	1319.68	0.101351	0.156588	0.647243	0.517474	1
PPP2R5B	277.912	0.12212	0.3018	0.404637	0.685744	1
PYGM	35.1564	0.0430996	0.450321	0.0957086	0.923752	1
PITX1	47.1218	0.718182	1.54487	0.464883	0.642016	1
TRPC7	4.26651	1.40394	1.55596	0.9023	0.366898	1
MAST4	1566.25	0.104113	0.282458	0.368598	0.712428	1
ADGRF5	7.88982	-0.554416	1.58799	-0.349131	0.726991	1
SDK2	303.774	0.760123	0.490255	1.55046	0.12103	1
NUP133	2915.04	0.0243164	0.1583	0.15361	0.877917	1
NUCKS1	19739.9	-0.0315982	0.245989	-0.128453	0.89779	1
VPS35	4220.18	0.0765913	0.13899	0.551058	0.581594	1
DNAJA2	2493.35	-0.0633327	0.14524	-0.436055	0.662797	1
BCL3	30.7408	0.465344	0.384175	1.21128	0.225789	1
KCNAB2	106.38	-0.145524	0.31969	-0.455204	0.648963	1
ABCC9	89.8036	-0.404476	1.15108	-0.351388	0.725297	1
GAL	367.983	0.822801	0.626139	1.31409	0.188817	1
CLEC2D	167.258	0.353092	0.272082	1.29774	0.194377	1
FUNDC1	529.801	0.0867663	0.126869	0.683905	0.494035	1
MAOB	41.2966	-0.164653	0.350056	-0.470363	0.638096	1
RORA	1825.91	0.0516934	0.486351	0.106288	0.915354	1
DRD4	0.754797	0.224349	1.13722	0.197278	0.84361	1
TGFBR3	683.382	-0.139935	0.404421	-0.346012	0.729334	1
PLA2G10	7.19492	1.1147	0.579352	1.92404	0.054349	0.992167
HES2	9.72	1.46446	0.52967	2.76485	0.00569494	0.401363
ATP1B3	4047.39	-0.116239	0.188061	-0.618093	0.536514	1
NEDD4	390.677	0.564088	0.217274	2.59621	0.00942594	0.495342
PIGB	152.471	0.134731	0.220885	0.60996	0.541888	1
MAPK6	5973.46	0.0936436	0.154754	0.605114	0.545103	1
GNB5	504.953	0.292006	0.178871	1.63249	0.102575	1
RAB27A	286.748	0.183843	0.206127	0.89189	0.372452	1
HDHD5	937.464	-0.0735622	0.247885	-0.29676	0.76665	1
UFD1	1838.04	0.078217	0.142926	0.547254	0.584205	1
LRP6	4386.63	0.321606	0.174802	1.83983	0.0657933	1
GUCY2C	107.424	0.46076	0.529971	0.869407	0.384625	1
PHRF1	560.582	-0.219429	0.22011	-0.996907	0.31881	1
ELP1	2282.67	-0.0224234	0.133019	-0.168573	0.866133	1
NUCB2	1516.31	0.243884	0.176337	1.38306	0.166647	1
PFN2	5795.98	-0.0542354	0.151099	-0.35894	0.71964	1
PTPN3	522.706	0.436857	0.379131	1.15226	0.249214	1
SPTB	166.459	0.56239	0.289857	1.94023	0.0523513	0.976373
DAPP1	13.2619	0	1.60394	0	1	1
FGF10	17.4985	2.01347	0.86646	2.32379	0.0201368	0.711228
SLC44A1	4481.88	0.0384692	0.127975	0.3006	0.763719	1
TMEM260	1329.44	-0.0177405	0.162443	-0.109211	0.913035	1
SMG6	2373.45	0.174004	0.130983	1.32845	0.184031	1
EXOC5	4531.59	0.0358796	0.145507	0.246583	0.805231	1
CLTCL1	330.204	-0.337994	0.259936	-1.3003	0.193499	1
FGF22	1.41111	-0.925611	0.927633	-0.997821	0.318366	1
FSTL3	162.804	-0.163479	0.304911	-0.536155	0.591852	1
DGCR2	1375.88	-0.234193	0.250344	-0.935485	0.349538	1
RNF126	145.063	-0.241325	0.316795	-0.76177	0.446197	1
MNT	355.258	-0.304738	0.221765	-1.37415	0.169395	1
ZXDC	616.97	-0.0852639	0.115421	-0.738721	0.460076	1
JMJD6	489.499	0.151439	0.186559	0.81175	0.416935	1
POLB	945.934	-0.0018197	0.113701	-0.0160042	0.987231	1
ST6GALNAC1	22.971	0	1.52709	0	1	1
WIPI1	473.288	0.222779	0.259659	0.857966	0.390911	1
FRMPD1	43.2835	0.496291	0.450953	1.10054	0.271098	1
GBA2	2616.25	-0.0852732	0.142293	-0.599279	0.548987	1
NDST1	3805.24	0.237231	0.205569	1.15402	0.248491	1
ASNS	1780.21	-0.130391	0.274262	-0.475426	0.634483	1
AP3M2	711.606	0.156202	0.159276	0.980701	0.32674	1
CNGB1	2.42443	0.738449	1.69737	0.435054	0.663523	1
ST6GALNAC2	225.59	0.0153919	0.301526	0.0510468	0.959288	1
PABPC1	41447.1	0.0144722	0.15582	0.0928781	0.926	1
TESK2	541.349	0.0518631	0.397558	0.130454	0.896207	1
CFAP20	850.567	0.0442295	0.113349	0.390208	0.696383	1
CSNK2A2	3854.94	0.049222	0.13226	0.37216	0.709774	1
PTPN21	1769.89	-0.0181796	0.152449	-0.119251	0.905077	1
EIF2B3	501.362	0.0932073	0.169722	0.549178	0.582884	1
CAMK2A	13.3686	-1.37863	0.87944	-1.56762	0.116969	1
TCOF1	1736.12	-0.156723	0.220925	-0.709397	0.478078	1
CDC42	10094.5	0.0598973	0.183812	0.325862	0.744529	1
OSBPL3	476.001	0.238987	0.279663	0.854556	0.392797	1
EPHA8	8.18675	-0.206624	0.420836	-0.490984	0.623438	1
SLC12A3	1.47861	-1.44252	1.33291	-1.08223	0.279151	1
RAD18	546.603	-0.0341008	0.197682	-0.172503	0.863042	1
ATP2B1	4457.37	-0.0984872	0.251155	-0.392137	0.694957	1
TRPM5	9.64027	-0.604816	1.46465	-0.412942	0.679649	1
NCK2	1831.11	0.031892	0.187054	0.170497	0.86462	1
MAP4K4	10208.1	0.217701	0.101132	2.15263	0.0313476	0.850713
MGAT4A	1080.1	0.51362	0.257633	1.99361	0.0461948	0.944558
RPL31	11917.7	-0.0890244	0.152046	-0.58551	0.558205	1
WDR1	6197.67	0.164975	0.206942	0.797207	0.425331	1
SNX13	1515.03	0.0239857	0.157569	0.152223	0.879011	1
MS4A12	1.70088	0.482565	2.31661	0.208306	0.83499	1
ARHGAP10	583.95	-0.0799638	0.260257	-0.30725	0.758653	1
RPS6KA2	1044.22	0.160091	0.122963	1.30194	0.192936	1
ING3	695.222	0.185383	0.248682	0.74546	0.455994	1
VASH1	953.919	-0.285499	0.274229	-1.0411	0.29783	1
LMCD1	689.988	0.467232	0.412394	1.13298	0.257224	1
BUD23	1152.4	-0.0133754	0.158375	-0.0844544	0.932695	1
SEL1L	4770.95	0.198182	0.177055	1.11933	0.263001	1
TRIP13	648.889	-0.0330734	0.227062	-0.145658	0.884191	1
ATP6AP1	2231.79	-0.153149	0.169357	-0.904298	0.365837	1
TCF3	2821.22	-0.277297	0.151666	-1.82834	0.0674991	1
TRIB2	1121.17	0.00371121	0.230335	0.0161123	0.987145	1
DAZAP1	1688.36	-0.101628	0.0941287	-1.07967	0.280289	1
MBD3	240.589	-0.475648	0.444159	-1.07089	0.284217	1
HLTF	3066.32	0.0444925	0.217137	0.204905	0.837646	1
FAM50A	1066.26	-0.19376	0.191696	-1.01076	0.31213	1
FAM3A	182.252	-0.51599	0.284455	-1.81396	0.0696844	1
CPSF1	1077.3	-0.222362	0.372927	-0.596263	0.551	1
MYO3B	19.5387	-0.306777	0.660523	-0.464445	0.642329	1
CYBRD1	107.679	0.128487	0.316547	0.405901	0.684815	1
CDH19	0.928699	2.24333	1.48802	1.50759	0.131659	1
PDCD2	1569.78	0.186701	0.117344	1.59106	0.111596	1
SLC6A15	176.473	-0.539314	0.522093	-1.03298	0.301611	1
RDH11	3531	-0.0302686	0.123467	-0.245155	0.806336	1
PRKACA	1466.41	0.0118656	0.149724	0.0792499	0.936834	1
ADGRL1	762.126	-0.282664	0.27548	-1.02608	0.304855	1
ACTN1	4765.7	0.0399126	0.288703	0.138248	0.890045	1
ZFYVE26	1215.06	0.041731	0.125209	0.333292	0.738914	1
RPS6KA6	759.327	0.113954	0.222488	0.51218	0.608525	1
EPN2	654.428	-0.185474	0.242292	-0.7655	0.443974	1
PTPN18	371.434	-0.0868285	0.256265	-0.338823	0.734743	1
LIMS2	64.0843	0.607992	0.573074	1.06093	0.288721	1
ASIC4	13.508	-0.0660154	0.719702	-0.0917261	0.926916	1
SPEG	392.944	0.149382	0.304348	0.490828	0.623548	1
LNX1	533.611	0.478609	0.200072	2.39218	0.0167485	0.664447
ALDH3A2	3729.95	-0.285093	0.281731	-1.01193	0.31157	1
TFRC	9706.48	0.299788	0.254444	1.17821	0.238713	1
SREBF1	453.453	0.0268246	0.333394	0.0804593	0.935872	1
TRPC5	5.18099	0.153419	0.841126	0.182397	0.855271	1
AFF4	9437.02	0.0987825	0.159052	0.621071	0.534553	1
UBE2D1	1062.1	-0.00806782	0.157379	-0.0512637	0.959115	1
PALS1	1803.28	0.159255	0.165968	0.959554	0.33728	1
RHOBTB1	829.963	-0.117688	0.252934	-0.46529	0.641724	1
SMC1A	4433.3	-0.0766832	0.100351	-0.764152	0.444777	1
HSD17B10	781.673	-0.0858194	0.194227	-0.441852	0.658597	1
MARK2	1006.33	-0.158837	0.119749	-1.32642	0.184701	1
HMMR	1282.86	-0.0881413	0.302299	-0.29157	0.770615	1
CHFR	929.275	0.101144	0.147745	0.684582	0.493608	1
TRHDE	115.365	0.823336	0.39612	2.0785	0.0376632	0.906668
P4HA2	1067.72	0.167086	0.289224	0.577703	0.563465	1
FCGR2B	10.0118	0.686954	0.952161	0.721468	0.470622	1
NFATC3	1233.91	0.244984	0.162668	1.50604	0.132057	1
TRNT1	794.482	0.115432	0.195607	0.590121	0.555109	1
ACADVL	5890.16	-0.0110034	0.195599	-0.0562551	0.955139	1
STK10	353.081	0.384126	0.237193	1.61946	0.105348	1
FBXW11	2414.04	0.105978	0.174731	0.60652	0.544169	1
ACAP1	74.3182	0.108689	0.339776	0.319885	0.749056	1
CRMP1	2377.41	0.136689	0.169906	0.804499	0.421109	1
EVC	637.947	-0.145324	0.184124	-0.789273	0.429952	1
DERL2	1153.54	0.00323712	0.188518	0.0171714	0.9863	1
SIDT1	2.18442	1.21826	1.15815	1.0519	0.292844	1
NDE1	548.8	-0.0689457	0.186936	-0.368819	0.712263	1
IRAG1	203.735	0.103054	0.420303	0.24519	0.806309	1
TMEM38A	177.947	-0.0399923	0.170612	-0.234404	0.814671	1
AP1M1	507.943	-0.211988	0.240136	-0.882783	0.377353	1
PVR	3560.77	0.122478	0.3275	0.373979	0.70842	1
XRCC1	780.774	-0.230627	0.159183	-1.44881	0.14739	1
SCARB1	464.783	-0.0399336	0.287411	-0.138943	0.889495	1
CYP2W1	0.978409	0	1.66704	0	1	1
MCM2	1880.26	-0.276503	0.233911	-1.18209	0.237171	1
MOV10L1	2.69656	2.22193	1.14608	1.93873	0.0525342	0.977163
PANX2	42.4595	-0.562613	0.403667	-1.39375	0.163392	1
SELENOO	99.6957	-0.359884	0.364254	-0.988001	0.323152	1
TP63	14.3971	-0.493688	1.10758	-0.445736	0.655788	1
ALPK1	6.82974	0.386276	0.633573	0.609678	0.542075	1
LLGL2	666.636	-0.114719	0.391004	-0.293397	0.769219	1
PDE8A	659.376	0.139803	0.263344	0.530877	0.595504	1
CLCN4	318.718	-0.120983	0.265312	-0.456001	0.648389	1
NLE1	399.212	-0.158383	0.174307	-0.908646	0.363537	1
SDHA	886.282	-0.0183842	0.17555	-0.104724	0.916595	1
SMARCE1	6505.89	-0.0567337	0.109319	-0.518973	0.603779	1
FNDC8	0.741455	-0.357353	1.50978	-0.236692	0.812896	1
GSDMB	895.805	0.400877	0.316802	1.26539	0.205732	1
KDM5A	2708.85	-0.00996039	0.144562	-0.0689005	0.945069	1
ADAM11	42.8514	-0.233626	0.426164	-0.548206	0.58355	1
PPP2R3A	1952.38	0.303612	0.159123	1.90803	0.0563869	0.997027
FERMT2	6669.66	0.215457	0.221955	0.970724	0.331686	1
ABCB11	3.27226	-2.02111	1.46427	-1.38028	0.1675	1
DHRS9	1.18688	-0.724474	2.11959	-0.341798	0.732503	1
PTGS2	36.2793	0.114213	0.573082	0.199296	0.842032	1
IGF2BP2	3817.73	0.24644	0.151141	1.63053	0.10299	1
MAP3K13	658.78	0.113208	0.13135	0.861877	0.388755	1
ST6GAL1	2927.98	-0.0975173	0.160142	-0.608945	0.542561	1
VDAC1P1	3.72341	-0.660603	0.774073	-0.853411	0.393431	1
FRY	656.939	0.100863	0.284225	0.354872	0.722686	1
PICALM	6041.05	0.243104	0.173073	1.40463	0.160131	1
NSF	1409.89	0.263333	0.194248	1.35565	0.17521	1
GLI2	226.091	0.110382	0.35915	0.307343	0.758582	1
CLASP1	3781.82	0.0455914	0.105373	0.432666	0.665258	1
MRPS34	384.249	-0.253846	0.229767	-1.1048	0.269247	1
NOTCH3	3057.98	-0.176727	0.230568	-0.766488	0.443386	1
CLNS1A	2564.1	-0.12026	0.111843	-1.07526	0.28226	1
PPP2R2C	119.327	0.337127	0.541368	0.622733	0.53346	1
TEAD2	3950.94	-0.218721	0.208015	-1.05147	0.293043	1
EED	835.826	-0.0450789	0.149339	-0.301856	0.762762	1
CDHR2	7.41803	-1.60989	0.966117	-1.66635	0.0956434	1
SNCB	13.6171	-0.0138027	0.49467	-0.0279028	0.97774	1
TSG101	1861.92	-0.0472401	0.0846739	-0.557906	0.576909	1
NCBP3	2382.66	0.149251	0.109414	1.36409	0.172538	1
ATP2A3	199.577	-0.208393	0.636843	-0.327229	0.743495	1
CA12	52.4997	0.405813	0.37029	1.09593	0.273108	1
MGLL	20.4436	0.0278512	0.527691	0.0527793	0.957908	1
NTN4	784.598	1.41404	0.312615	4.52326	6.08941e-06	0.00306609
BCS1L	325.283	-0.263136	0.217849	-1.20788	0.227092	1
NUAK1	6418.21	0.337845	0.235286	1.43589	0.151034	1
DPP8	1564.47	0.156818	0.158537	0.989161	0.322584	1
SLC24A1	306.267	-0.262727	0.218429	-1.2028	0.229053	1
ZNF532	6216.83	-0.164444	0.150729	-1.09099	0.275278	1
SCARF1	10.8669	-0.257518	0.622204	-0.41388	0.678962	1
LMAN1	5608.65	-0.0107324	0.211342	-0.0507822	0.959499	1
HACD3	9364.74	-0.0419889	0.123449	-0.340132	0.733757	1
IPCEF1	57.9824	-0.325264	0.429035	-0.758129	0.448374	1
ZZEF1	1145.63	0.126207	0.146172	0.863415	0.387909	1
ENO1	35840.8	-0.172168	0.292753	-0.588099	0.556466	1
SLC12A1	8.41034	-0.589507	0.512039	-1.15129	0.249612	1
MYDGF	536.943	-0.00291112	0.183921	-0.015828	0.987372	1
ANO8	512.631	-0.111504	0.222979	-0.500066	0.617028	1
TUBE1	458.416	0.179566	0.243628	0.737047	0.461094	1
ARHGEF10L	168.097	-0.284597	0.402151	-0.707686	0.47914	1
TXK	16.9619	0.465107	0.67288	0.691219	0.489428	1
WSCD2	104.164	-0.589875	0.494498	-1.19288	0.232918	1
KCNQ2	207.602	-0.273689	0.350381	-0.781119	0.434733	1
TACR2	1.3997	-0.392276	1.27934	-0.306624	0.75913	1
ACTR6	846.401	0.0829359	0.161096	0.514823	0.606677	1
TIPIN	338.866	-0.191343	0.272921	-0.701092	0.483245	1
SRI	1420.73	0.0665534	0.173546	0.383492	0.701355	1
EIF4G3	5530.86	0.011017	0.159963	0.0688722	0.945091	1
NUP37	709.836	-0.0266017	0.151402	-0.175702	0.860528	1
SEMA3A	2693.76	0.25288	0.398538	0.634519	0.525742	1
GTSE1	609.062	0.011812	0.217824	0.0542274	0.956754	1
SEMA3C	2873.71	0.15728	0.4572	0.344007	0.730841	1
TTC38	463.717	0.0344599	0.172471	0.199801	0.841636	1
ACAT1	641.761	0.18738	0.173538	1.07977	0.280246	1
GRAMD4	486.69	-0.260716	0.188602	-1.38236	0.166862	1
CELSR1	758.301	-0.396989	0.238417	-1.66511	0.0958914	1
WNT8B	59.9707	-0.629721	0.583743	-1.07876	0.280693	1
ZNF638	7672.52	0.106511	0.155806	0.683612	0.49422	1
SLC25A40	495.826	0.00373014	0.202736	0.018399	0.985321	1
TIMM21	507.694	0.0552729	0.120514	0.458641	0.646492	1
ADD2	925.816	-0.0509325	0.33137	-0.153703	0.877844	1
FGF4	6.6996	-0.121058	0.66276	-0.182657	0.855067	1
RASAL2	1808.1	0.102388	0.153691	0.666195	0.505287	1
VPS9D1	128.852	-0.129378	0.369947	-0.349719	0.72655	1
ZNF37A	558.664	1.29842	0.249712	5.19966	1.99652e-07	0.000170127
MARK3	2496.56	0.0344235	0.102549	0.335678	0.737114	1
SLC25A3	11386	0.109787	0.12325	0.890767	0.373054	1
FNDC3B	3850.37	0.134629	0.182383	0.738165	0.460414	1
FOSL2	4152.03	0.0805685	0.396315	0.203294	0.838905	1
CACNG5	2.63566	0.0505923	1.00259	0.0504618	0.959754	1
CACNG4	562.525	0.290846	0.601249	0.483736	0.628573	1
FRYL	2129.18	0.286113	0.168683	1.69615	0.0898568	1
TMEM131	2936	0.181576	0.134586	1.34914	0.177293	1
FSCN1	2066.91	-0.1423	0.355752	-0.399997	0.689159	1
ACTB	59724.5	0.0052002	0.178559	0.0291231	0.976766	1
MOCOS	28.9339	-0.113693	0.287192	-0.395879	0.692194	1
PLD1	1113.27	0.681238	0.543606	1.25318	0.210139	1
ATP12A	112.159	-0.702867	0.615043	-1.14279	0.253124	1
WDR62	422.804	-0.0481906	0.265268	-0.181668	0.855843	1
DLG1	2673.76	0.232308	0.154106	1.50746	0.131693	1
RAB7A	4299.55	-0.0953737	0.09017	-1.05771	0.290188	1
BCAP29	946.448	0.0151255	0.184272	0.0820825	0.934581	1
SEC31B	943.22	0.171276	0.241088	0.710427	0.477439	1
SART3	2202.99	-0.0152105	0.0745421	-0.204052	0.838313	1
ARHGAP15	7.42546	-2.56262	1.31684	-1.94604	0.05165	0.973329
TUBA3D	2.8928	0.385149	0.757546	0.508416	0.611162	1
PAX2	17.7644	0.707514	1.46893	0.481651	0.630054	1
EXOSC7	848.142	-0.0371907	0.0972252	-0.382521	0.702075	1
KIFAP3	799.892	0.0831187	0.223106	0.372552	0.709482	1
MKRN2	882.684	0.00321714	0.0971916	0.0331011	0.973594	1
MCM6	4845.66	0.202602	0.185222	1.09383	0.274029	1
REXO2	1099.3	0.228787	0.177853	1.28639	0.198309	1
RBM7	1702.59	-0.00254705	0.126562	-0.020125	0.983944	1
RBMS2	936.312	0.715316	0.289437	2.4714	0.0134583	0.593512
BAZ2A	6715.36	0.12181	0.107507	1.13304	0.257198	1
PTPN23	897.835	-0.116816	0.270773	-0.431418	0.666165	1
MLH1	1506.81	0.120305	0.100867	1.19272	0.232981	1
UNG	2543.22	-0.122844	0.188788	-0.650699	0.515241	1
FMO4	123.746	0.0619322	0.324929	0.190602	0.848837	1
KLHL20	582.857	0.121668	0.177264	0.686366	0.492482	1
RGS11	117.504	0.380936	0.52186	0.729959	0.465415	1
SLC46A1	576.648	0.116846	0.272385	0.428973	0.667943	1
PLXNA2	4739.2	0.140667	0.484498	0.290336	0.771559	1
SPAG5	2582.5	0.0211342	0.202426	0.104405	0.916848	1
ANKRD13A	1916.91	0.222356	0.162884	1.36511	0.172218	1
TPD52	2871.12	0.0729222	0.276593	0.263645	0.792054	1
ACACB	170.353	0.000608498	0.27257	0.00223245	0.998219	1
TRAF4	2081.15	0.0368348	0.289132	0.127398	0.898625	1
PAG1	147.081	1.09352	0.43177	2.53265	0.0113204	0.542532
GPATCH1	276.936	0.174391	0.131207	1.32913	0.183806	1
ICAM3	63.4909	-0.073521	0.274711	-0.267631	0.788984	1
NT5C2	5011.98	0.534205	0.128825	4.14676	3.37207e-05	0.0106226
MCAM	568.761	0.560642	0.345685	1.62183	0.104839	1
GPC4	17430.5	-0.0451799	0.270216	-0.167199	0.867213	1
MBNL3	470.369	-0.386895	0.344663	-1.12253	0.261637	1
CAMSAP3	643.322	-0.255615	0.341815	-0.747818	0.45457	1
RAP1GAP	365.468	-0.031696	0.323307	-0.098037	0.921903	1
XAB2	332.313	-0.337974	0.344532	-0.980964	0.326611	1
ARHGEF1	859.623	-0.125759	0.338919	-0.371058	0.710594	1
STXBP2	740.32	0.103477	0.192396	0.537832	0.590693	1
MAP2K7	417.146	-0.251796	0.229834	-1.09556	0.273273	1
NMRK2	112.466	0.342922	0.426798	0.803476	0.4217	1
DGKD	724.482	-0.025518	0.160785	-0.158709	0.873898	1
CTTNBP2	338.357	0.387423	0.348409	1.11198	0.266148	1
ACTL6B	11.2586	-0.0788635	0.817257	-0.0964977	0.923125	1
RARB	964.18	0.432141	0.348344	1.24056	0.214769	1
TOP2B	9092.83	0.147229	0.192761	0.763793	0.444991	1
TM9SF3	8106.65	-0.00215939	0.142088	-0.0151976	0.987875	1
NFKB2	441.957	-0.0514208	0.270928	-0.189795	0.849469	1
UBE2T	490.504	0.824888	0.320689	2.57224	0.0101043	0.513768
PPP1R12B	2448.77	0.303942	0.268089	1.13374	0.256905	1
DNAJC10	6836.79	0.055938	0.13992	0.399786	0.689314	1
GTF3C1	3736.39	-0.0468555	0.143724	-0.326009	0.744417	1
IL4R	522.002	0.0349345	0.315058	0.110883	0.911709	1
USP33	2980.52	0.0375924	0.185321	0.20285	0.839252	1
PAK3	107.862	0.148694	0.384989	0.38623	0.699326	1
CAPN6	976.364	0.0840165	0.773779	0.108579	0.913536	1
DCX	2023.74	0.0715825	0.550562	0.130017	0.896553	1
SNRPA	1245.05	-0.114221	0.175485	-0.650891	0.515117	1
SPAG6	314.011	0.0961743	0.688464	0.139694	0.888902	1
EXOSC5	61.0566	-0.565993	0.399644	-1.41624	0.156705	1
DYNC1I2	3464.07	0.115731	0.150203	0.770497	0.441005	1
APBB1IP	10.1256	-0.609296	0.655421	-0.929626	0.352565	1
LRCH4	593.153	-0.217161	0.347617	-0.624712	0.53216	1
FAM76B	1027.54	0.0878468	0.150766	0.58267	0.560116	1
SIRT6	99.2173	-0.317015	0.313841	-1.01011	0.312442	1
POLD3	917.909	-0.0841828	0.217876	-0.386378	0.699216	1
ACTN2	27.1319	0.0688483	0.7236	0.0951469	0.924198	1
CAPZB	5449.37	0.00947821	0.161157	0.0588135	0.953101	1
GPR137B	315.606	-0.268587	0.20047	-1.33979	0.180315	1
NAALAD2	569.523	-0.0288795	0.267774	-0.10785	0.914115	1
JADE1	4510.98	0.310305	0.304942	1.01759	0.308874	1
SLC25A43	194.408	0.135238	0.197081	0.686206	0.492583	1
UBE2A	2017.68	0.0274803	0.15855	0.173322	0.862398	1
FGFR1	4014.82	-0.156116	0.141051	-1.1068	0.268381	1
SMC1B	5.41797	-0.254806	0.566716	-0.449619	0.652985	1
FBLN1	3978.01	0.0287173	0.267955	0.107172	0.914653	1
ITGA8	23.1371	0.36524	1.3436	0.271837	0.785748	1
MAP2	785.564	-0.554527	0.651299	-0.851416	0.394538	1
PIAS2	1038.5	0.050892	0.211759	0.240329	0.810075	1
AMPH	223.036	0.213297	0.513373	0.415482	0.677789	1
ARAF	755.625	-0.300886	0.213695	-1.40801	0.159128	1
MCCC1	1502.13	0.247251	0.217974	1.13431	0.256663	1
LAMP3	83.3426	0.969702	0.394237	2.45969	0.0139056	0.600848
FAP	0.523345	-0.422	2.54606	-0.165746	0.868357	1
NEBL	2192.04	0.223429	0.386343	0.578317	0.56305	1
ACER3	818.892	0.121521	0.164329	0.739496	0.459606	1
UBE2K	5488.66	0.00247848	0.15302	0.0161971	0.987077	1
PIK3C3	1792.55	-8.26005e-06	0.184243	-4.48323e-05	0.999964	1
N4BP2	2709.44	0.0366985	0.21712	0.169024	0.865778	1
TIGAR	394.136	0.554323	0.333377	1.66275	0.0963624	1
TULP3	972.706	0.169006	0.12034	1.40441	0.160197	1
SYNJ2	1205.53	-0.321369	0.229192	-1.40218	0.160861	1
ADCY2	1559.04	0.605687	0.496998	1.21869	0.222961	1
PPP2R5C	3376.55	0.163308	0.131358	1.24323	0.213785	1
PMS2P1	91.64	-0.396309	0.148201	-2.67413	0.00749229	0.455662
RBFOX1	102.322	0.70978	0.61492	1.15426	0.248392	1
GNB1	11688.4	-0.0565552	0.150127	-0.376717	0.706384	1
HOXA9	0.956896	-1.4339	2.02037	-0.70972	0.477878	1
EDN1	156.445	0.300756	0.600841	0.500558	0.616683	1
MLLT10	2442.25	0.0325986	0.141549	0.2303	0.817859	1
ZCWPW1	110.486	0.25878	0.233692	1.10735	0.268141	1
ADCYAP1R1	120.273	-0.172146	0.32203	-0.534566	0.59295	1
FGF20	11.4374	0.434229	0.811235	0.535269	0.592464	1
ITM2A	812.733	-0.114554	0.217845	-0.525854	0.59899	1
NRDC	6832.35	-0.123421	0.190445	-0.648064	0.516943	1
VDAC3	3224.45	0.20811	0.136553	1.52403	0.127501	1
PCM1	6893.88	0.0967211	0.136452	0.708831	0.478429	1
TNRC6C	784.386	-0.0434897	0.1874	-0.232068	0.816485	1
CBFA2T2	2585.97	0.441133	0.25963	1.69908	0.0893035	1
BRINP1	400.019	-0.0127482	0.37661	-0.0338499	0.972997	1
ITCH	4983.39	0.606599	0.199833	3.03553	0.0024011	0.244067
PKD2L2	2.18439	-0.203522	1.08861	-0.186955	0.851696	1
TP53INP2	3050.03	0.703833	0.326691	2.15443	0.0312064	0.850713
SDF4	776.72	-0.337816	0.340179	-0.993054	0.320684	1
MYH7B	12.1574	-0.278173	0.467401	-0.595149	0.551744	1
TP73	42.3016	-0.506431	0.461175	-1.09813	0.272147	1
TOLLIP	386.009	-0.341012	0.210865	-1.6172	0.105834	1
UBE2D4	184.886	-0.0243878	0.245454	-0.0993581	0.920854	1
CLUL1	27.9664	-0.045143	0.410106	-0.110077	0.912349	1
RUNX1T1	426.403	0.43029	0.554912	0.775421	0.438091	1
CDH17	2880.02	0.512883	1.17928	0.434914	0.663625	1
THOC1	1745.15	0.0715928	0.193565	0.369864	0.711484	1
FKBP7	470.869	-0.0242605	0.243745	-0.0995324	0.920716	1
OSBPL6	261.281	0.0924843	0.28651	0.322796	0.74685	1
SLC1A3	473.203	0.728237	0.482427	1.50953	0.131164	1
XRCC5	17758.9	-0.0547507	0.141025	-0.388233	0.697844	1
LXN	179.901	0.0717402	0.183481	0.390995	0.695801	1
SP140	2.13844	-0.158654	1.02265	-0.15514	0.876711	1
MKNK1	403.121	0.294507	0.282119	1.04391	0.296527	1
TNS1	89.2962	0.132203	0.357032	0.370284	0.711171	1
REXO1	236.954	-0.443182	0.288751	-1.53482	0.124828	1
SAR1A	3600.34	0.0617463	0.16093	0.383684	0.701213	1
CDC14A	437.211	-0.0070793	0.222012	-0.031887	0.974562	1
RAPGEF3	40.8956	-0.00952331	0.413637	-0.0230234	0.981632	1
CEACAM1	43.4899	0.132387	0.49373	0.268136	0.788594	1
SENP1	1033.9	-0.130405	0.148097	-0.880541	0.378566	1
DUSP13	10.5792	-1.15722	0.679083	-1.7041	0.0883631	1
CIC	633.427	-0.26665	0.319264	-0.835203	0.403603	1
LIPE	21.6357	-0.378248	0.445942	-0.848201	0.396326	1
FDFT1	5128.68	-0.203937	0.331627	-0.614958	0.538583	1
PAFAH1B3	442.74	-0.159053	0.29564	-0.537997	0.590579	1
OPHN1	281.676	0.228415	0.288016	0.793064	0.427741	1
AFM	1.13286	1.34533	1.79792	0.748273	0.454296	1
KIF22	1570.51	-0.156307	0.211311	-0.739701	0.459482	1
SCGN	284.953	1.46198	1.72539	0.847333	0.396809	1
CARMIL1	2048.63	0.122968	0.176823	0.695432	0.486785	1
PGM1	3332.43	0.167481	0.321324	0.52122	0.602213	1
DDX1	4641.84	0.0187153	0.142063	0.13174	0.89519	1
DNM2	1898.51	-0.0761823	0.149565	-0.509359	0.6105	1
EPB41L2	3748.02	0.0807021	0.206536	0.390741	0.695989	1
RIMS1	59.1811	0.233364	0.371472	0.628212	0.529865	1
MOXD1	345.481	-0.846115	0.316777	-2.67101	0.00756243	0.457358
STX7	2165.17	0.051491	0.1522	0.338311	0.735129	1
RABL2B	632.092	0.0816348	0.165975	0.49185	0.622825	1
KEAP1	578.477	-0.3682	0.265546	-1.38658	0.16557	1
DDX43	1.03845	0.356555	1.70522	0.209096	0.834373	1
PTPRH	200.002	0.363837	0.533176	0.682396	0.494989	1
DCT	1.78804	0.232347	1.14688	0.20259	0.839456	1
SLC35C2	566.551	-0.262646	0.237367	-1.1065	0.268511	1
CRYBG3	306.778	0.0310781	0.242713	0.128044	0.898114	1
EPHA6	67.6497	0.239948	0.527201	0.455136	0.649011	1
SCTR	171.187	0.527518	1.0152	0.519618	0.60333	1
RFX3	1758.25	0.270839	0.266776	1.01523	0.309996	1
RIF1	3620.67	0.228225	0.186515	1.22363	0.221093	1
RAB21	1458.95	0.0646002	0.135008	0.478492	0.6323	1
SLC4A4	4147.25	-0.818641	0.838996	-0.975738	0.329194	1
SMARCA2	797.133	-0.317895	0.36536	-0.870087	0.384253	1
SESN1	980.442	1.12672	0.270052	4.17224	3.01624e-05	0.00989463
MID2	134.308	-0.130165	0.236701	-0.549913	0.582379	1
COL5A3	28.0812	-0.117923	0.679936	-0.173432	0.862312	1
SRCAP	3197.31	-0.157691	0.228179	-0.691087	0.489511	1
PUM3	1307.1	-0.0876697	0.162173	-0.540593	0.588788	1
CPB2	13.4947	-1.12188	1.00541	-1.11584	0.264491	1
CHRNA3	40.3623	0.128243	0.39957	0.320954	0.748246	1
KCNN2	138.142	-0.296828	0.299202	-0.992065	0.321166	1
CNOT4	867.464	0.0883019	0.115215	0.766409	0.443433	1
PSEN1	3458.78	0.0667764	0.112514	0.593492	0.552852	1
CPOX	646.305	0.205866	0.197538	1.04216	0.297338	1
CLDND1	3223.48	0.0144649	0.131603	0.109913	0.912478	1
MOK	764.869	-0.418649	0.345189	-1.21281	0.225201	1
HSP90AA1	41665.3	-0.0650936	0.18165	-0.358345	0.720085	1
RBL1	446.192	-0.00659387	0.190993	-0.0345242	0.972459	1
DLGAP4	1634.48	-0.181746	0.163618	-1.11079	0.266657	1
IGSF9B	41.2292	0.077171	0.338251	0.228147	0.819532	1
CROCCP3	163.167	0.12458	0.283949	0.438741	0.660849	1
NDC80	932.362	-0.254835	0.268957	-0.947494	0.343387	1
AP4E1	795.527	0.137994	0.20727	0.66577	0.505558	1
RSBN1	1042.3	0.147866	0.285833	0.517317	0.604935	1
MAGI3	1811.92	-0.233188	0.203687	-1.14483	0.252279	1
CXCL2	9.25543	-0.0897185	0.811386	-0.110574	0.911954	1
AFP	19567.4	0.957268	1.12195	0.853217	0.393539	1
COL4A4	395.961	0.490239	0.433494	1.1309	0.258096	1
TCF7	337.293	-0.197457	0.278984	-0.707771	0.479087	1
OSTM1	624.691	-0.043017	0.207171	-0.20764	0.83551	1
CDH7	366.751	0.566803	0.433617	1.30715	0.191161	1
IMPG2	19.2897	1.79599	1.18745	1.51248	0.130412	1
PCNP	5435.57	0.124824	0.138065	0.904094	0.365946	1
EXD2	1299.84	-0.0321409	0.192257	-0.167177	0.867231	1
ARG2	1152.84	0.210013	0.182258	1.15228	0.249205	1
MEF2C	121.064	-0.458939	0.75234	-0.610015	0.541852	1
PTPRC	2.82751	0.87518	0.913105	0.958466	0.337828	1
CACNA1S	2.35901	-1.00261	1.42919	-0.701519	0.482979	1
PKP1	9.90561	0.649259	0.777153	0.835432	0.403474	1
UBA5	1741.18	0.0245457	0.158474	0.154888	0.87691	1
STK17B	203.517	0.0229991	0.35972	0.063936	0.949021	1
CDC14B	1987.36	-0.130116	0.13725	-0.948024	0.343117	1
ZNF510	919.903	0.0585882	0.14257	0.410944	0.681113	1
LRP2	663.174	0.17253	0.442409	0.389978	0.696553	1
ZNF506	584.908	0.25656	0.334633	0.76669	0.443266	1
JMJD4	188.447	-0.639472	0.384437	-1.6634	0.0962327	1
DUSP12	566.853	-0.206995	0.166126	-1.24601	0.212762	1
AACS	1068.78	0.168494	0.132348	1.27312	0.202977	1
DELE1	1166.03	-0.052748	0.100105	-0.526925	0.598245	1
CADPS2	168.67	0.272448	0.477729	0.570298	0.568476	1
PCDHB4	33.0576	0.106066	0.386283	0.274583	0.783637	1
PCDHA6	58.2258	1.08898	0.920936	1.18247	0.237019	1
PCDHGA2	4.27321	-0.22711	0.881951	-0.257508	0.796787	1
HSPB11	676.439	-0.0188825	0.176179	-0.107178	0.914648	1
PHLPP1	1124.14	0.186555	0.174514	1.069	0.285069	1
ATP8B1	722.456	0.250267	0.305834	0.818309	0.413181	1
IL12RB2	7.30195	0.32719	0.599233	0.546015	0.585056	1
SMARCD3	1057.11	-0.0569141	0.347058	-0.16399	0.869739	1
WDR70	922.443	-0.00811751	0.135241	-0.0600227	0.952138	1
MPP4	5.10504	0.307234	0.800356	0.383871	0.701074	1
STRADB	1287.38	-0.160237	0.163847	-0.977966	0.328091	1
BZW1	4474.68	0.0697185	0.224118	0.311079	0.75574	1
PGR	1.87617	-0.2198	1.13611	-0.193468	0.846593	1
C1QTNF3	148.892	-0.0377619	0.456693	-0.0826855	0.934102	1
ME2	4207.78	-0.175713	0.16614	-1.05762	0.290228	1
C5orf22	1244.3	-0.105817	0.14057	-0.75277	0.451588	1
CCNT2	2631.79	0.097248	0.145761	0.667175	0.50466	1
FAM135A	1158.8	0.279536	0.214269	1.3046	0.192029	1
COL19A1	159.879	-0.577771	1.41725	-0.407672	0.683515	1
EPB41L3	1072.57	-0.350158	0.194054	-1.80443	0.0711634	1
COBLL1	813.998	0.20358	0.201017	1.01275	0.311179	1
DLG3	2748.44	-0.149435	0.11432	-1.30717	0.191157	1
KCNK2	6.14572	-0.236413	0.83716	-0.282399	0.777638	1
SERTAD4	36.4675	0.359117	0.797066	0.450549	0.652315	1
TRAF5	1472.92	0.156956	0.277025	0.566579	0.571	1
MRPL22	1494.76	-0.0361411	0.116753	-0.309553	0.756901	1
GEMIN5	1965.71	-0.000227851	0.182995	-0.00124512	0.999007	1
OPRK1	134.272	-0.255643	0.558851	-0.457444	0.647352	1
NFE2L1	5864.57	-0.0732173	0.120839	-0.60591	0.544575	1
SEMA5B	394.329	0.0564343	0.372241	0.151607	0.879497	1
GSK3B	4126.16	0.155607	0.148982	1.04447	0.29627	1
ITGB5	5612.11	-0.0489446	0.175215	-0.27934	0.779984	1
ERC1	2420.81	0.144197	0.113585	1.2695	0.204262	1
XPO1	13754.3	0.0391276	0.157203	0.248899	0.803439	1
RNF13	730.704	0.0418057	0.16223	0.257693	0.796644	1
TRPM3	77.8721	-0.0616559	0.578126	-0.106648	0.915068	1
PALB2	846.371	-0.00358474	0.147519	-0.0243003	0.980613	1
DOP1A	2225.49	0.295933	0.162758	1.81824	0.0690278	1
LYRM2	1014.34	0.0566849	0.182219	0.311081	0.755739	1
BCKDHB	719.829	-0.270907	0.176589	-1.53411	0.125004	1
KAT6A	2378.65	0.0696811	0.157846	0.441451	0.658887	1
TUT7	1231.16	0.0589336	0.1719	0.342836	0.731721	1
ULK2	1145.56	-0.273425	0.141473	-1.9327	0.053273	0.981628
GRHL2	646.334	-0.197342	0.329779	-0.598407	0.549568	1
TNPO1	11258	0.00198658	0.159185	0.0124797	0.990043	1
PLOD1	1491.5	-0.0681851	0.242284	-0.281426	0.778383	1
P2RX5	29.7263	0.316993	0.468179	0.677077	0.498357	1
ITGAE	410.176	0.168626	0.151882	1.11024	0.266894	1
DIS3	2144.37	0.0176365	0.135662	0.130004	0.896563	1
PIBF1	531.963	-0.158971	0.166343	-0.955687	0.33923	1
TDRD3	611.807	0.0159299	0.1705	0.0934304	0.925562	1
NUFIP1	457.164	-0.0328911	0.184136	-0.178624	0.858233	1
PDS5B	2057.8	-0.00185863	0.166842	-0.0111401	0.991112	1
OXCT1	1055.47	0.0149649	0.150087	0.0997081	0.920576	1
RRAGB	557.058	-0.124541	0.25155	-0.495093	0.620534	1
CYLD	818.368	0.19522	0.16625	1.17426	0.240293	1
SLC27A5	52.0396	-0.435582	0.28036	-1.55365	0.120267	1
ZNF324	172.938	-0.030072	0.299349	-0.100458	0.919981	1
ZNF671	408.609	0.167739	0.157698	1.06367	0.287479	1
ZNF416	307.098	0.0316568	0.193248	0.163814	0.869877	1
ZNF586	381.778	0.139155	0.185302	0.750964	0.452674	1
ZNF446	218.028	-0.36996	0.2855	-1.29584	0.195032	1
ZNF264	309.612	0.414931	0.181226	2.28957	0.0220461	0.744651
RPS5	4577.51	-0.230538	0.25849	-0.891864	0.372466	1
FAT1	5161.92	0.0357318	0.203954	0.175195	0.860926	1
YTHDC1	4820.21	0.197088	0.149845	1.31528	0.188414	1
CHMP2B	1537.85	0.0140427	0.130366	0.107717	0.91422	1
SMAP2	1041.18	0.196752	0.266781	0.737505	0.460815	1
PPIE	1099.78	-0.00617862	0.174326	-0.0354428	0.971727	1
ZMPSTE24	2100.98	0.00397784	0.329924	0.0120568	0.99038	1
STARD7	5031.99	-0.0339375	0.173617	-0.195473	0.845023	1
NOA1	596.56	0.0620205	0.205886	0.301238	0.763233	1
REST	3941.06	0.0787666	0.171423	0.459488	0.645884	1
HAL	6.6622	-0.108005	0.59997	-0.180017	0.857139	1
SSH1	1664.63	-0.0155294	0.165724	-0.0937065	0.925342	1
GSTP1	4084.84	0.0315287	0.255704	0.123301	0.901868	1
APLP2	36751.6	-0.00284827	0.175012	-0.0162747	0.987015	1
FAM234B	854.981	0.176058	0.204058	0.862785	0.388256	1
SLCO1A2	175.123	0.790916	0.876887	0.901959	0.367079	1
WBP11	2935.12	0.0123118	0.0974278	0.126369	0.89944	1
EIF3I	4097.76	-0.0477686	0.133276	-0.358418	0.720031	1
NKAIN1	429.96	-0.405439	0.2583	-1.56965	0.116498	1
COL16A1	56.7238	-0.159758	0.455137	-0.35101	0.725581	1
TXLNA	2190.45	-0.0634762	0.207301	-0.306204	0.75945	1
APOB	4365.81	0.629864	0.652019	0.966021	0.334034	1
NCOA1	1896.47	0.176061	0.13363	1.31753	0.187661	1
AGBL5	1610.96	-0.0596379	0.121054	-0.492655	0.622256	1
EFR3B	288.63	0.243962	0.282256	0.864328	0.387408	1
KIF3C	1635.95	0.0434698	0.15807	0.275003	0.783314	1
RAB10	4394.38	0.052002	0.136164	0.381906	0.702531	1
GCKR	59.027	-0.333296	0.552783	-0.602942	0.546547	1
HADHA	4108.32	0.0134079	0.105163	0.127497	0.898547	1
MAPRE3	323.94	0.0775525	0.280588	0.276392	0.782247	1
CAD	1719.34	-0.233674	0.221566	-1.05465	0.291586	1
CD59	4494.19	0.174825	0.133978	1.30488	0.191935	1
CD82	37.1533	0.418641	0.452099	0.925994	0.354449	1
BCORL1	710.9	-0.192517	0.24297	-0.79235	0.428156	1
ATRX	6051.34	0.158916	0.186312	0.852955	0.393684	1
AK6	2022.22	-0.0530994	0.126342	-0.420282	0.674279	1
MYNN	811.884	-0.0871196	0.137662	-0.632851	0.526831	1
MECOM	1389.88	0.162398	0.430406	0.377312	0.705942	1
SCAMP1	2262.91	0.0360843	0.198449	0.181831	0.855715	1
PREP	1814.85	0.090529	0.141346	0.640479	0.521861	1
HACE1	855.263	0.111088	0.173194	0.641406	0.521259	1
SEH1L	1522.86	0.0244189	0.184306	0.132491	0.894596	1
WDR47	599.287	0.0868086	0.236042	0.367767	0.713047	1
WDFY1	3221.79	0.100028	0.140604	0.711416	0.476827	1
OVGP1	168.993	0.742187	0.445338	1.66657	0.0956	1
SLC25A24	3771.96	-0.178404	0.199277	-0.895257	0.370649	1
MAP3K4	2087.54	0.00304567	0.150536	0.0202322	0.983858	1
PILRA	123.201	0.0551669	0.277212	0.199006	0.842258	1
IGSF9	951.973	-0.0235004	0.324915	-0.0723278	0.942341	1
ABCB1	18.8528	-0.590374	0.369622	-1.59724	0.110212	1
ZNF213	108.274	-0.423418	0.271987	-1.55676	0.119527	1
AKR1B1	2888.49	0.0996039	0.116744	0.853186	0.393556	1
CPNE3	3051.9	0.199948	0.153399	1.30345	0.192422	1
RRN3	1255.02	0.0858107	0.133335	0.643571	0.519854	1
CTTN	4355.35	0.0812481	0.140318	0.57903	0.562569	1
WNT11	45.1166	0.25511	0.783608	0.325558	0.744759	1
MTIF2	1037.99	-0.00789608	0.137745	-0.0573241	0.954287	1
DDHD2	2368.07	0.106749	0.157995	0.675652	0.499262	1
TTC39A	464.667	0.222277	0.260054	0.854736	0.392697	1
EPS15	2585.82	0.182495	0.179468	1.01687	0.309216	1
ORC1	658.034	-0.158263	0.253231	-0.624977	0.531986	1
MGST2	2181.52	-0.162626	0.288633	-0.563436	0.573138	1
CHERP	641.375	-0.217211	0.215323	-1.00877	0.313085	1
ATG16L1	843.381	0.0723686	0.126203	0.573429	0.566354	1
USP40	822.129	0.183424	0.138825	1.32125	0.186417	1
POMGNT1	1623.55	-0.215496	0.159434	-1.35163	0.176494	1
RAD54L	898.201	-0.0510315	0.253165	-0.201574	0.84025	1
MAST2	1564.45	-0.0165719	0.209517	-0.0790957	0.936956	1
DNAJA1	6830.55	0.0293307	0.36873	0.0795453	0.936599	1
B4GALT1	3051.07	-0.119952	0.195936	-0.612202	0.540404	1
CHMP5	2008.19	-0.0167303	0.103483	-0.161672	0.871564	1
NFX1	1280.3	-0.0451278	0.115182	-0.391796	0.695209	1
AQP6	2.94483	0.482927	0.909342	0.531073	0.595368	1
DIMT1	853.405	-0.0609451	0.143875	-0.423597	0.67186	1
IPO11	1418.76	-0.0222581	0.13347	-0.166765	0.867555	1
FOLH1	12.7434	0.532729	0.592201	0.899575	0.368346	1
EIF2AK1	5437.56	-0.0440029	0.0914516	-0.481161	0.630402	1
NME8	10.5467	0.904767	0.98667	0.916991	0.359148	1
EPDR1	89.8865	-0.309057	0.305328	-1.01221	0.311436	1
SNX10	596.326	-0.21958	0.232943	-0.942632	0.345869	1
SEPHS1	5149.03	0.185944	0.172644	1.07704	0.281464	1
MRPL28	613.906	-0.0821838	0.242713	-0.338605	0.734907	1
HBQ1	0.685989	-1.19982	1.30492	-0.919459	0.357855	1
ITPKC	395.402	-0.0707303	0.206067	-0.343239	0.731418	1
CEACAM6	93.0929	-1.71466	1.37084	-1.2508	0.211006	1
FAT2	44.6388	0.183132	0.314207	0.582841	0.560001	1
RBM22	1454.68	0.00146353	0.116869	0.0125228	0.990009	1
TMED2	6838.98	0.0051844	0.136383	0.0380135	0.969677	1
ERO1B	1419.24	0.0443692	0.65198	0.068053	0.945743	1
ZFAND6	2759.66	0.137983	0.124227	1.11073	0.266684	1
HSD17B2	19.8891	2.39038	1.37616	1.73699	0.0823881	1
TXLNG	1142.57	0.0560467	0.167598	0.334411	0.73807	1
PPEF1	43.3643	-0.00668354	0.623547	-0.0107186	0.991448	1
LAT2	25.9156	0.286451	0.442661	0.647113	0.517559	1
HUWE1	11121.6	0.0524615	0.16646	0.315159	0.752641	1
ZW10	995.024	-0.0197487	0.170755	-0.115655	0.907926	1
ALG9	949.252	0.0465206	0.156986	0.296336	0.766973	1
MYBPC2	60.864	0.349595	0.422029	0.828367	0.407463	1
NOX4	139.551	-0.0600517	0.382314	-0.157074	0.875186	1
ACOX3	1366.65	-0.0424059	0.17899	-0.236917	0.812721	1
MTMR2	2654.65	-0.0251401	0.136471	-0.184216	0.853844	1
PPP1R15A	2250.69	-0.0352066	0.347027	-0.101452	0.919192	1
HSD17B14	230.783	-0.615653	0.392755	-1.56753	0.116992	1
TRIP6	776.483	-0.0674953	0.252277	-0.267545	0.78905	1
ACHE	54.9316	0.64154	0.450644	1.42361	0.15456	1
FTL	15672.3	-0.0933364	0.237373	-0.393205	0.694168	1
SRRT	2324.37	-0.188679	0.32085	-0.58806	0.556492	1
BAX	804.021	1.21993	0.428071	2.84984	0.00437416	0.356034
NLK	1798.58	0.15819	0.175786	0.899905	0.368171	1
PIGS	1132.03	-0.0696909	0.119246	-0.584429	0.558932	1
ADAMTS2	52.8413	0.490187	0.481064	1.01896	0.30822	1
TMPRSS11E	104.914	0.381526	0.402867	0.947027	0.343625	1
ATXN7L3	2728.76	-0.116405	0.191427	-0.608091	0.543127	1
PGS1	803.14	0.029488	0.149908	0.196707	0.844056	1
PSMC5	3009.65	0.0210097	0.121256	0.173267	0.862442	1
UIMC1	1063.1	0.137901	0.147972	0.93194	0.351368	1
MMP2	472.093	-0.111377	0.302445	-0.368255	0.712683	1
MT3	2.70516	0.459317	0.911914	0.503685	0.614483	1
LPCAT2	182.525	-0.126301	0.280967	-0.449522	0.653055	1
GNAO1	361.888	-0.133143	0.513998	-0.259033	0.79561	1
OGFOD1	1304.84	0.019889	0.180595	0.11013	0.912306	1
SH3BP2	1467.39	-0.00929701	0.186818	-0.049765	0.96031	1
NOP14	954.736	0.126391	0.182898	0.691046	0.489537	1
ADD1	5984.13	-0.0168731	0.100579	-0.167759	0.866773	1
L2HGDH	399.569	0.0984544	0.170606	0.577086	0.563882	1
TXNDC16	1157.14	-0.0812417	0.234978	-0.345741	0.729537	1
RTRAF	4566.14	0.0124364	0.111287	0.111751	0.911021	1
NID2	345.031	-0.156715	0.416963	-0.375849	0.707029	1
GMCL1	1991.48	0.117934	0.178689	0.659998	0.509255	1
SF3B2	5632.31	-0.061433	0.117742	-0.521761	0.601836	1
KLHL42	1196.04	0.0202888	0.185004	0.109667	0.912673	1
GNAS	29393.4	-0.00944311	0.12787	-0.0738492	0.94113	1
DNM1L	3530.42	0.117354	0.149873	0.783021	0.433615	1
PTHLH	10.3334	-0.164015	0.91418	-0.179412	0.857614	1
PHACTR3	35.5277	0.41315	0.499571	0.827011	0.408231	1
ERGIC2	1312.18	-0.0197756	0.141996	-0.139269	0.889238	1
TFAP2C	272.061	0.17679	0.423693	0.417259	0.676489	1
AURKA	1545.88	-0.00976017	0.26423	-0.0369381	0.970534	1
CASS4	3.91105	-0.284704	0.734193	-0.387778	0.69818	1
PIR	180.523	-0.0643306	0.368156	-0.174737	0.861286	1
AAMDC	261.134	-0.0181371	0.199086	-0.0911019	0.927412	1
RFX2	382.228	0.126293	0.276688	0.456446	0.648069	1
METTL2A	469.947	-0.0957165	0.110689	-0.864732	0.387186	1
SULT2B1	3.66808	-0.229319	0.684571	-0.334982	0.737639	1
ALG6	632.905	0.0018716	0.187553	0.00997905	0.992038	1
CNOT3	1341.64	-0.0398418	0.172947	-0.230371	0.817804	1
GP6	1.60938	2.36058	1.15943	2.03598	0.0417522	0.922628
PTPN4	1292.01	0.275107	0.174161	1.57961	0.114196	1
DDX18	3139.69	0.0448774	0.150605	0.29798	0.765719	1
KHSRP	4096.33	-0.0469067	0.107451	-0.436542	0.662444	1
GNA11	421.822	-0.276584	0.244685	-1.13037	0.258322	1
ASAP3	1921.1	0.0626712	0.22198	0.282329	0.777692	1
EDEM2	607.618	0.274766	0.206582	1.33006	0.1835	1
DNMT3B	21520.6	0.286631	0.286025	1.00212	0.316286	1
TPX2	6057.09	0.38028	0.282765	1.34486	0.17867	1
FER1L4	134.164	0.130389	0.457808	0.284812	0.775788	1
PDRG1	818.756	0.323153	0.215182	1.50176	0.133158	1
EPB41L1	1307.65	0.305568	0.175781	1.73835	0.0821499	1
SLC15A1	64.4792	0.532383	0.462186	1.15188	0.249371	1
DOCK9	1802.63	0.362778	0.240066	1.51116	0.130748	1
ANKRD10	2814.41	0.171545	0.11658	1.47148	0.14116	1
TGDS	342.565	-0.149918	0.155512	-0.964033	0.335029	1
DOCK3	693.989	0.367855	0.240041	1.53247	0.125406	1
C3orf18	251.37	-0.259797	0.216369	-1.20072	0.229862	1
COQ9	675.36	-0.021028	0.159099	-0.132169	0.89485	1
TMEM40	4.24645	1.40427	1.20078	1.16947	0.242216	1
KIF9	148.439	0.236313	0.253466	0.932325	0.351169	1
ARHGAP28	3802.1	-0.42083	0.333983	-1.26003	0.207657	1
CRLS1	1473.46	0.0509276	0.16239	0.313613	0.753815	1
PPP1R13B	480.566	0.409666	0.175681	2.33188	0.0197071	0.707591
ATRN	2414.33	0.0245447	0.120148	0.204287	0.838129	1
SMOX	240.406	-0.00119318	0.356376	-0.00334808	0.997329	1
FKBP1A	4129.15	-0.00966453	0.134272	-0.0719772	0.94262	1
NSFL1C	1863.95	0.0203761	0.0940417	0.216671	0.828465	1
SLC4A11	150.499	0.261053	0.43701	0.597362	0.550266	1
DNAAF9	1251.05	0.214022	0.215517	0.993063	0.320679	1
ZNF343	383.198	0.0216303	0.195353	0.110724	0.911835	1
EBF4	453.791	-0.539675	0.405114	-1.33215	0.18281	1
CPXM1	1841.73	-0.969492	0.392032	-2.47299	0.0133987	0.593512
MAVS	819.518	-0.00963012	0.175834	-0.0547681	0.956323	1
LZTS3	874.195	-0.232656	0.22208	-1.04762	0.294814	1
F11	18.2148	0.782037	0.532392	1.46891	0.141856	1
XRN2	5282.01	0.0662814	0.101418	0.653545	0.513405	1
KIZ	880.318	0.0275213	0.268833	0.102373	0.91846	1
DYNLL1	4224.33	-0.0759169	0.23558	-0.322256	0.747259	1
TESC	129.226	0.192073	0.371038	0.517664	0.604693	1
SNX5	2941.57	-0.0157679	0.140647	-0.11211	0.910736	1
RPL6	11553.1	-0.0322854	0.107577	-0.300114	0.76409	1
MAPKAPK5	1369.87	-0.128884	0.109678	-1.17511	0.239949	1
P2RX7	2.06292	0.640729	1.2793	0.500844	0.616481	1
ESF1	1009.41	-0.0638054	0.155093	-0.4114	0.680779	1
RBBP9	1053.48	0.156632	0.136972	1.14353	0.252817	1
ANAPC5	2705.73	0.028864	0.0728205	0.396371	0.691831	1
SLC23A2	1342.81	-0.0397203	0.14256	-0.278621	0.780536	1
SLC8B1	132.319	-0.0438921	0.238608	-0.183951	0.854052	1
TMEM230	2015.62	-0.114642	0.100538	-1.14028	0.25417	1
DZANK1	433.381	-0.182329	0.23838	-0.764868	0.44435	1
KDM2B	1548.6	0.234056	0.128157	1.82633	0.0678008	1
CFAP61	26.7261	0.142783	0.833816	0.171241	0.864034	1
LHX5	3.52476	-0.297402	1.30317	-0.228215	0.819479	1
TASP1	209.001	-0.201493	0.139782	-1.44149	0.149447	1
OAS1	1.68274	1.66934	1.55017	1.07688	0.281535	1
GCN1	3400.4	-0.123409	0.152603	-0.808692	0.418692	1
RPLP0	23511.9	-0.150218	0.183509	-0.818585	0.413023	1
PXN	2498.43	0.210138	0.216484	0.970685	0.331705	1
SIRT4	70.2411	-0.0355913	0.410374	-0.0867289	0.930887	1
RPH3A	1.38487	-0.223425	1.086	-0.205732	0.837	1
KIF16B	575.263	-0.0340475	0.137396	-0.247805	0.804285	1
TRMT6	770.13	0.0574306	0.289787	0.198182	0.842902	1
CHGB	205.445	-0.212016	0.65275	-0.324805	0.745329	1
PEBP1	4850.64	0.142486	0.114407	1.24543	0.212972	1
TBX5	5.65897	2.32001	1.56226	1.48503	0.137536	1
BRAP	832.857	0.0956257	0.137421	0.695858	0.486518	1
ERP29	3204.99	0.0264303	0.10158	0.260191	0.794716	1
NOS1	123.551	0.149539	0.644278	0.232104	0.816457	1
FUS	15741.9	0.0287611	0.157406	0.18272	0.855018	1
IGBP1	1843.66	0.046309	0.158949	0.291344	0.770788	1
FXYD5	309.871	0.245858	0.366338	0.671124	0.502142	1
ZNF302	1488.46	0.00352516	0.19755	0.0178444	0.985763	1
GRAMD1A	1348.97	-0.182315	0.250732	-0.727134	0.467144	1
FXYD3	7.04158	0.672013	0.800995	0.838973	0.401485	1
HEPH	5738.97	-0.346025	0.209787	-1.64941	0.0990637	1
CDIP1	1130.59	0.113474	0.213456	0.531604	0.595	1
CMTM1	5.2361	-0.0229572	0.917887	-0.025011	0.980046	1
KCNH4	1.58146	-0.0651539	0.950279	-0.0685629	0.945338	1
GANAB	17751.9	0.00166607	0.112565	0.0148009	0.988191	1
GMIP	315.046	-0.0398424	0.238393	-0.167129	0.867268	1
RBM41	553.632	0.160053	0.167876	0.953401	0.340387	1
BIRC5	1354.32	-0.129914	0.201297	-0.645382	0.518679	1
LAG3	31.1248	0.301994	0.351854	0.858295	0.390729	1
MLF2	2944.52	0.102339	0.151598	0.67507	0.499631	1
OTUB2	218.516	-0.0423665	0.20158	-0.210172	0.833533	1
DDX24	4609.23	0.0457896	0.123506	0.370749	0.710824	1
ZBTB25	193.461	0.0764691	0.246717	0.309947	0.756601	1
NECAP1	826.793	0.0675367	0.122099	0.553133	0.580172	1
ARHGAP4	93.9265	-0.30562	0.388564	-0.786538	0.431552	1
ANKRD24	76.9951	-0.021685	0.393492	-0.0551091	0.956052	1
DHX32	1848.69	-0.00667467	0.284212	-0.0234848	0.981264	1
RCOR1	1918.71	0.173337	0.180209	0.961866	0.336117	1
GPATCH2L	2721.68	0.141217	0.16728	0.844198	0.398559	1
LTBP4	211.625	-0.447283	0.374067	-1.19573	0.231803	1
BLVRB	102.535	-0.334288	0.389908	-0.857352	0.39125	1
SLC9A1	536.433	-0.120451	0.232029	-0.519122	0.603676	1
SPTLC1	1503.05	0.115875	0.117583	0.985479	0.324389	1
PAPOLA	9725.18	0.134187	0.139921	0.95902	0.337549	1
CCNK	2304.23	0.0610609	0.104752	0.582911	0.559953	1
PCBP4	1481.81	0.256346	0.306544	0.836246	0.403017	1
RGS1	5.93248	0	1.72392	0	1	1
YPEL3	227.871	0.0689657	0.325543	0.211848	0.832226	1
MRPS33	584.197	-0.0607994	0.132662	-0.458303	0.646735	1
NDUFB2	1161.58	0.117556	0.0871069	1.34956	0.177158	1
NUDC	1954.8	-0.161453	0.191358	-0.843721	0.398825	1
MAEA	891.079	-0.0925895	0.146662	-0.631314	0.527835	1
ICAM1	106.978	-0.147208	0.42087	-0.349772	0.72651	1
STRN4	1447.23	-0.160569	0.208978	-0.768352	0.442278	1
IRAK3	21.4017	-0.0801204	0.582813	-0.137472	0.890658	1
LYZ	64.1948	0.845341	1.11202	0.760186	0.447143	1
SI	102.722	0.718179	1.53527	0.467787	0.639937	1
MUL1	457.917	-0.262467	0.193878	-1.35378	0.175807	1
TFAP4	139.535	-0.389903	0.22565	-1.72791	0.0840041	1
PDCD7	746.838	-0.0279574	0.168188	-0.166228	0.867978	1
SPG21	2496.92	0.0909533	0.113463	0.801615	0.422776	1
FETUB	2.42588	1.46822	0.677475	2.1672	0.0302199	0.849784
DNAJB11	2489.05	0.0645239	0.148963	0.433155	0.664902	1
P3H2	6898.4	-0.351573	0.327126	-1.07473	0.282494	1
THPO	14.1328	-0.624608	0.571144	-1.09361	0.274127	1
CHRD	76.5895	-0.258085	0.600559	-0.429742	0.667384	1
FLT3LG	2.25338	-0.705782	0.733401	-0.962341	0.335878	1
RAB11FIP3	1013.42	-0.380101	0.243052	-1.56387	0.117849	1
GNPTG	286.688	-0.0489494	0.201231	-0.24325	0.807812	1
ZNF268	1506.16	0.23448	0.256678	0.91352	0.360969	1
GOLGA3	1284.18	0.0422295	0.172335	0.245044	0.806423	1
PABPC4	4911.98	-0.101241	0.158983	-0.636808	0.52425	1
CERS4	1126.3	0.368789	0.180241	2.04609	0.0407476	0.920113
MCOLN1	128.63	-0.225654	0.345241	-0.653613	0.513361	1
USP48	3015.55	0.21834	0.203994	1.07033	0.284473	1
EFNB1	153.2	-0.341605	0.351137	-0.972854	0.330626	1
PDPR	2392.49	0.0985656	0.184162	0.535211	0.592504	1
AARS1	3791.21	-0.0707518	0.167416	-0.42261	0.67258	1
GLG1	7256.65	0.0706701	0.158915	0.444703	0.656534	1
KIF4A	1227.27	-0.0209589	0.228303	-0.0918028	0.926855	1
TNRC6A	4669.4	0.0658687	0.122793	0.53642	0.591668	1
PLEKHG2	3932.42	-0.042706	0.259029	-0.164869	0.869047	1
DLL3	66.3374	0.93266	0.314458	2.96592	0.00301775	0.278031
NAT14	360.258	-0.0853384	0.27376	-0.311727	0.755248	1
PITPNM2	90.641	0.625332	0.435744	1.43509	0.151262	1
EXOC1	1305.55	0.0355927	0.155409	0.229025	0.818849	1
RBM27	2107.38	0.0573059	0.154969	0.369791	0.711538	1
OSBPL8	3392.83	0.167103	0.182614	0.91506	0.36016	1
DTX2	107.658	-0.183113	0.324161	-0.564882	0.572154	1
NLRC4	15.6185	0.853202	0.418738	2.03756	0.0415942	0.922628
PUS7	1203.28	0.0926507	0.22521	0.411398	0.680781	1
LAMB4	6.0288	-0.724482	1.52979	-0.473581	0.635799	1
NRCAM	478.539	-0.276778	0.399281	-0.693191	0.48819	1
LAMB1	20981.2	-0.445948	0.161487	-2.76151	0.0057534	0.401363
SLC26A4	9.59141	1.35077	1.32684	1.01804	0.308661	1
SLC26A3	977.045	0.980825	1.13399	0.864933	0.387076	1
DLD	3035.41	0.0941232	0.13456	0.69949	0.484246	1
WDR7	584.257	0.153383	0.139112	1.10259	0.270206	1
TXNL1	1778.86	0.105155	0.133579	0.787212	0.431158	1
IL5RA	1.61271	1.7731	1.29284	1.37148	0.170227	1
ABCC6	80.8094	-0.244286	0.41731	-0.585382	0.558291	1
CMTM6	3632.94	0.161392	0.133847	1.2058	0.227896	1
ITGA6	3951.14	0.17822	0.206419	0.863388	0.387924	1
RAPGEF4	185.04	-0.217133	0.551484	-0.393726	0.693784	1
MAP3K20	1284.13	0.284028	0.154025	1.84404	0.0651779	1
SMPX	2.20704	0.339449	0.84004	0.404087	0.686148	1
FH	1763.98	-0.0310033	0.132829	-0.233408	0.815445	1
SEL1L3	1036.25	-0.0502075	0.207707	-0.241723	0.808995	1
TF	179.611	-1.23073	1.06812	-1.15224	0.249223	1
CDV3	10665.3	0.00838115	0.184855	0.0453391	0.963837	1
MYO15A	52.3817	-0.0436326	0.357066	-0.122198	0.902743	1
ALKBH5	1578.2	-0.0766299	0.152367	-0.502929	0.615014	1
APOH	7.5801	0	1.47472	0	1	1
NLRP1	297.486	0.143741	0.260095	0.552647	0.580505	1
PITPNM3	87.9617	-0.0380612	0.211582	-0.179888	0.85724	1
SPAG7	920.482	-0.151916	0.14662	-1.03612	0.300145	1
ORC6	1221.97	0.0858499	0.183213	0.46858	0.63937	1
ZFHX4	296.567	-0.189152	0.372977	-0.507143	0.612055	1
SLC17A6	4.4531	-0.0768572	1.20824	-0.0636106	0.94928	1
CPA1	20.126	-0.724501	1.70957	-0.423792	0.671718	1
ZC3HC1	726.98	-0.195193	0.088688	-2.20089	0.0277435	0.816134
ESR1	37.7176	0.601186	0.626806	0.959126	0.337495	1
RGS17	89.9259	0.411433	0.369195	1.1144	0.265106	1
ANGPT2	4202.59	0.460522	0.665185	0.692321	0.488735	1
TMEM101	355.334	-0.218619	0.26009	-0.840551	0.400599	1
CD200	2931.69	0.424229	0.223907	1.89467	0.058136	1
CCDC80	485.69	0.518001	0.428637	1.20849	0.22686	1
PSME1	1076.62	0.251813	0.124505	2.02252	0.0431224	0.929492
PPP2R3C	668.82	0.0579584	0.151735	0.381971	0.702483	1
HAUS4	373.888	-0.15804	0.226283	-0.698418	0.484916	1
JPH4	155.304	-0.0681102	0.3342	-0.2038	0.838509	1
MYH7	37.1374	-2.4383	1.45205	-1.6792	0.0931122	1
SLC7A8	1363.61	0.949528	0.27925	3.40028	0.000673161	0.0974458
OSGEP	1395.95	-0.0216421	0.197494	-0.109583	0.91274	1
SLC22A17	553.219	-0.134129	0.287547	-0.46646	0.640886	1
RNF31	678.021	-0.186429	0.248263	-0.750931	0.452694	1
SCFD1	2082.23	0.0710775	0.117585	0.60448	0.545525	1
G2E3	1876.33	0.162974	0.188387	0.865104	0.386982	1
HECTD1	6069.28	0.361878	0.145777	2.48242	0.0130495	0.587388
HNRNPC	14956.7	-0.161228	0.147128	-1.09583	0.273151	1
RPGRIP1	6.38972	-0.235466	0.461033	-0.510736	0.609536	1
SUPT16H	8356.88	-0.0795951	0.144766	-0.54982	0.582443	1
TOX4	2353.71	0.125138	0.0999391	1.25214	0.210517	1
GEMIN2	490.401	-0.0666674	0.146951	-0.453669	0.650067	1
TGM1	31.092	0.500011	0.413637	1.20882	0.226734	1
TINF2	801.728	-0.0755198	0.0873664	-0.864404	0.387366	1
DAZL	28.4004	0.43831	1.45357	0.301541	0.763002	1
TBL1Y	249.122	-0.330285	0.411635	-0.802374	0.422337	1
SEMA6A	6778.22	0.546939	0.305522	1.79018	0.0734256	1
TRPM7	2104.07	0.0656908	0.21848	0.300672	0.763665	1
TYRO3	2254.85	-0.230759	0.221469	-1.04195	0.297436	1
WDR76	313.076	0.115339	0.320435	0.359944	0.718889	1
CAPN3	33.296	-0.130951	0.509196	-0.257173	0.797045	1
SNAP23	1839.84	0.0449138	0.15203	0.295427	0.767668	1
TBX15	3.86508	-0.424481	1.29476	-0.327845	0.743029	1
PHGDH	3775.03	-0.0911694	0.220757	-0.412986	0.679617	1
COL9A3	597.435	0.338421	0.342887	0.986977	0.323654	1
EZR	8380.33	0.10385	0.167072	0.621592	0.53421	1
MYL6	19779.6	0.157104	0.182091	0.862778	0.38826	1
AGO1	5764.3	-0.114959	0.206177	-0.557571	0.577137	1
TEKT2	311.987	-0.418788	0.420003	-0.997108	0.318712	1
CLSPN	725.335	-0.0308091	0.36358	-0.084738	0.93247	1
RFFL	1080.03	-0.22789	0.183917	-1.23909	0.215312	1
UNC13D	22.4936	-0.1453	0.449091	-0.323543	0.746284	1
MFSD11	877.633	-0.000366809	0.167423	-0.00219091	0.998252	1
DPYSL2	3692.09	-0.0747594	0.165084	-0.452856	0.650652	1
TGFB2	3228.72	-0.293873	0.543506	-0.540699	0.588715	1
GPATCH2	1072.93	-0.0406227	0.21746	-0.186806	0.851813	1
NUP50	3172.64	0.107561	0.169928	0.63298	0.526747	1
CDC45	371.096	-0.129018	0.260811	-0.494682	0.620825	1
COMT	41.116	-1.09193	0.572858	-1.90611	0.0566361	0.998252
ADA2	2137.85	-0.0390497	0.167678	-0.232885	0.815851	1
ECHDC1	1890.55	0.205753	0.156371	1.3158	0.188241	1
LRRFIP2	1063.72	0.0215766	0.128662	0.1677	0.866819	1
SEC22C	1270.48	-0.0425407	0.122766	-0.346519	0.728953	1
XYLB	66.1517	-0.0175262	0.303497	-0.0577474	0.95395	1
HDAC6	2173.89	-0.0356402	0.1864	-0.191203	0.848367	1
GABRP	117.516	0.855593	0.872861	0.980217	0.326979	1
CDC6	1121.27	0.00628897	0.273788	0.0229702	0.981674	1
UPRT	590.662	0.0583508	0.132452	0.440544	0.659544	1
CDC23	1959.39	-0.0422167	0.126707	-0.333185	0.738995	1
AAAS	1129.76	-0.163871	0.156449	-1.04745	0.294894	1
CBX5	13064.8	0.203238	0.203859	0.996955	0.318786	1
FMO2	1.58955	0.0708909	1.03714	0.068352	0.945505	1
SUCO	3829.84	-0.0225392	0.230073	-0.0979656	0.92196	1
MSH2	5159.8	0.0779903	0.172625	0.451791	0.651419	1
MAP3K1	2589.98	-0.110948	0.173246	-0.640405	0.521909	1
DHPS	829.278	-0.156778	0.188648	-0.831064	0.405938	1
HOOK2	758.379	0.0826826	0.229307	0.360576	0.718417	1
NXPE1	1.45567	0	1.61679	0	1	1
ARCN1	7180.6	0.00389311	0.195559	0.0199076	0.984117	1
EPB41L4B	472.575	0.134427	0.24003	0.560042	0.575451	1
TMEM38B	479.829	0.0253376	0.215613	0.117515	0.906452	1
PSMD5	604.069	0.886896	0.733577	1.209	0.226662	1
PTGS1	42.3202	0.392359	0.540501	0.725917	0.467889	1
NUP188	2863.9	-0.0327824	0.139258	-0.235408	0.813892	1
CRAT	361.939	0.0999091	0.324474	0.30791	0.75815	1
SH2D3C	40.5942	0.340267	0.433353	0.785196	0.432339	1
NANS	451.395	0.12154	0.0949746	1.27971	0.200646	1
TBC1D2	128.206	0.471811	0.288211	1.63703	0.101624	1
WHRN	169.911	0.0991897	0.316918	0.312982	0.754294	1
PDE6C	5.7663	-0.495864	0.514867	-0.963092	0.335502	1
CWF19L1	697.683	-0.00401742	0.12723	-0.0315762	0.97481	1
SEMA4G	1307.04	-0.0503185	0.289768	-0.173651	0.86214	1
BTAF1	4060.45	0.109097	0.188228	0.579602	0.562183	1
IKZF5	731.518	-0.20525	0.176085	-1.16563	0.243765	1
BLNK	3.50346	-0.00313499	1.61327	-0.00194325	0.99845	1
TLL2	13.8367	0.444231	0.346635	1.28155	0.199999	1
CYP26A1	12501.7	-0.936018	0.685804	-1.36485	0.172301	1
TDRD1	20.3362	0.30917	0.630965	0.489995	0.624138	1
SORBS1	2361.91	0.327951	0.194403	1.68696	0.0916103	1
CRTAC1	159.073	0.551527	0.593352	0.929511	0.352624	1
BAMBI	985.659	0.196045	0.219506	0.893118	0.371794	1
IL11	56.0985	0.0908769	0.53529	0.169771	0.86519	1
MYO3A	774.664	-0.201118	0.221701	-0.907158	0.364323	1
WAC	6631.43	-0.0266003	0.121958	-0.21811	0.827343	1
CREM	557.526	-0.129441	0.139041	-0.930955	0.351877	1
NUBP2	135.568	-0.384157	0.428351	-0.896828	0.369811	1
SMIM24	22.5446	0.451964	0.72124	0.626648	0.53089	1
HIVEP1	906.739	-0.323319	0.206656	-1.56453	0.117694	1
KCNK16	172.357	0.62977	1.80029	0.349816	0.726477	1
FKBP5	977.999	0.162115	0.315164	0.514385	0.606983	1
SRPK1	3152.95	0.061368	0.163027	0.376428	0.706599	1
BRPF3	2323.97	-0.0145742	0.144392	-0.100935	0.919602	1
MRPS18A	521.266	-0.162408	0.24259	-0.669478	0.503191	1
PGC	1.17153	-1.45461	1.65024	-0.881456	0.378071	1
TMEM14A	392.12	0.069894	0.158671	0.440496	0.659578	1
EFHC1	1343.33	0.172631	0.257478	0.670469	0.502559	1
HSP90AB1	53576.3	0.00253655	0.0876678	0.0289337	0.976917	1
MLN	1.73436	-0.333176	1.367	-0.243729	0.807441	1
CDC5L	2523.78	0.00511941	0.127666	0.0401	0.968013	1
[truncated: 19,652 more rows]

## Sheet: day4_KOvsWT
Gene	baseMean	log2FoldChange	lfcSE	stat	pvalue	padj
TSPAN6	4038.17	0.0171633	0.121811	0.140901	0.887948	0.998167
TNMD	12.1202	2.21829	0.839751	2.6416	0.00825155	0.237453
DPM1	955.47	-0.00443526	0.0934063	-0.0474835	0.962128	1
SCYL3	330.05	-0.18962	0.157586	-1.20328	0.228868	0.869736
C1orf112	571.247	-0.0294093	0.210769	-0.139533	0.889029	0.998167
FGR	2.42555	-0.470015	0.993913	-0.472894	0.636289	0.978841
CFH	3.07994	-0.0779257	1.36497	-0.0570897	0.954474	1
FUCA2	837.844	0.063424	0.175167	0.362077	0.717294	0.986538
GCLC	2345.56	0.0499057	0.131497	0.379521	0.704301	0.986538
NFYA	1969.66	0.0399325	0.120725	0.330772	0.740817	0.986888
STPG1	359.556	0.00236993	0.182516	0.0129847	0.98964	1
NIPAL3	536.243	0.129567	0.18538	0.698928	0.484597	0.95304
LAS1L	1177.34	-0.0226424	0.0784067	-0.288781	0.772749	0.990456
ENPP4	706.938	0.000717863	0.133173	0.00539044	0.995699	1
SEMA3F	439.954	-0.0203569	0.277189	-0.0734405	0.941456	1
CFTR	745.388	-0.239059	0.521061	-0.458792	0.646383	0.979257
ANKIB1	2673.32	0.0908157	0.0833699	1.08931	0.276017	0.901366
CYP51A1	2332.49	0.0318114	0.185449	0.171537	0.863801	0.997041
KRIT1	1219.95	0.0830957	0.110968	0.748827	0.453961	0.947822
RAD52	576.501	0.106566	0.203208	0.524416	0.599989	0.974541
MYH16	2.87817	-0.555029	0.784825	-0.707201	0.479442	0.952263
BAD	112.194	-0.194385	0.284923	-0.682237	0.495089	0.956045
LAP3	1178.33	0.0615636	0.128513	0.479045	0.631907	0.977179
CD99	5471.77	-0.286018	0.171265	-1.67003	0.094913	0.694438
HS3ST1	104.231	-0.0492038	0.422278	-0.11652	0.90724	0.999244
WNT16	3.02525	-0.17818	0.888551	-0.200529	0.841067	0.996779
HECW1	132.292	0.186785	0.24588	0.759661	0.447457	0.947822
MAD1L1	235.927	-0.151914	0.211189	-0.719326	0.47194	0.952263
LASP1	8357.2	-0.0203682	0.111272	-0.183048	0.85476	0.997041
SNX11	532.083	0.070213	0.0790156	0.888596	0.37422	0.933902
TMEM176A	12.5554	-0.88551	1.0824	-0.818098	0.413301	0.941545
M6PR	2370.33	0.0547349	0.0636872	0.859433	0.390102	0.936301
KLHL13	507.754	0.153584	0.208048	0.738216	0.460383	0.948039
CYP26B1	429.401	0.209735	0.772166	0.271619	0.785915	0.991875
ICA1	1052.46	-0.168327	0.101253	-1.66244	0.096425	0.698432
DBNDD1	1011.71	0.0661348	0.173536	0.381102	0.703128	0.986538
ALS2	3149.36	0.0301328	0.101442	0.297044	0.766433	0.990143
CASP10	293.468	0.421635	0.283882	1.48525	0.137478	0.769517
CFLAR	1326.13	-0.0645626	0.209285	-0.308491	0.757708	0.988871
TFPI	340.562	0.67873	0.292238	2.32253	0.0202047	0.380756
NDUFAF7	1146.05	0.0482952	0.110342	0.437685	0.661615	0.981149
RBM5	8182.57	0.120293	0.117104	1.02723	0.30431	0.912935
MTMR7	437.781	0.158935	0.182844	0.869237	0.384718	0.934056
SLC7A2	3438.82	0.398937	0.294709	1.35367	0.175843	0.820747
ARF5	2178.8	-0.179813	0.129304	-1.39062	0.16434	0.806913
SARM1	558.787	-0.250334	0.264108	-0.947847	0.343207	0.926398
POLDIP2	1992.78	-0.0243235	0.112078	-0.217023	0.828191	0.994526
PLXND1	368.002	0.381385	0.249832	1.52657	0.126868	0.759603
AK2	1981.25	-0.160723	0.158156	-1.01623	0.30952	0.914105
FKBP4	3273.45	0.117745	0.126591	0.930122	0.352308	0.930065
KDM1A	7921.18	-0.0835542	0.105624	-0.791055	0.428912	0.945718
RBM6	6958.4	0.0159224	0.153739	0.103568	0.917512	1
CAMKK1	113.605	0.0309712	0.192325	0.161036	0.872065	0.997491
RECQL	1336.36	0.105844	0.0972039	1.08889	0.276204	0.901366
VPS50	527.325	0.174288	0.13211	1.31926	0.187083	0.832508
HSPB6	5.58463	0.705138	0.570794	1.23536	0.216696	0.860227
ARHGAP33	197.424	0.0478429	0.306793	0.155946	0.876076	0.997874
NDUFAB1	1136.22	0.0168067	0.0757819	0.221777	0.824487	0.994474
PDK4	212.073	0.0899834	0.581683	0.154695	0.877062	0.997874
ZMYND10	58.714	-0.00904511	0.350145	-0.0258325	0.979391	1
ARX	71.9261	-1.27868	0.654862	-1.95259	0.0508676	0.563883
SLC25A13	3004.08	0.0151893	0.0846812	0.179371	0.857647	0.997041
ST7	403.168	0.258137	0.138096	1.86926	0.061587	0.607873
CDC27	2771.98	0.0334437	0.116601	0.286822	0.774248	0.991307
CALCR	707.761	-0.132278	0.345607	-0.382742	0.701911	0.986538
HCCS	589.497	-0.0398714	0.164801	-0.241937	0.808829	0.994341
DVL2	872.389	-0.174077	0.190655	-0.91305	0.361216	0.930796
PRSS22	96.0625	0.799615	0.428874	1.86445	0.0622583	0.608355
UPF1	1548.51	0.0291862	0.175712	0.166102	0.868077	0.99729
SKAP2	1187.07	0.0615295	0.227648	0.270284	0.786942	0.991875
SLC25A5	4569.53	0.0753528	0.0804953	0.936114	0.349214	0.929097
MCUB	160.656	0.0714378	0.201834	0.353944	0.723381	0.986538
POLR2J	132.365	-0.219045	0.265547	-0.824882	0.409438	0.940397
DHX33	1588.52	0.124252	0.130695	0.950702	0.341755	0.926264
MEOX1	7.31644	-0.490124	1.11526	-0.439471	0.66032	0.981132
THSD7A	172.667	0.287062	0.290897	0.986817	0.323732	0.91636
LIG3	1977.27	-0.0852942	0.0796994	-1.0702	0.284529	0.90531
RPAP3	1478.21	0.0737571	0.102865	0.717028	0.473357	0.952263
ACSM3	208.411	0.151384	0.437234	0.346231	0.729169	0.986734
REXO5	115.98	-0.0918559	0.217656	-0.422023	0.673008	0.982156
CIAPIN1	1840.89	-0.020648	0.0934336	-0.220992	0.825099	0.994474
SPPL2B	396.887	-0.120108	0.266854	-0.450089	0.652646	0.979257
FAM214B	660.258	-0.0266705	0.137894	-0.193413	0.846636	0.997041
COPZ2	11.0051	-0.616766	0.499912	-1.23375	0.217296	0.861897
PRKAR2B	920.127	0.153298	0.190129	0.806284	0.420079	0.943278
MSL3	756.891	0.127518	0.109699	1.16243	0.24506	0.878125
CREBBP	3394.53	-0.0356116	0.112807	-0.315685	0.752242	0.98733
TSPOAP1	526.571	-0.324246	0.227533	-1.42505	0.154142	0.7968
PON1	15.0386	0.807765	0.599842	1.34663	0.178099	0.823472
GCFC2	652.087	-0.00476278	0.132245	-0.0360148	0.971271	1
WDR54	814.237	-0.0842156	0.184943	-0.455359	0.648851	0.979257
CROT	481.409	0.161193	0.296622	0.54343	0.586834	0.973168
ABCB4	19.0024	0.0836613	0.35458	0.235945	0.813475	0.994341
KMT2E	3488.38	-0.000179643	0.122435	-0.00146726	0.998829	1
RHBDD2	804.73	-0.205296	0.18734	-1.09585	0.273146	0.900158
SOX8	71.8796	0.505758	0.23056	2.19361	0.0282634	0.444555
IBTK	2814.02	0.170238	0.126574	1.34497	0.178634	0.824617
ZNF195	1968.52	0.00196294	0.153142	0.0128178	0.989773	1
MYCBP2	1650.93	0.0620161	0.145414	0.42648	0.669758	0.982156
FBXL3	853.91	0.216841	0.112337	1.93027	0.0535731	0.576457
ITGAL	20.1172	-1.60029	1.05103	-1.52258	0.127863	0.761956
PDK2	351.399	0.18985	0.197419	0.961663	0.336219	0.922888
ITGA3	472.802	-0.201211	0.256085	-0.785721	0.432031	0.946771
ZFX	1162.98	-0.00440255	0.146464	-0.030059	0.97602	1
LAMP2	2447.08	0.159739	0.120661	1.32387	0.185545	0.832508
ITGA2B	74.4376	0.377454	0.33571	1.12434	0.260868	0.88865
GDE1	2645.96	0.105208	0.0976235	1.07769	0.281173	0.904954
REX1BD	162.962	-0.0798596	0.196988	-0.405403	0.685181	0.983304
CRLF1	93.1366	0.343587	0.273415	1.25665	0.208879	0.853787
OSBPL7	258.109	-0.209224	0.193594	-1.08074	0.279815	0.904505
TMEM98	3480.57	-0.100519	0.130358	-0.771101	0.440647	0.947822
YBX2	584.732	0.286388	0.207857	1.37781	0.168262	0.811653
MAP3K14	119.904	0.196635	0.199186	0.987193	0.323548	0.91636
ABCC8	94.8709	0.409695	0.717501	0.571003	0.567998	0.971124
TMEM132A	1446.61	0.166911	0.20792	0.802762	0.422112	0.943806
AP2B1	11131.1	0.11023	0.103791	1.06204	0.288219	0.905514
TAC1	11.6606	1.03031	0.812893	1.26746	0.20499	0.85166
ZNF263	1024.68	-0.00825473	0.0799732	-0.103219	0.917789	1
CX3CL1	20.4735	2.7922	0.911391	3.06367	0.00218643	0.111256
SPATA20	933.541	-0.0107295	0.214998	-0.0499048	0.960198	1
CACNA1G	24.1877	-0.511775	0.393248	-1.30141	0.19312	0.838435
TNFRSF12A	500.998	0.0388462	0.262574	0.147944	0.882387	0.998167
DLX6	7.5266	-0.59333	0.765174	-0.775418	0.438093	0.947822
MAP3K9	2489.04	-0.0999119	0.146176	-0.683505	0.494288	0.956045
RALA	2575.79	0.00954576	0.103421	0.0922998	0.92646	1
BAIAP2L1	1213.89	0.242053	0.137386	1.76185	0.0780951	0.651984
KDM7A	1714.81	0.239292	0.178533	1.34032	0.180141	0.825973
ETV1	930.438	0.338614	0.353621	0.957564	0.338283	0.92429
AGK	959.229	0.0488127	0.0724063	0.67415	0.500216	0.956348
ALDH3B1	14.1176	-0.467928	0.271486	-1.72358	0.0847832	0.672233
TTC22	15.2671	-1.06442	0.595509	-1.78742	0.0738697	0.639525
PHTF2	914.891	0.223345	0.180576	1.23685	0.216144	0.859345
CCL26	18.1686	-0.0880763	0.426299	-0.206607	0.836317	0.996402
FARP2	378.628	0.101605	0.111685	0.909745	0.362957	0.930796
USH1C	137.508	-0.772818	0.351088	-2.20121	0.0277212	0.441439
GGCT	761.229	0.267742	0.120317	2.2253	0.0260611	0.43252
DBF4	706.45	0.0801205	0.204413	0.391954	0.695092	0.986538
TBXA2R	3.06435	-0.737849	0.857068	-0.860899	0.389294	0.935871
IFRD1	1633.28	-0.021803	0.169949	-0.128291	0.897918	0.998971
LGALS14	12.9157	0.105156	0.643323	0.163457	0.870158	0.99729
COX10	454.676	0.0750798	0.0877073	0.856027	0.391983	0.936584
GTF2IRD1	838.647	-0.129547	0.142204	-0.910991	0.3623	0.930796
PAF1	933.483	-0.10034	0.105051	-0.955159	0.339498	0.925631
VPS41	2442.11	0.0651096	0.0952091	0.683859	0.494064	0.956045
ARHGAP44	394.479	0.126939	0.123446	1.0283	0.303808	0.912752
ELAC2	1665.19	-0.0717938	0.100229	-0.716301	0.473805	0.952263
SCIN	39.5633	-0.615753	0.593057	-1.03827	0.299144	0.909899
ARSD	587.767	-0.223109	0.134625	-1.65726	0.0974672	0.700304
PNPLA4	283.509	-0.186251	0.152466	-1.2216	0.22186	0.864573
ADIPOR2	2912.96	0.0250163	0.0911812	0.274358	0.78381	0.991875
CDKL3	96.6753	0.19557	0.202958	0.963599	0.335247	0.922075
PRSS21	4.13074	1.62312	2.74158	0.592038	0.553825	0.967944
MARK4	1034.42	-0.118884	0.157834	-0.753219	0.451318	0.947822
PROM1	3784.32	0.267281	0.269076	0.99333	0.320549	0.91636
CCDC124	127.016	-0.145428	0.327352	-0.444255	0.656858	0.979988
PAFAH1B1	6916.53	-0.0123309	0.0829787	-0.148603	0.881867	0.998167
NOS2	59.953	-1.34886	0.691067	-1.95186	0.0509553	0.563957
DNAH9	74.7825	-1.18733	0.446089	-2.66164	0.00777607	0.230596
KIAA0100	5370.9	0.00964303	0.0662243	0.145612	0.884228	0.998167
GAS7	632.962	0.493828	0.239295	2.06368	0.0390481	0.509532
TRAPPC6A	82.3435	-0.360552	0.322072	-1.11948	0.262937	0.890494
MATK	38.7503	0.16796	0.314492	0.534066	0.593296	0.973967
CD79B	2.84094	0.694945	1.50664	0.461256	0.644615	0.979257
SCN4A	40.1915	-0.851712	0.503782	-1.69064	0.0909064	0.684145
ST7L	319.185	-0.216606	0.16591	-1.30557	0.1917	0.838103
PAX6	337.484	-0.348544	0.50072	-0.696086	0.486375	0.953388
RPUSD1	89.0075	-0.206935	0.362773	-0.570426	0.568389	0.971208
RHBDF1	738.778	-0.0746662	0.218915	-0.341075	0.733047	0.986812
LUC7L	2617.85	0.00483022	0.0880791	0.0548396	0.956266	1
CACNA2D2	647.572	0.311843	0.170395	1.83012	0.0672318	0.620336
BAIAP3	204.825	0.341917	0.330223	1.03541	0.300476	0.91038
TSR3	212.519	-0.0687794	0.198644	-0.346245	0.729158	0.986734
PIGQ	381.661	-0.213102	0.268581	-0.793438	0.427523	0.94543
CRAMP1	1789.69	-0.0220955	0.099636	-0.221762	0.824499	0.994474
TEAD3	1083.74	-0.115822	0.178281	-0.649657	0.515914	0.961517
DNAJC11	1634.9	-0.20177	0.13653	-1.47784	0.139449	0.771549
MYLIP	1015.5	0.325676	0.256685	1.26877	0.204521	0.851306
NOX1	8.34561	-0.183616	0.380374	-0.482725	0.629291	0.977179
E2F2	163.39	-0.151113	0.27391	-0.551689	0.581162	0.971951
PSMB1	3759.82	0.0521694	0.069735	0.748108	0.454395	0.947822
SYN1	68.7364	-0.00570524	0.297145	-0.0192002	0.984681	1
JARID2	5209.29	0.327693	0.124612	2.62971	0.0085458	0.241214
CDKL5	641.652	0.127762	0.20533	0.622229	0.533792	0.966455
CAMK1G	27.8136	0.504038	0.559067	0.901569	0.367286	0.933382
CDK11A	555.311	-0.0656528	0.113223	-0.579855	0.562013	0.969634
NADK	760.891	-0.106754	0.178198	-0.599075	0.549123	0.967944
TFAP2B	8.13957	0.334273	1.36274	0.245294	0.806228	0.994341
DLEC1	132.69	-0.896203	0.362305	-2.47361	0.0133754	0.308038
CYTH3	581.005	-0.0127953	0.137219	-0.0932475	0.925707	1
ADAM22	510.712	0.172457	0.157002	1.09844	0.272012	0.899275
SYPL1	2645.82	0.0714503	0.0994169	0.718694	0.47233	0.952263
CYB561	515.605	-0.15646	0.138874	-1.12664	0.259896	0.887602
SPAG9	3776.61	0.316495	0.153928	2.05612	0.0397708	0.515368
CELSR3	878.197	-0.0840599	0.198666	-0.423122	0.672206	0.982156
AASS	6254.43	0.398904	0.146211	2.72828	0.0063666	0.207547
PLEKHG6	228.174	-0.0337682	0.282373	-0.119587	0.90481	0.999244
SS18L2	491.066	0.051342	0.101435	0.506158	0.612746	0.975168
MPND	230.598	-0.0128429	0.251277	-0.0511107	0.959237	1
MGST1	2413.61	-0.0614863	0.14664	-0.419301	0.674996	0.982156
CRY1	1308.16	0.0144066	0.127433	0.113052	0.909989	0.999667
NFIX	12.0953	-0.34335	0.453412	-0.757259	0.448895	0.947822
ST3GAL1	332.675	-0.0668421	0.195492	-0.341917	0.732413	0.986734
MMP25	123.312	0.668504	0.444259	1.50476	0.132386	0.768319
IL32	21.3395	-0.170831	0.663463	-0.257484	0.796805	0.993293
PKD1	341.22	0.016867	0.293657	0.0574376	0.954197	1
MAPK8IP2	47.874	-0.0911034	0.386314	-0.235828	0.813566	0.994341
MED24	1581.49	-0.0881492	0.113036	-0.779833	0.435489	0.947564
RHOBTB2	309.572	0.0322933	0.145079	0.222591	0.823854	0.994474
HEATR5B	1826.91	0.144929	0.13552	1.06943	0.284875	0.90531
SEC62	3352.68	0.101134	0.0913627	1.10695	0.268317	0.896482
RPS20	6944.23	0.0434202	0.0942739	0.460575	0.645104	0.979257
CSDE1	26716.8	0.0166138	0.130401	0.127406	0.898619	0.998971
UBE3C	2868.16	0.04894	0.093674	0.522451	0.601357	0.974541
REV3L	2114.2	0.0397067	0.182232	0.217891	0.827514	0.994474
TENM1	161.266	-0.596071	0.318251	-1.87296	0.061074	0.607018
PAX7	69.3572	0.3443	0.618264	0.556881	0.577608	0.971697
MASP2	179.082	-0.112504	0.291371	-0.386118	0.699409	0.986538
IYD	2.89811	-0.438599	1.41743	-0.309432	0.756993	0.98886
FAM76A	267.946	-0.289924	0.183333	-1.5814	0.113786	0.736738
TRAF3IP3	50.2763	-0.0200211	0.238701	-0.0838754	0.933155	1
POMT2	973.186	0.134277	0.0699892	1.91854	0.0550427	0.582886
VTA1	2300.34	0.0694484	0.0862587	0.805117	0.420752	0.943636
MLXIPL	320.758	0.0104092	0.440609	0.0236244	0.981152	1
BAZ1B	4723.87	-0.00189783	0.127435	-0.0148925	0.988118	1
RANBP9	2808.15	0.0345133	0.103224	0.334354	0.738112	0.986888
ETV7	7.92783	-0.314001	0.351051	-0.894459	0.371076	0.933902
SPRTN	403.301	-0.0726625	0.151767	-0.478777	0.632097	0.977179
METTL13	1022.47	-0.00189509	0.130975	-0.0144692	0.988456	1
DYRK4	111.395	-0.192198	0.154127	-1.24702	0.212392	0.857166
ZNF207	8268.4	0.0164367	0.078683	0.208897	0.834528	0.996274
UQCRC1	2328.78	0.034576	0.157836	0.219062	0.826602	0.994474
STARD3NL	1391.28	-0.0265448	0.0933647	-0.284313	0.77617	0.991514
CD9	871.35	0.0729409	0.20015	0.364431	0.715536	0.986538
NCAPD2	3718.84	0.261368	0.166521	1.56958	0.116514	0.742071
IFFO1	196.961	-0.24732	0.169621	-1.45807	0.144821	0.783657
GIPR	668.139	0.0635361	0.276299	0.229954	0.818128	0.994474
PHF7	125.29	0.100383	0.186855	0.537225	0.591112	0.973168
SEMA3G	19.5237	1.66845	0.404092	4.12888	3.64529e-05	0.00609024
NISCH	2994.58	-0.0298643	0.122018	-0.244753	0.806648	0.994341
STAB1	8.27464	-0.179091	0.675128	-0.265269	0.790802	0.991875
FUZ	194.422	-0.0358782	0.155923	-0.230102	0.818013	0.994474
SLC6A13	4.52418	0.00486546	0.517605	0.00939996	0.9925	1
IDS	3913.25	0.017125	0.13975	0.122541	0.902471	0.999054
PRSS3	145.827	-1.00056	0.331456	-3.01869	0.00253873	0.122799
ZNF200	401.262	0.0850043	0.13625	0.623885	0.532703	0.965902
CD4	31.1236	-0.067648	0.382426	-0.176892	0.859594	0.997041
LRRC23	219.395	-0.079366	0.231418	-0.342955	0.731633	0.986734
BTK	68.926	0.450813	0.369321	1.22065	0.222218	0.865094
HFE	26.2456	0.532712	0.393875	1.35249	0.176218	0.821318
SCMH1	824.902	-0.152244	0.129713	-1.1737	0.240515	0.875418
FYN	2180.57	0.108704	0.150624	0.721694	0.470482	0.952009
HIVEP2	441.745	0.188208	0.307629	0.611801	0.540669	0.967579
FMO1	11.6841	1.53138	1.05021	1.45817	0.144794	0.783657
ELOA	2054.52	-0.037487	0.132846	-0.282185	0.777802	0.991875
LYPLA2	1182.05	-0.270448	0.232516	-1.16314	0.244773	0.878125
CLCN6	1223.3	-0.155961	0.149218	-1.04519	0.295935	0.908389
MRC2	755.655	-0.135828	0.267889	-0.507029	0.612135	0.974997
NME1-NME2	3304.97	0.0474462	0.105249	0.4508	0.652134	0.979257
TSPAN9	637.411	0.0146058	0.156439	0.0933643	0.925614	1
BTBD7	1829.99	0.127861	0.122799	1.04122	0.297774	0.909538
APBA3	124.715	0.0286739	0.228717	0.125369	0.900232	0.998971
MKS1	488.368	0.00878917	0.115255	0.0762584	0.939214	1
ABHD5	336.915	0.104012	0.134297	0.774496	0.438638	0.947822
ANOS1	1017.62	-0.102636	0.228402	-0.449364	0.653169	0.979257
AKAP8L	2938.14	-0.0708344	0.158301	-0.447466	0.654539	0.979315
MBTD1	2831.71	0.107138	0.143232	0.748001	0.45446	0.947822
UTP18	1302.52	0.05724	0.115286	0.496504	0.619539	0.975384
RNF216	1567.67	0.0261097	0.0722007	0.361627	0.717631	0.986538
TTC19	2166.64	0.0700584	0.103198	0.678873	0.497219	0.956103
PTBP1	4872.24	0.022123	0.129206	0.171223	0.864049	0.997041
DPF1	62.5643	0.105488	0.325688	0.323892	0.74602	0.986888
SYT7	255.454	0.563852	0.443278	1.27201	0.20337	0.850004
LARS2	995.893	0.0693203	0.0737992	0.93931	0.347572	0.928231
PIK3C2A	5871.22	0.217207	0.122918	1.76708	0.0772149	0.649593
PLAUR	242.725	0.42021	0.265321	1.58378	0.113244	0.734239
ANLN	2973.6	0.309118	0.179611	1.72105	0.0852425	0.673496
WIZ	524.84	-0.263617	0.183323	-1.43799	0.150437	0.791611
RABGAP1	2349.35	0.0218232	0.117816	0.18523	0.853048	0.997041
DCN	16.3988	-0.490124	1.30396	-0.375874	0.70701	0.986538
QPCTL	134.385	0.0216605	0.231172	0.0936989	0.925348	1
PPP5C	1253.75	0.0207644	0.103423	0.200772	0.840877	0.996779
CEP68	959.382	0.0730866	0.126246	0.578923	0.562641	0.96971
MAP4K3	2173.53	0.110797	0.114405	0.968461	0.332814	0.920564
ZBTB32	2.87872	-0.424521	0.891885	-0.475982	0.634087	0.977995
LDAF1	312.252	0.218616	0.133776	1.63419	0.102218	0.712631
GABRA3	49.5071	0.59805	0.394357	1.51652	0.129388	0.766032
BRCA1	1083.56	0.195603	0.177336	1.10301	0.270024	0.897372
ERCC1	694.312	-0.0614383	0.130323	-0.47143	0.637334	0.978841
CD22	18.0035	0.431708	0.813574	0.530631	0.595675	0.974089
SEMA3B	120.491	-0.775928	0.314762	-2.46513	0.0136965	0.312612
MBTPS2	756.01	-0.037176	0.111665	-0.332925	0.739191	0.986888
PRICKLE3	70.6551	0.00609873	0.24097	0.0253091	0.979808	1
LTF	9.29972	0.966627	0.582962	1.65813	0.0972911	0.700196
EXTL3	2726.4	0.0519011	0.139478	0.372111	0.709811	0.986538
ELOVL5	3552.47	0.37806	0.176406	2.14312	0.0321031	0.464906
ALOX5	33.1664	1.12467	0.735437	1.52926	0.1262	0.759067
KDM5D	2733.59	-0.132655	0.193296	-0.686279	0.492537	0.955133
CALCOCO1	1853.54	0.0196123	0.134219	0.146122	0.883825	0.998167
UBR7	915.49	0.215357	0.0979091	2.19957	0.0278377	0.441439
MAP4K5	3142.07	0.0674187	0.12264	0.549727	0.582507	0.972015
EHD3	446.746	0.686754	0.211733	3.24349	0.00118074	0.0759244
PSMC4	1732.24	-0.0966046	0.146753	-0.658281	0.510357	0.959517
MAN2B2	483.076	0.17599	0.118746	1.48206	0.138323	0.769517
SLC7A14	274.906	-0.67203	0.593425	-1.13246	0.257441	0.88571
CLDN11	300.283	-0.916971	0.341063	-2.68857	0.00717592	0.219047
SLC25A39	936.082	-0.136901	0.226785	-0.603662	0.546069	0.967944
MVP	124.041	-0.491603	0.465658	-1.05572	0.291098	0.907384
NUB1	1429.92	0.0641971	0.0573428	1.11953	0.262913	0.890494
PGM3	3929.22	0.085331	0.171591	0.497293	0.618982	0.975384
RWDD2A	437.673	0.0210966	0.148726	0.141848	0.8872	0.998167
CLK1	2500.57	0.115618	0.196965	0.586995	0.557207	0.968482
POLR3B	583.237	0.0205139	0.211489	0.0969975	0.922728	1
ANGEL1	2461.43	-0.238716	0.193818	-1.23165	0.21808	0.862233
RNF14	1064.74	0.0218156	0.0999721	0.218217	0.82726	0.994474
DNASE1L1	288.68	-0.170098	0.14385	-1.18247	0.237021	0.874217
DDX11	897.782	0.00412554	0.126864	0.0325194	0.974058	1
HEBP1	431.307	-0.0646048	0.222147	-0.290819	0.771189	0.990143
GPRC5A	132.672	0.141248	0.46925	0.301007	0.763409	0.990143
MAMLD1	149.455	-0.295864	0.310687	-0.95229	0.34095	0.925631
CD6	4.82363	0.383524	0.589856	0.650199	0.515564	0.961517
TACC3	1355.7	0.122181	0.166581	0.733462	0.463277	0.949281
UFL1	1406.21	0.00811296	0.127603	0.0635795	0.949305	1
POLA2	797.591	-0.122201	0.113824	-1.0736	0.283002	0.90531
ZC3H3	184.218	-0.172105	0.266231	-0.646449	0.517988	0.961758
CAPN1	2489.65	-0.152063	0.196696	-0.773084	0.439473	0.947822
ACP3	241.428	0.383406	0.279218	1.37314	0.169708	0.815716
MDH1	4907.12	0.136166	0.0945834	1.43964	0.149968	0.791529
SLC30A9	3140.04	-0.0528934	0.101177	-0.522779	0.601128	0.974541
MTMR11	97.1778	-0.449193	0.397391	-1.13036	0.258326	0.885961
COX15	1326.67	0.0310249	0.0938272	0.33066	0.740901	0.986888
CCDC88C	1061.09	-0.0129074	0.11078	-0.116514	0.907245	0.999244
YAF2	375.392	0.0138753	0.124092	0.111815	0.91097	0.999818
ZMYND11	2003.03	0.0130435	0.103644	0.125849	0.899852	0.998971
WAS	7.69236	-1.05912	0.561187	-1.88729	0.0591215	0.599579
DPEP1	60.007	-0.495165	0.565921	-0.874972	0.381589	0.933902
BID	320.955	0.136725	0.131411	1.04044	0.298136	0.909674
MATR3	19476.1	0.045149	0.0995585	0.453492	0.650194	0.979257
NPC1L1	161.864	0.0656492	0.374135	0.175469	0.860711	0.997041
XYLT2	372.986	-0.13217	0.215984	-0.611942	0.540576	0.967505
STMN4	2.56244	0	1.25401	0	1	1
NUDCD3	1882.59	-0.138684	0.0667585	-2.0774	0.0377649	0.50248
ISL1	430.735	0.431521	0.440223	0.980232	0.326971	0.91636
CHDH	269.429	-0.204089	0.166639	-1.22473	0.220675	0.864141
IL20RA	49.5818	-0.814262	0.389455	-2.09078	0.0365481	0.492968
GLT8D1	1410.94	0.0361207	0.10467	0.345091	0.730026	0.986734
ATP2C1	4718.99	0.0385798	0.114072	0.338206	0.735208	0.986888
IGF1	15.5935	0.958214	0.773356	1.23903	0.215333	0.859345
SLC38A5	461.749	0.0190288	0.3823	0.0497747	0.960302	1
RALBP1	1572.52	0.07702	0.12831	0.600267	0.548328	0.967944
RUFY3	1840.08	-0.0319463	0.118355	-0.26992	0.787221	0.991875
CNTN1	707.511	-0.460106	0.289225	-1.59082	0.111649	0.731504
SLC11A1	6.27796	-1.05774	0.398484	-2.6544	0.00794493	0.233018
WWTR1	1162.58	0.0416834	0.15175	0.274685	0.783558	0.991875
AGPS	3952.8	-0.112098	0.114673	-0.977543	0.328301	0.916429
ZNF285CP	10.1083	-0.759861	0.382684	-1.98561	0.0470765	0.551209
STEEP1	486.878	-0.0545476	0.12951	-0.421185	0.67362	0.982156
ATP1A2	73.5818	2.19655	0.891567	2.46369	0.0137514	0.313037
TTC27	557.203	0.158376	0.105781	1.49721	0.134339	0.76938
ZNF582	207.545	0.255006	0.204625	1.24621	0.212688	0.857166
VSIG2	11.2193	-0.103865	0.739659	-0.140422	0.888326	0.998167
PHLDB1	1536.93	0.0446826	0.136697	0.326872	0.743765	0.986888
PRDM11	63.2953	-0.02264	0.226577	-0.0999221	0.920406	1
SYT13	612.018	0.414213	0.21407	1.93494	0.0529976	0.572675
SNAI2	42.2318	1.1418	0.519526	2.19776	0.0279659	0.442723
CD74	285.591	0.563608	0.353158	1.59591	0.110509	0.728397
HGF	4.47046	2.26541	1.21442	1.86543	0.0621213	0.608355
ZRANB1	2684.33	-0.0219046	0.0946019	-0.231546	0.816891	0.994474
NCDN	385.588	-0.294354	0.207513	-1.41848	0.15605	0.7968
ADGRA2	95.3539	0.865562	0.567694	1.5247	0.127335	0.761241
ZFP64	468.095	0.0175968	0.100138	0.175725	0.86051	0.997041
MNAT1	651.957	-0.0200643	0.127082	-0.157885	0.874548	0.997838
SAMD4A	456.015	0.645138	0.335686	1.92185	0.0546242	0.582526
RUNX3	11.2691	0.290427	0.61006	0.476063	0.63403	0.977987
MRE11	956.632	0.247515	0.119394	2.0731	0.038163	0.504668
PLEKHB1	941.27	-0.00789761	0.178159	-0.0443291	0.964642	1
SERPINB1	266.904	-1.17218	0.43471	-2.69646	0.00700816	0.216755
CYP3A43	6.07211	-0.00269375	0.447411	-0.00602076	0.995196	1
SLC7A9	4.20791	-0.806842	0.568353	-1.41961	0.15572	0.7968
SPAST	1518.99	0.097608	0.119567	0.816345	0.414303	0.941545
NRXN3	533.967	0.139976	0.256513	0.545687	0.585281	0.972634
OSBPL5	25.5175	0.691771	0.364376	1.89851	0.0576293	0.595037
AQR	2577.5	0.130733	0.0926482	1.41106	0.158226	0.799921
CPS1	987.63	0.364201	0.345969	1.0527	0.292479	0.907447
C8B	2.81509	0.643422	1.26178	0.50993	0.610101	0.974541
FHL1	1077.54	-0.356317	0.212515	-1.67667	0.0936069	0.69211
RTF2	1412.34	-0.044614	0.0534494	-0.834697	0.403889	0.938308
GABRA1	9.22076	0.17904	0.572206	0.312894	0.754361	0.987865
NLRP2	49.9947	1.44773	0.573733	2.52335	0.0116242	0.286418
SLC45A4	307.603	-0.107086	0.153347	-0.698325	0.484974	0.95304
RNF10	4581.37	-0.0138065	0.0689714	-0.200177	0.841342	0.996779
ZNF839	350.207	-0.288698	0.115845	-2.49212	0.0126984	0.299244
ZDHHC6	1000.78	0.0712359	0.143525	0.49633	0.619662	0.975384
GRAMD1B	1115.1	-0.283048	0.172176	-1.64395	0.100187	0.707622
RNH1	232.687	-0.183346	0.265519	-0.690521	0.489867	0.954292
NDUFS1	2726.8	0.09768	0.107728	0.906729	0.36455	0.930796
RB1CC1	3293.29	0.105084	0.127673	0.823072	0.410467	0.941363
ERP44	2150.2	0.117274	0.123265	0.951398	0.341402	0.925817
ALAS1	1133.38	-0.0103369	0.11642	-0.0887899	0.929249	1
BIRC3	15.1797	1.0565	0.44916	2.35217	0.018664	0.366081
AKAP11	2215.3	0.0117335	0.129193	0.090822	0.927634	1
GLRX2	83.0618	0.0570247	0.205083	0.278057	0.780969	0.991875
SNAPC1	578.094	0.170685	0.254127	0.67165	0.501807	0.956484
DERA	1040.85	0.0289191	0.120555	0.239882	0.810421	0.994341
STRAP	6441.29	0.0562932	0.0966538	0.582421	0.560283	0.969434
ABCC2	37.9817	0.735849	0.321732	2.28715	0.0221871	0.395775
DEF6	36.1371	0.148965	0.284274	0.524019	0.600266	0.974541
PLEKHO1	1500.13	-0.249449	0.188357	-1.32434	0.18539	0.832508
GCLM	607.04	0.0452337	0.21945	0.206123	0.836694	0.99645
UBR2	2026.93	0.126212	0.116077	1.08731	0.276898	0.901937
EHD2	119.221	0.24552	0.314077	0.781719	0.43438	0.947458
DEPDC1	1001.5	0.175226	0.298654	0.586718	0.557393	0.968482
CCDC28A	276.18	0.371946	0.145614	2.55433	0.0106394	0.274599
RRAGD	441.34	0.171241	0.231004	0.741287	0.45852	0.947822
HSF2	1453.52	0.0621232	0.121205	0.512545	0.60827	0.974541
PHF20	2094.04	0.068316	0.120929	0.564925	0.572125	0.971568
HSD17B6	33.446	0.376042	0.287774	1.30673	0.191305	0.838103
NR1H3	159.496	0.180865	0.196537	0.920257	0.357438	0.930796
TYMP	27.436	-0.393376	0.378521	-1.03924	0.298691	0.909899
NCAPH2	449.695	-0.0337029	0.218016	-0.154589	0.877145	0.997874
TOMM34	1729.16	0.118545	0.103082	1.15002	0.250137	0.880194
SEC63	3053.66	0.0625841	0.104711	0.597685	0.55005	0.967944
KPNA6	4113.14	-0.0554283	0.131767	-0.420653	0.674009	0.982156
VIM	17334.7	-0.0204108	0.303357	-0.0672833	0.946356	1
RTEL1-TNFRSF6B	61.4985	0.197893	0.315762	0.626715	0.530846	0.965605
FAS	16.2912	3.10023	1.27732	2.42713	0.0152187	0.328518
RNASET2	302.503	0.233386	0.155927	1.49676	0.134455	0.76938
CD44	161.044	-0.545518	0.477759	-1.14183	0.253526	0.882931
KCNG1	195.217	-0.697497	0.320055	-2.1793	0.0293092	0.44815
AGPAT4	2639.9	-0.0475633	0.0783369	-0.607164	0.543742	0.967944
BTN3A1	157.064	0.286498	0.349276	0.820261	0.412067	0.941363
MIPEP	423.373	0.022407	0.116111	0.192979	0.846976	0.997041
PRKCH	417.491	-0.160635	0.243673	-0.659223	0.509752	0.959517
INSRR	3.96993	-1.77348	0.565691	-3.13507	0.00171814	0.0971295
IFNGR1	1239.45	0.118539	0.0963394	1.23043	0.218537	0.862233
B4GALT7	254.88	-0.28448	0.267131	-1.06494	0.286901	0.90531
SH2D2A	11.5472	-0.630037	0.501483	-1.25635	0.20899	0.853787
VRK2	551.446	0.0574977	0.0778428	0.738639	0.460126	0.948039
TNFRSF1B	8.5224	0.293555	0.921517	0.318556	0.750063	0.98728
VEZT	4502.58	-0.0584631	0.103969	-0.562313	0.573903	0.971568
POU2F2	37.8778	0.205706	0.334669	0.614656	0.538782	0.967068
BRD9	1086	0.0487677	0.10536	0.462867	0.64346	0.979257
SNX1	2192.38	0.0218341	0.0731015	0.298682	0.765183	0.990143
TBPL1	728.112	0.123288	0.124204	0.992624	0.320893	0.91636
ARNTL2	713.311	0.0590957	0.151168	0.390927	0.695851	0.986538
BCLAF1	8437.09	0.0752731	0.169468	0.444173	0.656918	0.979988
SLC39A9	2285.05	-0.00362261	0.106815	-0.0339149	0.972945	1
ANK1	34.9942	2.37746	0.730296	3.25548	0.00113201	0.0740635
TFB1M	271.964	0.222563	0.118821	1.8731	0.0610547	0.607018
RABEP1	2753.89	-0.00329678	0.101752	-0.0324003	0.974153	1
HMGB3	5600.63	-0.0481075	0.117745	-0.408572	0.682854	0.983208
NUP160	4558.85	0.175067	0.110425	1.58538	0.112879	0.733861
BAK1	407.47	0.0506196	0.164654	0.30743	0.758516	0.989027
IKZF2	396.758	0.11987	0.325721	0.368016	0.712861	0.986538
GRN	1627.26	-0.0919296	0.262676	-0.349974	0.726358	0.986538
FAM13B	1743.41	0.0539149	0.132577	0.406668	0.684252	0.983208
ARHGAP31	134.703	0.195021	0.22034	0.88509	0.376108	0.933902
CENPQ	397.071	0.176946	0.145236	1.21834	0.223096	0.865213
SARS1	2797.04	-0.0864904	0.0975481	-0.886644	0.375271	0.933902
RANBP3	1016.48	-0.0878844	0.116056	-0.757258	0.448895	0.947822
ARID4A	1029.71	0.0867195	0.117357	0.73894	0.459943	0.948039
EIPR1	360.167	-0.00304363	0.113146	-0.0269	0.978539	1
PNPLA6	544.127	-0.0510473	0.238104	-0.214391	0.830242	0.995221
IFT88	517.616	-0.113351	0.153086	-0.740442	0.459032	0.947822
ALG1	425.398	-0.119601	0.151241	-0.790801	0.42906	0.945718
ZCCHC8	1023.57	0.0646178	0.117708	0.548967	0.583028	0.972091
ABCF2	1577.22	0.0321739	0.166336	0.193427	0.846624	0.997041
CHPF2	619.477	-0.047102	0.226003	-0.208413	0.834907	0.996274
LRRC7	740.471	-0.272499	0.289124	-0.9425	0.345937	0.927832
FUT8	1474.08	0.0240255	0.178131	0.134876	0.89271	0.998359
UBA6	2995.78	0.0451494	0.132013	0.342007	0.732346	0.986734
GAB2	2110.14	-0.28616	0.217462	-1.31591	0.188205	0.834474
ATP6V0A1	1939.14	-0.124971	0.0922193	-1.35515	0.17537	0.820178
PIAS1	1397.47	0.167403	0.137176	1.22036	0.22233	0.865094
SLC4A7	2450.91	0.294499	0.154298	1.90864	0.0563086	0.587645
APBA2	463.384	0.0655124	0.163678	0.400251	0.688971	0.983392
MAP2K3	359.196	-0.0959703	0.194466	-0.493507	0.621655	0.975384
EFCAB1	38.9102	0.157033	0.588099	0.267019	0.789455	0.991875
TMSB10	17793.2	-0.0627526	0.143509	-0.437272	0.661914	0.981173
ASTE1	211.346	-0.420294	0.154623	-2.71818	0.00656421	0.209607
RNF19A	1800.52	0.171628	0.179821	0.95444	0.339861	0.925631
PEX3	449.208	0.0188615	0.111531	0.169114	0.865707	0.997041
GABARAPL2	1371.78	-0.00939811	0.078587	-0.119589	0.904809	0.999244
SH3YL1	1355.68	0.000937643	0.10939	0.00857158	0.993161	1
FAM136A	2167.61	-0.00373139	0.113504	-0.0328745	0.973775	1
VCL	10993.1	0.0768852	0.175319	0.438544	0.660992	0.981132
DEPDC1B	880.882	0.415247	0.175088	2.37165	0.0177089	0.354268
DAPK2	48.0567	0.0430906	0.337927	0.127515	0.898533	0.998971
NSMAF	1222.42	0.125689	0.132894	0.945784	0.344259	0.927423
ADSS2	2115.99	-0.0539326	0.153548	-0.351244	0.725405	0.986538
TIMP2	2745.32	0.126245	0.111202	1.13527	0.25626	0.884012
RFC1	2778.93	0.104412	0.106598	0.979494	0.327336	0.91636
TBC1D23	1545.11	0.0918912	0.125888	0.729941	0.465426	0.949366
CUL3	3338.31	0.0737811	0.101182	0.729195	0.465882	0.949366
MYOM2	60.4309	-0.507075	0.261932	-1.9359	0.0528799	0.572621
CYP46A1	47.2003	0.0586268	0.26948	0.217556	0.827775	0.994474
ZZZ3	2143.09	-0.0315457	0.152811	-0.206436	0.836451	0.99645
SLC18A1	15.2174	0.334273	1.15735	0.288827	0.772713	0.990456
USP2	414.818	-0.0766415	0.187706	-0.408306	0.683049	0.983208
CASR	44.4037	-1.90367	1.06953	-1.77991	0.0750909	0.640721
TUBG2	483.691	-0.0122972	0.156948	-0.0783517	0.937548	1
RPL26L1	242.7	0.0286339	0.127648	0.224319	0.822509	0.994474
FLT4	106.563	0.490645	0.363636	1.34927	0.177249	0.822293
NSUN2	2567.11	-0.00137419	0.135114	-0.0101706	0.991885	1
FBXO42	1312.45	-0.18478	0.13027	-1.41844	0.156062	0.7968
MFAP3	1782.59	0.107562	0.108606	0.990386	0.321986	0.91636
MRI1	398.798	-0.11762	0.124916	-0.941595	0.3464	0.927832
METTL1	204.715	-0.118568	0.279256	-0.424587	0.671138	0.982156
AGA	333.077	-0.152112	0.118911	-1.27921	0.200822	0.847906
PI4K2B	1044.79	0.0769247	0.10511	0.73185	0.46426	0.949366
BOD1L1	2759.29	0.0535549	0.104701	0.511502	0.609	0.974541
MAT2B	1801.05	0.105324	0.127978	0.822985	0.410517	0.941363
TLL1	109.315	-0.742672	0.323004	-2.29926	0.02149	0.39141
EDC4	1481.4	-0.111184	0.169134	-0.657369	0.510944	0.959517
TRIO	2947.47	0.0718101	0.10606	0.677071	0.498361	0.956348
VCAN	13970.4	1.17928	0.262385	4.49446	6.97453e-06	0.00197739
CLEC16A	594.589	0.186415	0.10908	1.70897	0.0874562	0.67928
MSR1	25.0057	0.247369	0.363021	0.681417	0.495608	0.956045
CDH1	11018.8	-0.0493626	0.240867	-0.204938	0.837621	0.99645
MTREX	3293.16	0.0679125	0.0903202	0.751908	0.452107	0.947822
DNAH5	166.107	0.365707	0.372478	0.981823	0.326187	0.91636
ZFYVE16	2706.87	0.0293689	0.143986	0.20397	0.838377	0.99645
RIPOR1	1107.66	0.190331	0.198219	0.960204	0.336952	0.923276
C6	8.07448	-1.01161	0.698143	-1.449	0.147337	0.787591
RAI14	3616.46	0.27533	0.124714	2.20769	0.0272661	0.439433
SOX30	7.721	-0.0460831	0.380965	-0.120964	0.903719	0.999244
PNKP	337.225	-0.114066	0.181439	-0.628674	0.529563	0.965605
BEST2	11.1343	1.80211	0.554103	3.25229	0.00114478	0.0743789
PHLPP2	1337.79	0.0691354	0.166786	0.414515	0.678497	0.982859
SPDL1	1315.68	0.0472594	0.166288	0.284202	0.776255	0.991524
STAU2	2571.61	0.0917604	0.0895423	1.02477	0.305471	0.913241
SLC66A1	251.537	-0.267626	0.183773	-1.45628	0.145314	0.78483
CTNS	359.947	-0.0643529	0.169494	-0.379676	0.704186	0.986538
RTN4R	24.4761	-0.107396	0.347699	-0.308877	0.757415	0.988871
PHF23	1362.73	-0.163478	0.203146	-0.804731	0.420975	0.943636
CDH10	1468.95	0.174737	0.374847	0.466155	0.641105	0.978841
INPP4A	3504.79	-0.169501	0.0784763	-2.1599	0.0307807	0.454951
RAB27B	799.529	-0.911057	0.487991	-1.86695	0.0619082	0.608097
PSMA4	4303.64	0.041344	0.0958971	0.431129	0.666374	0.982156
MYO16	156.256	0.358752	0.36061	0.994848	0.31981	0.91636
LSG1	1309.28	-0.0562921	0.150082	-0.375075	0.707605	0.986538
PARP3	85.1847	-0.291693	0.213252	-1.36783	0.171365	0.816633
TNC	2241.91	0.164311	0.455873	0.360431	0.718525	0.986538
THAP3	178.882	-0.336529	0.218729	-1.53857	0.12391	0.754997
RIPOR3	20.6234	-0.105649	0.772803	-0.136708	0.891261	0.998167
TDP1	1152.79	0.0514429	0.0799816	0.643184	0.520105	0.962406
AIFM2	177.239	-0.0856789	0.232521	-0.368478	0.712516	0.986538
SPATA7	960.142	-0.0923818	0.152312	-0.60653	0.544163	0.967944
MED17	1514.3	-0.00191589	0.119636	-0.0160143	0.987223	1
RETSAT	404.297	0.229843	0.216946	1.05945	0.289395	0.905891
CAPG	446.45	0.0435742	0.231918	0.187886	0.850966	0.997041
AP2S1	795.719	0.0220842	0.100708	0.219289	0.826425	0.994474
USH2A	71.7565	-0.177574	0.382844	-0.463828	0.642771	0.979257
TG	16.4809	-0.942432	0.703224	-1.34016	0.180194	0.826006
ADAM28	250.05	-0.0442881	0.343654	-0.128874	0.897457	0.998971
BARX2	5.28923	0.547678	0.754835	0.72556	0.468109	0.950542
DCUN1D1	1590.35	0.124589	0.120698	1.03224	0.301961	0.911624
JADE2	489.099	0.12031	0.29731	0.40466	0.685727	0.983304
ZIC2	1799.39	-0.048563	0.643878	-0.0754227	0.939878	1
LCP2	3.14557	0.0788521	1.20665	0.065348	0.947897	1
TRIT1	1084.58	-0.100541	0.119349	-0.842413	0.399557	0.938089
ADRB1	2.12968	-0.181593	1.17367	-0.154723	0.87704	0.997874
CUL7	1693.76	-0.0995638	0.190392	-0.522942	0.601015	0.974541
CTNNA1	13353.1	0.00153095	0.0725124	0.0211129	0.983156	1
PHKA2	1366.51	0.087207	0.0967832	0.901055	0.367559	0.933651
CNTLN	329.836	0.189324	0.172398	1.09818	0.272126	0.899342
EPHA3	76.737	-0.46845	0.787269	-0.595032	0.551822	0.967944
HSPA5	24043.7	-0.043956	0.147123	-0.298771	0.765115	0.990143
DSG2	11244.5	0.163323	0.11664	1.40023	0.161444	0.80356
GEMIN8	242.86	-0.115983	0.182559	-0.635318	0.525221	0.964108
OFD1	1532.31	-0.0118689	0.136147	-0.0871771	0.930531	1
GPM6B	2018.3	-0.13746	0.156132	-0.880408	0.378638	0.933902
PREX2	1205.61	0.113496	0.195367	0.580937	0.561283	0.969434
WDR37	671.745	-0.00714261	0.0702348	-0.101696	0.918998	1
YTHDC2	2095.48	0.0254983	0.119951	0.212573	0.83166	0.99543
CTPS2	1866.34	0.0214025	0.0958449	0.223303	0.823299	0.994474
ATP6V1H	1150.42	-0.0182735	0.0840045	-0.21753	0.827795	0.994474
POLR2B	6288.99	0.0630192	0.105516	0.59725	0.55034	0.967944
FAM214A	1601.74	-0.0382492	0.240824	-0.158826	0.873806	0.997668
ARAP2	237.141	-0.137656	0.211951	-0.649471	0.516034	0.961517
TPR	9011.31	0.00558584	0.139609	0.0400106	0.968085	1
CP	21.3258	0.765315	0.914458	0.836906	0.402646	0.938299
KATNIP	721.576	0.00886756	0.125181	0.0708381	0.943527	1
DTNBP1	372.996	-0.106448	0.0995807	-1.06896	0.285086	0.90531
XK	67.5257	-0.693367	0.47417	-1.46228	0.143665	0.780689
ANO2	86.7977	-0.0812669	0.231095	-0.351661	0.725093	0.986538
C12orf4	437.452	0.00257269	0.180483	0.0142544	0.988627	1
SCML1	233.153	0.0490311	0.223121	0.219752	0.826065	0.994474
WWC3	743.218	-0.648451	0.169236	-3.83163	0.000127296	0.0163268
ARHGAP6	258.314	-0.0105207	0.498829	-0.0210908	0.983173	1
FAM184B	602.921	0.0365227	0.130747	0.279339	0.779984	0.991875
MAP4	7064.52	0.00477864	0.123352	0.0387398	0.969098	1
GOPC	2321.87	0.062052	0.100837	0.615371	0.53831	0.966875
ROS1	19.5106	0.334273	1.14314	0.292417	0.769968	0.990143
USP28	3513.4	0.111893	0.157565	0.710136	0.47762	0.952263
HDAC9	120.773	0.397276	0.488886	0.812615	0.416439	0.94217
TSPAN17	948.694	-0.00998891	0.151219	-0.0660559	0.947333	1
NOP16	317.959	-0.0486857	0.154025	-0.316089	0.751935	0.98733
CC2D2A	384.959	0.183122	0.197075	0.9292	0.352785	0.930066
RRM2B	1818.14	0.478008	0.283073	1.68864	0.0912888	0.684723
ZNF800	406.801	0.0140901	0.12893	0.109285	0.912976	1
SNX29	392.843	0.0885408	0.126921	0.697604	0.485425	0.95304
LMO3	793.928	0.162938	0.699058	0.233083	0.815697	0.994474
MRPS10	988.932	0.0410441	0.0958611	0.428163	0.668533	0.982156
GUCA1A	112.39	-0.597521	0.289519	-2.06384	0.0390327	0.509532
RSF1	3419.31	0.0899553	0.102639	0.876427	0.380798	0.933902
VPS13D	2226.66	-0.12129	0.201194	-0.602853	0.546606	0.967944
CELF2	4057.28	0.116205	0.173521	0.669689	0.503056	0.956738
FAM120A	1434.02	0.0518192	0.0941125	0.550609	0.581902	0.972015
R3HDM1	1864.24	0.146532	0.0900547	1.62715	0.103705	0.714645
COL9A2	753.37	-0.328534	0.324787	-1.01154	0.31176	0.914508
KITLG	333.835	0.725301	0.362683	1.99982	0.0455195	0.546867
ERCC8	365.985	0.566872	0.215461	2.63098	0.00851401	0.241214
ADAMTS6	220.053	-0.0336712	0.338946	-0.0993408	0.920868	1
H6PD	1464.67	-0.66886	0.21113	-3.16799	0.00153494	0.0903202
VAMP3	2198.28	0.0566258	0.118832	0.476519	0.633704	0.977866
PER3	192.43	0.42989	0.285452	1.50599	0.132069	0.767237
TNFRSF9	26.708	-0.919544	1.36651	-0.672914	0.501002	0.956348
EPN3	12.515	-0.815011	0.720631	-1.13097	0.258069	0.885961
LTBP1	4126.62	0.00760454	0.150588	0.0504989	0.959725	1
RCN1	3691.24	0.137291	0.160675	0.854468	0.392846	0.936584
ELN	9.80052	-0.0581559	0.619832	-0.0938254	0.925248	1
RFC2	846.626	0.0737181	0.107271	0.687212	0.491949	0.954593
ARID1B	2444.67	-0.0383231	0.0771662	-0.49663	0.61945	0.975384
CLPTM1L	1173.62	-0.152239	0.107948	-1.4103	0.158452	0.799921
NEDD4L	3722.65	0.153554	0.138793	1.10636	0.268572	0.896482
FOXP3	8.60813	-0.00207978	0.460702	-0.00451437	0.996398	1
FAR2P1	159.901	-6.50045	0.460595	-14.1132	3.15064e-45	5.89548e-41		impressive
HEXB	1494.68	0.0996882	0.107425	0.927978	0.353419	0.930593
PTCD2	222.205	0.203453	0.121122	1.67974	0.0930087	0.69047
NEXMIF	153.96	-0.247913	0.318051	-0.779474	0.435701	0.947564
JKAMP	1985.19	0.0148185	0.0994412	0.149018	0.881539	0.998167
DKK3	2131.58	0.617471	0.158045	3.90694	9.34709e-05	0.0126741
ARHGEF5	223.651	-0.00529466	0.119647	-0.0442522	0.964703	1
NFE2L3	2253.45	0.0972727	0.236072	0.412046	0.680306	0.983162
MCUR1	554.674	0.0712934	0.128431	0.55511	0.578819	0.971801
LIMA1	2380.54	-0.163239	0.160839	-1.01492	0.310144	0.914105
LETMD1	914.75	0.0494338	0.129569	0.381524	0.702814	0.986538
SLC4A8	378.426	0.246484	0.200202	1.23118	0.218257	0.862233
LAMC3	64.2129	-0.448394	0.453608	-0.988504	0.322906	0.91636
PTGER3	172.43	-1.17868	0.461424	-2.55445	0.0106356	0.274599
MAPK9	1950.35	0.023902	0.0975161	0.245108	0.806372	0.994341
COL23A1	226.648	-0.19684	0.258775	-0.760659	0.446861	0.947822
BCAR1	274.767	-0.224705	0.274996	-0.817119	0.41386	0.941545
FHIP1B	922.246	-0.0185316	0.124241	-0.149158	0.881429	0.998167
HERPUD1	1486.31	-0.127587	0.224942	-0.567198	0.57058	0.971568
HOMER3	406.075	-0.105467	0.275572	-0.38272	0.701927	0.986538
RAD51	532.391	0.145394	0.169468	0.857946	0.390922	0.936301
POLQ	788.312	0.0426963	0.174786	0.244278	0.807016	0.994341
PIK3CB	2832.29	-0.00465196	0.113681	-0.0409212	0.967359	1
CYBA	278.868	-0.192557	0.254187	-0.757542	0.448725	0.947822
THOC3	147.171	-0.0281747	0.0898133	-0.313703	0.753747	0.987865
HEBP2	1154.62	-0.11612	0.0985941	-1.17776	0.238894	0.875418
MPHOSPH9	871.709	0.286365	0.153671	1.86349	0.0623932	0.608708
PLEKHA5	3540.46	0.226253	0.122234	1.85099	0.0641716	0.612012
PRSS8	665.656	-0.106345	0.265257	-0.400912	0.688485	0.983304
SIKE1	2236.26	-0.0399498	0.150059	-0.266227	0.790065	0.991875
RRP12	469.078	-0.167133	0.206366	-0.809885	0.418006	0.942598
FNIP2	955.027	0.156036	0.126548	1.23302	0.217568	0.862233
MSMO1	4671.26	-0.10081	0.253276	-0.398026	0.690611	0.983996
TTC17	3771.41	0.135901	0.136649	0.994529	0.319965	0.91636
FSTL4	18.4467	-0.27846	0.563722	-0.493967	0.62133	0.975384
FOXN3	2580.24	0.164435	0.185533	0.886283	0.375465	0.933902
METTL24	16.8484	0.0721164	0.420092	0.171668	0.863699	0.997041
AKR7A2	414.004	-0.139593	0.122886	-1.13595	0.255977	0.884012
MRTO4	817.227	-0.17565	0.18843	-0.932174	0.351246	0.929097
NNAT	968.19	-0.646579	0.277336	-2.33139	0.0197326	0.376772
USE1	120.538	-0.1252	0.191008	-0.655472	0.512164	0.959904
MCF2L2	1082.65	-0.122338	0.204427	-0.598442	0.549545	0.967944
NRIP2	49.2462	0.0161099	0.218577	0.0737038	0.941246	1
LAMA3	154.251	0.261531	0.43947	0.595105	0.551773	0.967944
AP5M1	1462.69	-0.110851	0.135583	-0.81759	0.413592	0.941545
ANAPC4	1308.06	0.123558	0.113374	1.08983	0.275789	0.901366
KCNQ1	33.6305	-0.223956	0.380563	-0.588485	0.556207	0.968206
TRAPPC3	999.923	-0.0866942	0.127841	-0.678142	0.497681	0.956103
THRAP3	6129.92	-0.021527	0.092195	-0.233494	0.815378	0.994458
PHPT1	425.359	-0.0594484	0.287382	-0.206862	0.836118	0.996398
ENTPD2	49.3188	0.697844	0.376364	1.85417	0.0637147	0.612012
LY75	230.008	0.0128075	0.366932	0.0349042	0.972156	1
ARID4B	2705.83	-0.0858185	0.165409	-0.518827	0.603882	0.974541
OPN3	253.15	-1.86669	0.374601	-4.98314	6.25593e-07	0.000243643
SDCCAG8	496.473	-0.181948	0.17996	-1.01105	0.311994	0.914621
PTPRN	236.667	0.494974	0.497848	0.994227	0.320113	0.91636
HHAT	376.568	-0.129923	0.117581	-1.10496	0.269176	0.89719
KIF1B	6257.84	-0.0199076	0.15891	-0.125276	0.900305	0.998971
FOXC1	185.816	0.407424	0.434222	0.938286	0.348098	0.928712
TBC1D22A	349.243	-0.0518823	0.13207	-0.392839	0.694439	0.986287
SYNE2	2705.15	-0.0931063	0.179733	-0.518025	0.604441	0.974541
PLEKHH1	2711.88	-0.0274794	0.166359	-0.165181	0.868801	0.99729
ATP9A	3079.01	0.425969	0.104245	4.08622	4.38449e-05	0.00704284
CHRDL2	19.2964	-0.259595	0.554501	-0.468159	0.639671	0.978841
FAM168A	2418.33	0.0174604	0.0625778	0.279019	0.78023	0.991875
RELT	95.8114	0.253861	0.274639	0.924345	0.355307	0.930796
GALC	2039.22	0.0825852	0.148054	0.557803	0.576979	0.971568
NOP58	2025.52	0.163245	0.20686	0.789159	0.430019	0.945718
SZRD1	3054.26	-0.171851	0.118252	-1.45327	0.14615	0.7863
KCNH2	79.2	-0.381467	0.301432	-1.26552	0.205685	0.851883
CUL1	2347.2	0.0433201	0.123257	0.351461	0.725242	0.986538
FAM114A2	529.214	0.143303	0.113259	1.26526	0.205777	0.851883
CYFIP2	1969.5	0.394066	0.18414	2.14003	0.0323525	0.466035
TAB2	3978.99	0.0458948	0.0964922	0.475633	0.634336	0.978196
GINM1	886.489	0.0729364	0.0916254	0.796028	0.426015	0.945125
EIF2AK2	2024.72	0.115409	0.125719	0.91799	0.358624	0.930796
USP36	1034.03	0.0241868	0.0979792	0.246856	0.805019	0.994341
KMT2C	2826.78	-0.0764378	0.155492	-0.491586	0.623012	0.975384
MCOLN3	493.472	-0.271051	0.342789	-0.790722	0.429106	0.945718
CCDC85A	76.8526	-0.645447	0.380023	-1.69844	0.0894247	0.683169
PUM2	4786.22	0.0660199	0.118641	0.556468	0.577891	0.971753
MRPL43	508.371	-0.0461829	0.09122	-0.50628	0.61266	0.975168
ITIH4	57.9886	-0.339249	0.340244	-0.997076	0.318728	0.91636
ITIH1	5.12335	0.282748	1.12606	0.251094	0.801741	0.994341
HPF1	813.995	0.0334918	0.107346	0.312	0.755041	0.988256
ZFR	4207.88	0.0518449	0.101781	0.509378	0.610487	0.974541
ZNF280C	520.753	0.015635	0.147756	0.105816	0.915728	1
NPFFR2	28.336	-1.27418	0.905819	-1.40666	0.159529	0.800191
PHF21B	258.831	-1.00942e-05	0.127972	-7.88785e-05	0.999937	1
TRAF1	289.116	-0.62574	0.210435	-2.97356	0.00294371	0.133696
RC3H2	3360.79	0.00758905	0.129317	0.0586855	0.953203	1
IL17RB	274.754	0.140708	0.181933	0.773404	0.439283	0.947822
TRAF3IP2	374.434	0.132841	0.190218	0.698366	0.484949	0.95304
GYG2	1636.6	0.0485534	0.11559	0.420048	0.67445	0.982156
DCBLD2	4343.62	-0.143501	0.118096	-1.21513	0.224317	0.865213
SERPINB3	3.45818	0.343013	1.28329	0.267293	0.789244	0.991875
SOAT1	2361.92	-0.00051393	0.199035	-0.00258211	0.99794	1
PKP2	3055.01	0.0844888	0.168079	0.502673	0.615194	0.975203
MSH4	8.96194	-0.261758	0.386583	-0.677105	0.498339	0.956348
F7	185.224	-1.39461	0.452515	-3.08191	0.00205676	0.107804
GDI2	10691.3	0.158258	0.101854	1.55377	0.120239	0.749223
PRDM1	1350.5	0.133346	0.437048	0.305107	0.760285	0.989027
ATG5	1236.29	0.0554832	0.100775	0.550562	0.581934	0.972015
TMCC3	828.248	-0.604519	0.239793	-2.521	0.0117022	0.286464
PITHD1	1503.72	-0.111004	0.143575	-0.773142	0.439438	0.947822
MTA3	3779.85	0.0754863	0.061635	1.22473	0.220676	0.864141
USP13	1322.09	0.114771	0.106127	1.08145	0.279497	0.903898
ATP11B	4715.46	-0.0467685	0.179518	-0.260522	0.794461	0.992453
LAMC2	839.196	0.148513	0.306665	0.484283	0.628185	0.977026
CDK14	1640.43	0.363075	0.163394	2.22208	0.026278	0.433992
SEC61A1	5867.51	0.0253165	0.0950741	0.266282	0.790022	0.991875
PPP1R12A	3804.83	0.0172637	0.121363	0.142249	0.886884	0.998167
RASGRF1	3.55742	0.312236	0.700263	0.445884	0.655681	0.979647
CAMK2B	114.942	-0.988653	0.581723	-1.69953	0.08922	0.683169
CROCC	226.264	-0.178333	0.218406	-0.816523	0.414201	0.941545
POLR3E	1132.57	-0.0396961	0.0827687	-0.479603	0.631509	0.977179
ATP2B4	5402.17	-0.189928	0.219415	-0.865613	0.386702	0.934424
ZC3H11A	6330.37	-0.0565658	0.13064	-0.432991	0.665021	0.981888
RIOK2	985.078	0.103984	0.125754	0.826887	0.408301	0.938763
YIPF1	1104.17	-0.0927342	0.110248	-0.84114	0.400269	0.938122
NDC1	2258.18	0.00564829	0.191865	0.0294388	0.976515	1
DGKG	25.089	-0.273606	0.610003	-0.448532	0.653769	0.979315
FLYWCH1	238.439	-0.113818	0.211793	-0.537402	0.59099	0.973168
UNKL	322.103	-0.0283751	0.161733	-0.175445	0.86073	0.997041
TBXAS1	64.8832	-0.197076	0.187791	-1.04944	0.293975	0.907447
PARP12	47.152	0.118073	0.252441	0.467724	0.639982	0.978841
ALDH18A1	3703.19	0.0515243	0.0994767	0.517953	0.604491	0.974541
TARBP1	1939.31	-0.413778	0.225347	-1.83619	0.06633	0.618003
GATB	393.552	0.0413197	0.078813	0.524275	0.600087	0.974541
MXD1	401.983	-0.265881	0.204637	-1.29928	0.193848	0.839914
CDK17	1508.53	-0.0202801	0.155038	-0.130807	0.895928	0.998843
DNAJC25	502.637	-0.158862	0.176846	-0.898304	0.369023	0.933651
SLC2A3	57384.8	0.0131176	0.266811	0.0491646	0.960788	1
PSD	56.6442	0.144808	0.381965	0.379114	0.704603	0.986538
CTDP1	290.286	0.0467045	0.144373	0.323498	0.746318	0.986888
YBX3	2479.66	0.157492	0.124002	1.27008	0.204056	0.85121
STYK1	68.8061	-0.435055	0.267387	-1.62706	0.103724	0.714645
WNK1	9413.71	-0.0777016	0.102445	-0.758468	0.448171	0.947822
CCAR1	4604.78	0.0761086	0.0967537	0.786623	0.431503	0.946508
OGFR	308.177	-0.0344026	0.190163	-0.180911	0.856437	0.997041
GNA15	5.60342	0.334272	1.18047	0.283168	0.777048	0.991875
CREB3L3	42.3255	-0.556487	0.83098	-0.669675	0.503065	0.956738
PIGV	293.294	-0.412745	0.224831	-1.8358	0.0663866	0.618016
PTPRU	1028.37	0.150685	0.226807	0.664378	0.506448	0.958304
SNRNP40	1533.88	-0.0414365	0.139174	-0.297731	0.765908	0.990143
RIMBP2	290.252	-0.70989	0.432217	-1.64244	0.100499	0.708104
COL11A1	1446.12	-0.201929	0.390468	-0.517146	0.605054	0.974541
QSER1	3056.69	0.185375	0.149885	1.23678	0.216168	0.859345
MPC1	166.517	0.119561	0.184793	0.647002	0.517631	0.961565
ACAA1	1376.78	-0.095855	0.186271	-0.514599	0.606833	0.974541
BCAT1	5428.88	0.0348015	0.296729	0.117284	0.906635	0.999244
HDAC7	2236.04	0.0131621	0.185749	0.0708596	0.94351	1
LZTS1	747.778	-0.395194	0.294765	-1.34071	0.180015	0.825599
PRDM6	8.60663	0.317066	0.567497	0.558709	0.576361	0.971568
SPAG4	57.5364	-0.104384	0.394764	-0.264421	0.791456	0.991875
NCKAP1	8675.2	0.114504	0.110465	1.03656	0.299939	0.909899
MRPS35	1086.76	0.0613915	0.0890414	0.689472	0.490526	0.954292
GUCY1B1	112.794	-0.0735813	0.234671	-0.313551	0.753862	0.987865
SFSWAP	1330.87	-0.0420297	0.0805791	-0.521595	0.601952	0.974541
TNK2	393.229	-0.323451	0.25821	-1.25266	0.210328	0.854969
MON2	1630.01	0.0294315	0.127367	0.231076	0.817256	0.994474
CDH3	3023.46	0.143684	0.157745	0.910863	0.362368	0.930796
GPBP1	5017.09	0.0278497	0.10042	0.277333	0.781525	0.991875
DGAT2	145.406	-0.0487049	0.216899	-0.22455	0.822329	0.994474
ZNF112	316.085	0.133083	0.131216	1.01423	0.310474	0.914105
CS	4534.93	0.024663	0.0816864	0.301923	0.762711	0.990143
LTK	30.2207	-0.243683	0.496945	-0.490361	0.623878	0.975598
MRPS24	430.771	0.0272418	0.0950174	0.286704	0.774339	0.991307
ELMO2	1766.87	-0.123388	0.0749228	-1.64686	0.099586	0.706657
WAPL	3395.54	0.103518	0.112852	0.917295	0.358988	0.930796
VMP1	2995.58	0.112388	0.110981	1.01267	0.311216	0.914508
APPBP2	1688.12	0.0264808	0.13772	0.192281	0.847522	0.997041
POLD1	345.75	-0.0710356	0.239735	-0.296309	0.766994	0.990143
SEZ6	29.2982	-1.04183	0.511605	-2.0364	0.0417097	0.528775
EIF4B	14373.9	0.13599	0.142638	0.953387	0.340394	0.925631
SLC6A16	226.123	0.780008	0.196422	3.97107	7.15499e-05	0.0102828
BICRA	339.718	-0.23518	0.177852	-1.32234	0.186055	0.832508
SPHK2	552.375	-0.624366	0.278146	-2.24474	0.0247848	0.420465
RPL18	5021.86	-0.0466073	0.125848	-0.370346	0.711124	0.986538
CA11	414.662	0.487137	0.244986	1.98843	0.0467644	0.551209
ISOC2	163.426	0.0716693	0.285317	0.251192	0.801665	0.994341
U2AF2	2573.68	-0.0580134	0.170735	-0.339787	0.734017	0.986812
EPN1	739.653	-0.167644	0.223308	-0.75073	0.452815	0.947822
MED29	1055.98	0.0140896	0.116532	0.120907	0.903765	0.999244
AHRR	38.9447	0.041356	0.263644	0.156863	0.875353	0.997874
ZNF275	858.147	-0.0511175	0.102795	-0.497276	0.618994	0.975384
MTMR1	1041.27	-0.0596882	0.101632	-0.587295	0.557006	0.968482
GPC1	569.583	-0.126723	0.263609	-0.480724	0.630713	0.977179
ADCK1	138.033	-0.121751	0.18322	-0.664508	0.506365	0.958243
HAGH	290.741	-0.0984653	0.217817	-0.452054	0.65123	0.979257
RNF4	2415.91	0.041966	0.0803469	0.52231	0.601455	0.974541
CASP8	63.7982	0.611488	0.374522	1.63272	0.102529	0.712669
LIMCH1	783.881	0.169826	0.227308	0.747119	0.454992	0.947822
INTS13	1218.42	0.162266	0.167932	0.966258	0.333915	0.920726
TM7SF3	1221.84	0.138359	0.158139	0.874922	0.381617	0.933902
DLX3	28.0199	0.125441	0.335067	0.374376	0.708124	0.986538
SPA17	456.799	0.158	0.155782	1.01424	0.310468	0.914105
TSPAN32	3.07548	0.282748	1.15195	0.245452	0.806106	0.994341
ST3GAL6	437.911	-0.163565	0.24457	-0.668788	0.503631	0.956843
ATP2C2	67.923	-0.0561072	0.353736	-0.158613	0.873974	0.997678
NGFR	32.9716	0.129845	0.664328	0.195453	0.845039	0.997041
CDON	940.392	0.163876	0.152687	1.07328	0.283145	0.90531
TAF2	1676.51	0.089174	0.107048	0.833031	0.404827	0.938678
HIPK2	6803.81	-0.0827577	0.183731	-0.450428	0.652402	0.979257
TNPO3	2904.92	0.070603	0.0736916	0.958088	0.338018	0.92429
BORCS8-MEF2B	5.69399	1.54826	1.53628	1.0078	0.313552	0.915067
RFXANK	495.108	-0.143839	0.253718	-0.566926	0.570765	0.971568
TMEM161A	190.756	0.0223437	0.230956	0.0967446	0.922929	1
LPAR2	973.069	-0.0365847	0.151671	-0.24121	0.809392	0.994341
CTSA	776.961	0.123591	0.147086	0.840264	0.40076	0.938299
SUGP2	5054.18	0.0109538	0.109854	0.0997125	0.920573	1
SLC12A2	1261.36	-0.0272133	0.183585	-0.148232	0.882159	0.998167
SNX24	715.882	0.280621	0.118418	2.36975	0.0178004	0.355475
EYA2	823.476	-0.0648534	0.273136	-0.23744	0.812316	0.994341
CNN2	6098.33	-0.103015	0.159105	-0.647468	0.517329	0.961517
ABCA7	670.535	0.189577	0.251076	0.755058	0.450214	0.947822
SNCAIP	272.558	-0.498134	0.363698	-1.36964	0.1708	0.816633
DDX20	1233.82	-0.0730814	0.149438	-0.489042	0.624812	0.976115
BTBD1	2048.97	-0.00700524	0.100818	-0.0694841	0.944604	1
FAR2	362.51	0.0621848	0.283047	0.219698	0.826106	0.994474
BCAS1	15.3599	0.306312	0.413794	0.740252	0.459147	0.947822
CHI3L2	6.32182	0.197108	1.01303	0.194572	0.845728	0.997041
SBNO2	187.406	-0.104149	0.268049	-0.388543	0.697614	0.986538
PMS1	1378.65	0.0260048	0.152077	0.170998	0.864225	0.997041
HMG20B	428.205	0.242555	0.167438	1.44863	0.147442	0.787591
CALCRL	37.8574	1.66894	0.723637	2.30632	0.0210927	0.388854
TAF11	1127.77	-0.0771511	0.0766886	-1.00603	0.314401	0.915067
ANKS1A	2207.23	-0.0976003	0.165606	-0.589352	0.555625	0.968172
AP3D1	2919.32	-0.0449989	0.105198	-0.427755	0.668829	0.982156
ZNF76	623.351	-0.0941616	0.152749	-0.616447	0.5376	0.966875
SLC9A3R2	50.6097	0.0442567	0.350483	0.126274	0.899515	0.998971
NTHL1	65.8256	-0.234982	0.289615	-0.81136	0.417159	0.94217
UHRF1BP1	1767.73	0.139357	0.0757371	1.84001	0.0657663	0.615832
GNAI3	4294.96	-0.0613916	0.131769	-0.465904	0.641285	0.978902
IPO5	10970.2	0.185894	0.0999398	1.86006	0.0628767	0.608779
OAT	2276.73	0.150713	0.114363	1.31785	0.187552	0.83321
WDR3	1505.44	0.0587431	0.153318	0.383146	0.701612	0.986538
PKN2	2713.74	0.125948	0.157977	0.797253	0.425304	0.945125
WDR18	274.408	-0.1362	0.186521	-0.730212	0.465261	0.949366
TRAM2	2116.08	0.240479	0.120849	1.98991	0.0466006	0.551209
NTN1	1141.18	-0.41184	0.227657	-1.80903	0.0704457	0.630543
GLP2R	2.92397	0	1.14696	0	1	1
MCM10	766.73	0.0986673	0.228856	0.431132	0.666372	0.982156
DGKA	399.9	0.367174	0.222843	1.64768	0.099418	0.706295
ERBB3	2393.49	0.260986	0.135611	1.92452	0.0542894	0.58149
ANKRD44	106.019	0.567653	0.305058	1.8608	0.0627717	0.608779
KARS1	4673.17	0.0400124	0.0878156	0.455641	0.648648	0.979257
ADAT1	533.629	-0.136282	0.154991	-0.879291	0.379244	0.933902
PDIA5	882.042	0.137957	0.150668	0.915632	0.35986	0.930796
TBC1D22B	773.615	0.0193605	0.105992	0.18266	0.855065	0.997041
NDUFB4	1320	-0.0400516	0.104212	-0.384327	0.700736	0.986538
SPEN	3046.43	-0.129704	0.147355	-0.880211	0.378745	0.933902
MYLK	258.91	-0.00772487	0.170423	-0.0453278	0.963846	1
ZC3H15	2243.76	0.0533256	0.114189	0.466995	0.640503	0.978841
MAP2K4	2426.1	0.0856343	0.121562	0.704447	0.481154	0.952263
PACC1	668.03	-0.0954279	0.12773	-0.747105	0.455	0.947822
SNAP91	32.8011	0.0828358	0.376935	0.219761	0.826057	0.994474
SLK	2594.64	0.0517953	0.100055	0.517666	0.604691	0.974541
CYB5R4	577.461	0.085765	0.123321	0.695462	0.486766	0.953555
COL17A1	26.1138	-0.0334384	0.367796	-0.0909158	0.927559	1
GSTO2	83.0298	0.332405	0.225544	1.47379	0.140538	0.773912
SEC61A2	848.703	-0.10817	0.10768	-1.00455	0.315114	0.915067
PRKCQ	1059.02	-0.03925	0.266463	-0.1473	0.882895	0.998167
TLE2	823.852	-0.143485	0.217748	-0.658948	0.509929	0.959517
ASB1	1279.6	-0.0497402	0.109333	-0.454943	0.64915	0.979257
FAM107B	3670.13	-0.0898852	0.1818	-0.494419	0.62101	0.975384
ME1	329.58	-0.0122215	0.211593	-0.0577594	0.95394	1
TBC1D1	2586.52	0.127603	0.159297	0.801038	0.42311	0.943806
CDK13	2417.98	0.0257836	0.088462	0.291466	0.770695	0.990143
MTHFD2	2908.31	0.511361	0.154359	3.31281	0.000923651	0.0642504
SLC9A7	286.768	0.153443	0.144884	1.05907	0.289566	0.905891
FOXJ2	924.184	0.0918227	0.148635	0.617773	0.536725	0.966724
YBX1	11811.2	0.0379097	0.109036	0.347682	0.728079	0.986734
PDE4A	79.2614	0.39667	0.239966	1.65303	0.0983255	0.702801
PPP2R5A	1477.22	0.141442	0.16289	0.868326	0.385216	0.934056
CTNNA2	645.369	-0.106908	0.440111	-0.242912	0.808074	0.994341
ELAVL1	3124.53	-0.139932	0.0704986	-1.9849	0.0471561	0.551209
TIE1	36.4547	-0.636951	0.78211	-0.814401	0.415415	0.941905
DIP2B	2090.43	0.0282898	0.0984461	0.287363	0.773834	0.991101
SMARCD1	5744.05	0.095225	0.076273	1.24848	0.211857	0.856777
KDM4A	3688.94	-0.132433	0.131417	-1.00773	0.313585	0.915067
NFYC	1033.48	-0.0499933	0.118225	-0.422865	0.672394	0.982156
ZMYND12	17.5373	0.132422	0.509207	0.260056	0.794821	0.992493
SLC9A3	27.5338	-0.300646	0.329711	-0.911849	0.361848	0.930796
NGEF	38.7009	0.148381	0.416828	0.355976	0.721858	0.986538
ASPM	2130.51	0.294379	0.23356	1.2604	0.207526	0.852856
ELOVL1	960.61	-0.159477	0.141043	-1.1307	0.258181	0.885961
POLR1H	231.166	-0.0811771	0.103057	-0.787688	0.430879	0.946293
MPPED2	150.068	-0.0764886	0.232618	-0.328817	0.742294	0.986888
CLDN18	293.35	-1.03398	0.535599	-1.93051	0.0535431	0.576457
ZBTB11	1017.15	-0.00408904	0.127225	-0.0321402	0.97436	1
ATXN3	688.594	0.180222	0.131532	1.37017	0.170633	0.816633
GOLGA5	1735.08	0.0390023	0.1309	0.297954	0.765738	0.990143
FGFR2	4923.07	-0.0128647	0.267292	-0.0481298	0.961613	1
LRRC40	1380.15	-0.0365198	0.136596	-0.267356	0.789195	0.991875
ISOC1	780.974	0.0132854	0.0970934	0.136832	0.891164	0.998167
EML1	1430.3	0.11549	0.0969598	1.19111	0.233608	0.872415
TRMT11	558.134	0.108178	0.141221	0.766019	0.443665	0.947822
THUMPD1	2176.67	0.0591895	0.100436	0.589325	0.555643	0.968172
MSANTD3	617.375	0.0342884	0.0795623	0.430962	0.666496	0.982156
KIF26A	142.706	-0.0135078	0.221779	-0.0609063	0.951434	1
ATG2B	1850.87	-0.0248852	0.130725	-0.190363	0.849025	0.997041
ARFGEF1	3318.31	0.168746	0.133152	1.26732	0.205041	0.85166
ZFAT	203.164	0.0528616	0.10768	0.490913	0.623488	0.975384
MTFR1	815.532	0.0884337	0.142369	0.621158	0.534496	0.966463
STAG3	513.036	-0.00516506	0.156328	-0.0330399	0.973643	1
FECH	722.899	-0.247326	0.0976312	-2.53327	0.0113005	0.282693
MYO9A	1650.02	0.0719405	0.20853	0.344988	0.730104	0.986734
DDX3Y	6287.32	-0.262781	0.201741	-1.30257	0.192722	0.838199
PFKP	1234.5	-0.0833947	0.2586	-0.322486	0.747085	0.986895
IDI1	2986.19	-0.00231574	0.191463	-0.012095	0.99035	1
SP100	19.4251	-0.343891	0.368512	-0.933187	0.350723	0.929097
KLF6	3482.48	0.0520781	0.275518	0.189019	0.850078	0.997041
PLPP1	1473.91	0.0498718	0.110409	0.451701	0.651484	0.979257
NEO1	6227.11	0.0997548	0.0704416	1.41613	0.156736	0.7968
TRAM1	4667.25	0.0447075	0.108022	0.413872	0.678968	0.982859
PHKA1	522.629	0.155114	0.138466	1.12024	0.262613	0.890127
TNFRSF1A	548.766	0.103556	0.146573	0.706518	0.479866	0.952263
CACNB1	173.017	0.0103487	0.17411	0.0594375	0.952604	1
EVI5	821.321	0.0126732	0.143897	0.0880713	0.92982	1
STOML1	35.6957	-0.491319	0.320789	-1.53159	0.125622	0.758518
PKM	52534.1	-0.190424	0.135014	-1.4104	0.15842	0.799921
DHX29	1484.26	0.00556923	0.131427	0.0423752	0.9662	1
DNTTIP2	2125.55	-0.0474125	0.151438	-0.313081	0.754219	0.987865
METTL22	476.819	-0.0491623	0.129425	-0.37985	0.704057	0.986538
TP53BP1	5247.94	0.19374	0.119905	1.61579	0.106141	0.721695
TRO	4908.54	-0.156659	0.0957148	-1.63673	0.101687	0.711048
RRP15	948.415	-0.0778001	0.17183	-0.452774	0.650711	0.979257
RHOA	11252.5	0.0573769	0.0697944	0.822085	0.411029	0.941363
DHX8	2239.86	-0.078081	0.0970152	-0.804833	0.420916	0.943636
PMS2P4	29.0142	-0.186272	0.18781	-0.991812	0.321289	0.91636
PRKCZ	734.304	-0.0076303	0.153795	-0.0496134	0.96043	1
ZFY	1240.28	-0.18395	0.203109	-0.905672	0.365109	0.931034
IARS2	3706.45	0.00517784	0.117088	0.0442216	0.964728	1
SYT1	398.371	0.54076	0.419743	1.28831	0.197637	0.843157
NAV3	247.218	1.01898	0.658028	1.54854	0.121493	0.750792
IDH3G	338.082	-0.16206	0.212814	-0.761511	0.446352	0.947822
ROGDI	300.347	-0.0718558	0.22773	-0.31553	0.752359	0.98733
PDZD4	701.661	0.118114	0.25163	0.469394	0.638788	0.978841
ATP2B3	3.48947	1.25611	0.737123	1.70407	0.0883686	0.681035
ROCK1	3027.36	0.0230637	0.114967	0.200612	0.841002	0.996779
CBFB	1954.85	0.150894	0.156062	0.966884	0.333602	0.920726
PDK3	406.168	0.120963	0.219304	0.551577	0.581238	0.971951
HYAL2	774.871	-0.172567	0.226503	-0.761875	0.446135	0.947822
HDAC4	360.902	-0.113003	0.0973226	-1.16112	0.245594	0.878332
RASSF1	237.445	0.064301	0.130095	0.494261	0.621122	0.975384
FGFR3	1019.88	0.610591	0.207807	2.93826	0.00330055	0.143294
IFI35	19.0571	-0.113282	0.297686	-0.380541	0.703544	0.986538
HEATR6	969.432	-0.0470722	0.0583611	-0.806568	0.419915	0.943278
COASY	1011.3	-0.347728	0.148513	-2.34139	0.0192122	0.371371
PLEKHH3	90.8757	0.268137	0.331393	0.809122	0.418445	0.942685
MEF2A	1321.04	0.0694943	0.111841	0.621366	0.534359	0.966463
OTUD5	1312.82	-0.0869935	0.0712162	-1.22154	0.221881	0.864573
TFE3	1166.73	-0.155314	0.127187	-1.22115	0.222031	0.864829
TBC1D25	277.528	0.029743	0.12706	0.234086	0.814918	0.994341
ACSL4	1155.22	0.27314	0.16654	1.64009	0.100987	0.708498
INPP5A	615.782	0.119855	0.079708	1.50368	0.132665	0.769029
GPKOW	287.339	-0.0911817	0.133489	-0.683063	0.494567	0.956045
GRIPAP1	1481.34	-0.20108	0.106813	-1.88254	0.0597622	0.601544
FTSJ1	699.472	0.0180508	0.135024	0.133686	0.893651	0.998359
PRR11	1168.13	0.214248	0.209646	1.02195	0.306802	0.913481
REEP1	422.446	0.221614	0.313989	0.705803	0.480311	0.952263
ATP11A	2986.57	0.0409845	0.0997492	0.410876	0.681164	0.983208
POLR1A	1499.22	-0.0157694	0.205813	-0.0766199	0.938926	1
LAPTM4A	11200.3	-0.14575	0.0955404	-1.52553	0.127127	0.760491
TTC7A	367.989	0.0424908	0.140481	0.302466	0.762297	0.990143
IP6K2	3089.47	-0.0886069	0.134894	-0.656862	0.51127	0.959517
STON1-GTF2A1L	52.2335	1.78365	0.84338	2.11488	0.0344402	0.483092
SRBD1	725.914	0.209543	0.0845299	2.47892	0.013178	0.306418
KIF2A	2328.81	0.128272	0.120433	1.06509	0.286835	0.90531
RASGRP2	49.6844	1.01721	0.539591	1.88515	0.0594095	0.600063
PSME4	8948.68	-0.103959	0.148753	-0.698868	0.484634	0.95304
IFT80	1661.51	0.0997143	0.16935	0.588807	0.555991	0.968206
SIRT2	427.027	-0.133676	0.189123	-0.706821	0.479678	0.952263
ERLEC1	1319.68	0.131057	0.114228	1.14733	0.251247	0.881476
PPP2R5B	277.912	0.0192746	0.216738	0.0889304	0.929137	1
PYGM	35.1564	0.69217	0.422475	1.63837	0.101344	0.710512
PITX1	47.1218	-0.423131	0.664231	-0.637024	0.524109	0.963785
TRPC7	4.26651	-0.664432	0.516273	-1.28698	0.198102	0.843504
MAST4	1566.25	0.00251424	0.204018	0.0123236	0.990167	1
ADGRF5	7.88982	-0.409472	0.801324	-0.510994	0.609355	0.974541
SDK2	303.774	-1.36445	0.345313	-3.95134	7.77152e-05	0.0109339
NUP133	2915.04	-0.0182785	0.115828	-0.157808	0.874608	0.997846
NUCKS1	19739.9	-0.0350094	0.180049	-0.194444	0.845828	0.997041
VPS35	4220.18	0.0455097	0.101251	0.449473	0.65309	0.979257
DNAJA2	2493.35	-0.0112465	0.106988	-0.105119	0.916282	1
BCL3	30.7408	-0.0704162	0.305386	-0.230581	0.81764	0.994474
KCNAB2	106.38	-0.0384566	0.219611	-0.175112	0.860991	0.997041
ABCC9	89.8036	-0.592602	0.470608	-1.25923	0.207948	0.853243
GAL	367.983	-0.0100917	0.457725	-0.0220475	0.98241	1
CLEC2D	167.258	-0.0315915	0.193701	-0.163095	0.870444	0.99729
FUNDC1	529.801	-0.118865	0.0920281	-1.29162	0.19649	0.841735
MAOB	41.2966	-0.665079	0.385915	-1.72338	0.0848195	0.672233
RORA	1825.91	-0.189892	0.355266	-0.534507	0.592991	0.973967
TGFBR3	683.382	-0.416691	0.291737	-1.42831	0.153203	0.794598
PLA2G10	7.19492	-0.329984	0.655068	-0.50374	0.614444	0.975203
HES2	9.72	0.569963	0.491087	1.16062	0.245798	0.878332
ATP1B3	4047.39	0.0280514	0.13776	0.203626	0.838646	0.99645
NEDD4	390.677	0.398382	0.158791	2.50884	0.0121127	0.290581
PIGB	152.471	0.0794116	0.162698	0.488091	0.625486	0.976115
MAPK6	5973.46	0.157595	0.113306	1.39087	0.164265	0.806913
GNB5	504.953	0.417443	0.138004	3.02486	0.00248751	0.121215
RAB27A	286.748	0.208387	0.144956	1.43759	0.15055	0.791807
HDHD5	937.464	-0.0135409	0.181419	-0.0746386	0.940502	1
UFD1	1838.04	0.0497859	0.104934	0.474448	0.63518	0.978255
LRP6	4386.63	0.172049	0.128227	1.34176	0.179674	0.825599
GUCY2C	107.424	0.265192	0.405708	0.653652	0.513336	0.960554
PHRF1	560.582	0.0271579	0.161186	0.168488	0.866199	0.997041
ELP1	2282.67	0.0348223	0.0973898	0.357556	0.720676	0.986538
NUCB2	1516.31	0.063731	0.125761	0.506761	0.612322	0.975113
PFN2	5795.98	-0.211834	0.110499	-1.91707	0.055229	0.583867
PTPN3	522.706	0.419266	0.279899	1.49792	0.134154	0.76938
SPTB	166.459	0.19775	0.259118	0.763164	0.445366	0.947822
DAPP1	13.2619	1.21491	1.09269	1.11185	0.266202	0.894125
FGF10	17.4985	0.00483663	0.515853	0.00937598	0.992519	1
SLC44A1	4481.88	0.0451835	0.0936934	0.482249	0.629629	0.977179
TMEM260	1329.44	-0.164209	0.11544	-1.42246	0.154893	0.7968
SMG6	2373.45	-0.0950991	0.0936305	-1.01568	0.30978	0.914105
EXOC5	4531.59	0.0186214	0.106223	0.175304	0.860841	0.997041
CLTCL1	330.204	0.199851	0.192481	1.03829	0.299137	0.909899
FSTL3	162.804	-0.0975454	0.222496	-0.438413	0.661087	0.981132
DGCR2	1375.88	-0.403751	0.18256	-2.21161	0.0269934	0.438074
RNF126	145.063	-0.135978	0.231897	-0.586371	0.557626	0.968503
MNT	355.258	-0.149992	0.162126	-0.925157	0.354884	0.930796
ZXDC	616.97	-0.144713	0.0840168	-1.72242	0.0849927	0.672881
JMJD6	489.499	-0.0821658	0.133181	-0.616948	0.537269	0.966875
POLB	945.934	0.0592715	0.0825657	0.717871	0.472837	0.952263
ST6GALNAC1	22.971	-2.31839	0.862491	-2.68801	0.00718783	0.219053
WIPI1	473.288	0.332695	0.19096	1.74222	0.0814691	0.660221
FRMPD1	43.2835	-0.0256412	0.253996	-0.100951	0.919589	1
GBA2	2616.25	-0.0876587	0.104129	-0.841825	0.399886	0.938122
NDST1	3805.24	-0.12958	0.150297	-0.862156	0.388602	0.935248
ASNS	1780.21	0.337262	0.202405	1.66628	0.0956581	0.697575
AP3M2	711.606	0.0972138	0.117033	0.830654	0.406169	0.938763
CNGB1	2.42443	-0.537053	1.22814	-0.437288	0.661902	0.981173
ST6GALNAC2	225.59	-1.1262	0.191224	-5.88942	3.87543e-09	2.68582e-06
PABPC1	41447.1	0.231801	0.114062	2.03224	0.0421297	0.530545
TESK2	541.349	0.242184	0.293077	0.826349	0.408606	0.939177
CFAP20	850.567	0.0273588	0.0818248	0.334359	0.738109	0.986888
CSNK2A2	3854.94	0.088272	0.0968297	0.911621	0.361968	0.930796
PTPN21	1769.89	-0.115991	0.107908	-1.07491	0.282416	0.90531
EIF2B3	501.362	-0.112603	0.125709	-0.895747	0.370388	0.933902
CAMK2A	13.3686	0.0935695	0.398506	0.234801	0.814363	0.994341
TCOF1	1736.12	-0.0417947	0.162504	-0.257192	0.797031	0.993293
CDC42	10094.5	-0.11915	0.134297	-0.887211	0.374965	0.933902
OSBPL3	476.001	0.332531	0.210444	1.58014	0.114074	0.737751
EPHA8	8.18675	-0.523235	0.361683	-1.44667	0.147991	0.788913
RAD18	546.603	0.0942587	0.146859	0.64183	0.520983	0.962668
ATP2B1	4457.37	0.117076	0.182938	0.639974	0.522189	0.963317
TRPM5	9.64027	-0.90289	1.16328	-0.776161	0.437654	0.947795
NCK2	1831.11	-0.0207341	0.136293	-0.152129	0.879085	0.998046
MAP4K4	10208.1	0.0805021	0.0737253	1.09192	0.274869	0.900978
MGAT4A	1080.1	-0.211505	0.181924	-1.1626	0.24499	0.878125
RPL31	11917.7	-0.0569951	0.111284	-0.51216	0.608539	0.974541
WDR1	6197.67	-0.0487538	0.151432	-0.321952	0.747489	0.986895
SNX13	1515.03	0.0746969	0.115258	0.648086	0.516929	0.961517
ARHGAP10	583.95	0.158747	0.194219	0.817358	0.413724	0.941545
RPS6KA2	1044.22	-0.0145768	0.0932695	-0.156286	0.875807	0.997874
ING3	695.222	0.0329688	0.182275	0.180874	0.856467	0.997041
VASH1	953.919	-0.708721	0.185326	-3.82418	0.000131209	0.0164585
LMCD1	689.988	-0.227861	0.300885	-0.757303	0.448869	0.947822
BUD23	1152.4	-0.129596	0.116421	-1.11317	0.265638	0.893411
SEL1L	4770.95	0.101364	0.128467	0.789026	0.430097	0.945718
TRIP13	648.889	0.054337	0.167608	0.324192	0.745793	0.986888
ATP6AP1	2231.79	-0.0466693	0.123115	-0.379071	0.704635	0.986538
TCF3	2821.22	-0.184175	0.11107	-1.65819	0.0972797	0.700196
TRIB2	1121.17	-0.147897	0.169437	-0.872872	0.382733	0.933902
DAZAP1	1688.36	0.0136034	0.0706517	0.192542	0.847318	0.997041
MBD3	240.589	-0.385916	0.324519	-1.18919	0.234364	0.872415
HLTF	3066.32	0.145912	0.158856	0.918521	0.358346	0.930796
FAM50A	1066.26	-0.262274	0.138782	-1.88983	0.0587807	0.598751
FAM3A	182.252	-0.363492	0.204629	-1.77634	0.0756764	0.64408
CPSF1	1077.3	-0.0377471	0.272724	-0.138408	0.889918	0.998167
MYO3B	19.5387	0.580526	0.476207	1.21906	0.22282	0.865213
CYBRD1	107.679	0.416452	0.260031	1.60154	0.109256	0.726604
PDCD2	1569.78	-0.0245453	0.0864409	-0.283954	0.776445	0.991595
SLC6A15	176.473	0.522256	0.409079	1.27666	0.201721	0.847992
RDH11	3531	0.0146506	0.0905682	0.161763	0.871493	0.997301
PRKACA	1466.41	-0.00202018	0.109326	-0.0184785	0.985257	1
ADGRL1	762.126	-0.0603434	0.202676	-0.297734	0.765907	0.990143
ACTN1	4765.7	0.0960442	0.211267	0.45461	0.64939	0.979257
ZFYVE26	1215.06	-0.0391052	0.091144	-0.429048	0.667888	0.982156
RPS6KA6	759.327	0.0956481	0.161417	0.592553	0.55348	0.967944
EPN2	654.428	0.0791059	0.17766	0.445266	0.656128	0.97978
PTPN18	371.434	0.0432119	0.192405	0.224588	0.8223	0.994474
LIMS2	64.0843	-0.378105	0.416515	-0.907782	0.363993	0.930796
ASIC4	13.508	0.106085	0.640055	0.165743	0.868359	0.99729
SPEG	392.944	0.448563	0.227822	1.96892	0.0489627	0.554738
LNX1	533.611	0.344865	0.163923	2.10382	0.0353939	0.489137
ALDH3A2	3729.95	0.0402874	0.206203	0.195378	0.845097	0.997041
TFRC	9706.48	0.0286977	0.186083	0.15422	0.877436	0.997874
SREBF1	453.453	0.0646004	0.245045	0.263627	0.792068	0.991875
TRPC5	5.18099	1.41836	0.64589	2.19597	0.028094	0.443376
AFF4	9437.02	0.0314871	0.116083	0.271247	0.786201	0.991875
UBE2D1	1062.1	0.0767828	0.115063	0.667313	0.504572	0.957363
PALS1	1803.28	0.115451	0.121594	0.949476	0.342379	0.926325
RHOBTB1	829.963	0.0471371	0.199576	0.236186	0.813289	0.994341
SMC1A	4433.3	0.0411121	0.0735966	0.558615	0.576425	0.971568
HSD17B10	781.673	-0.119909	0.142167	-0.843435	0.398985	0.938089
MARK2	1006.33	-0.142374	0.0886395	-1.60621	0.108227	0.725494
HMMR	1282.86	0.25193	0.221582	1.13696	0.255554	0.884012
CHFR	929.275	0.149745	0.10662	1.40448	0.160176	0.80118
TRHDE	115.365	0.501304	0.344105	1.45683	0.145162	0.78483
P4HA2	1067.72	0.00695759	0.211015	0.0329721	0.973697	1
FCGR2B	10.0118	0.334273	1.11214	0.300568	0.763744	0.990143
NFATC3	1233.91	0.0030941	0.119394	0.025915	0.979325	1
TRNT1	794.482	0.0384984	0.144502	0.266421	0.789915	0.991875
ACADVL	5890.16	-0.047075	0.142713	-0.329859	0.741507	0.986888
STK10	353.081	0.137174	0.180323	0.760713	0.446829	0.947822
FBXW11	2414.04	0.0171063	0.12845	0.133174	0.894055	0.998482
ACAP1	74.3182	-0.236856	0.274989	-0.861327	0.389058	0.935739
CRMP1	2377.41	0.223142	0.124413	1.79356	0.0728832	0.63818
EVC	637.947	-0.0634975	0.130575	-0.486293	0.62676	0.97655
DERL2	1153.54	0.0137597	0.136689	0.100664	0.919817	1
SIDT1	2.18442	-2.3066	0.981756	-2.34947	0.0188003	0.367599
NDE1	548.8	0.24039	0.137941	1.7427	0.0813853	0.659944
IRAG1	203.735	0.0964308	0.308055	0.313031	0.754257	0.987865
TMEM38A	177.947	0.0261937	0.131419	0.199315	0.842016	0.996988
AP1M1	507.943	-0.153961	0.174758	-0.880995	0.37832	0.933902
PVR	3560.77	-0.00789884	0.238787	-0.033079	0.973612	1
XRCC1	780.774	-0.0493441	0.116193	-0.424675	0.671074	0.982156
SCARB1	464.783	0.147414	0.214424	0.687489	0.491775	0.954573
MCM2	1880.26	0.12273	0.172009	0.713507	0.475532	0.952263
MOV10L1	2.69656	-2.29196	0.94891	-2.41536	0.0157197	0.331994
PANX2	42.4595	0.207328	0.297293	0.697387	0.485561	0.95304
SELENOO	99.6957	-0.096197	0.267843	-0.359154	0.71948	0.986538
TP63	14.3971	0.963817	0.743392	1.29651	0.194799	0.839914
ALPK1	6.82974	-0.448748	0.598924	-0.749257	0.453702	0.947822
LLGL2	666.636	0.0498368	0.285906	0.174312	0.86162	0.997041
PDE8A	659.376	0.277314	0.189655	1.46221	0.143685	0.780689
CLCN4	318.718	-0.340282	0.196136	-1.73493	0.0827538	0.665999
NLE1	399.212	0.206074	0.131755	1.56408	0.1178	0.744424
SDHA	886.282	-0.0232582	0.131247	-0.177209	0.859344	0.997041
SMARCE1	6505.89	0.0330068	0.0796351	0.414476	0.678526	0.982859
GSDMB	895.805	0.287867	0.231965	1.24099	0.214608	0.859239
KDM5A	2708.85	0.0421906	0.105413	0.400243	0.688978	0.983392
ADAM11	42.8514	0.0121276	0.329718	0.0367816	0.970659	1
PPP2R3A	1952.38	0.0247331	0.116874	0.211622	0.832402	0.995504
FERMT2	6669.66	0.20524	0.162176	1.26554	0.205678	0.851883
ABCB11	3.27226	0.172692	0.626989	0.27543	0.782986	0.991875
PTGS2	36.2793	0.0823011	0.457003	0.180089	0.857083	0.997041
IGF2BP2	3817.73	0.143079	0.110286	1.29735	0.194512	0.839914
MAP3K13	658.78	-0.0655671	0.0931398	-0.703964	0.481455	0.952263
ST6GAL1	2927.98	-0.228206	0.117092	-1.94895	0.0513018	0.56435
VDAC1P1	3.72341	0.450882	0.589096	0.76538	0.444045	0.947822
FRY	656.939	-0.0525662	0.207898	-0.252846	0.800387	0.994214
PICALM	6041.05	0.0525764	0.126382	0.416014	0.6774	0.982859
NSF	1409.89	-0.1034	0.140966	-0.733511	0.463247	0.949281
GLI2	226.091	0.416951	0.269049	1.54972	0.121208	0.750499
CLASP1	3781.82	-0.0250631	0.0764943	-0.327647	0.743179	0.986888
MRPS34	384.249	-0.0384113	0.169847	-0.226152	0.821083	0.994474
NOTCH3	3057.98	-0.048502	0.168619	-0.287643	0.77362	0.990963
CLNS1A	2564.1	0.0572814	0.0822753	0.696217	0.486293	0.953348
PPP2R2C	119.327	0.733328	0.400157	1.8326	0.066862	0.618706
TEAD2	3950.94	-0.306192	0.151849	-2.01643	0.0437553	0.539005
EED	835.826	0.0720846	0.109137	0.660497	0.508935	0.959459
CDHR2	7.41803	-0.870182	0.459649	-1.89315	0.0583386	0.597499
SNCB	13.6171	0.16545	0.406355	0.407156	0.683893	0.983208
TSG101	1861.92	-0.0738214	0.0606251	-1.21767	0.223349	0.865213
NCBP3	2382.66	0.0965746	0.0800046	1.20711	0.227389	0.869736
ATP2A3	199.577	0.65394	0.505281	1.29421	0.195593	0.840151
CA12	52.4997	-0.554652	0.286274	-1.93749	0.0526859	0.571843
MGLL	20.4436	1.14495	0.988527	1.15824	0.246766	0.878332
NTN4	784.598	-0.0273756	0.219166	-0.124908	0.900596	0.998971
BCS1L	325.283	-0.0443952	0.160761	-0.276156	0.782428	0.991875
NUAK1	6418.21	-0.28677	0.171387	-1.67323	0.0942817	0.692658
DPP8	1564.47	0.0346586	0.115711	0.299526	0.764539	0.990143
SLC24A1	306.267	0.0436138	0.162779	0.267932	0.788751	0.991875
ZNF532	6216.83	-0.00364119	0.110409	-0.0329791	0.973691	1
SCARF1	10.8669	0.688132	0.50544	1.36145	0.173371	0.817922
LMAN1	5608.65	0.267437	0.154696	1.72879	0.083847	0.668775
HACD3	9364.74	0.0328049	0.0901818	0.363764	0.716034	0.986538
IPCEF1	57.9824	0.173856	0.243367	0.714378	0.474994	0.952263
ZZEF1	1145.63	0.0102382	0.106387	0.0962351	0.923334	1
ENO1	35840.8	-0.196318	0.214267	-0.91623	0.359546	0.930796
SLC12A1	8.41034	-0.503671	0.945066	-0.532948	0.59407	0.974089
MYDGF	536.943	-0.055249	0.132756	-0.416171	0.677285	0.982859
ANO8	512.631	-0.0538391	0.160776	-0.334871	0.737722	0.986888
TUBE1	458.416	-0.0326113	0.174529	-0.186854	0.851775	0.997041
ARHGEF10L	168.097	-0.153568	0.320537	-0.479097	0.63187	0.977179
TXK	16.9619	0.233348	0.355354	0.656664	0.511397	0.959517
WSCD2	104.164	-0.373297	0.25696	-1.45275	0.146294	0.786536
KCNQ2	207.602	-0.116165	0.259629	-0.447425	0.654568	0.979315
ACTR6	846.401	0.130566	0.118448	1.10231	0.270329	0.897372
TIPIN	338.866	0.0122196	0.20071	0.0608822	0.951453	1
SRI	1420.73	0.0687027	0.128022	0.536646	0.591512	0.973168
EIF4G3	5530.86	-0.114288	0.116919	-0.977495	0.328324	0.916429
NUP37	709.836	0.241246	0.111142	2.1706	0.0299612	0.45067
SEMA3A	2693.76	-0.260997	0.291646	-0.894909	0.370836	0.933902
GTSE1	609.062	0.195071	0.15957	1.22248	0.221527	0.864573
SEMA3C	2873.71	0.003607	0.335291	0.0107578	0.991417	1
TTC38	463.717	0.270316	0.124783	2.16629	0.0302888	0.451965
ACAT1	641.761	0.146209	0.128164	1.14079	0.253956	0.883439
GRAMD4	486.69	-0.092558	0.135577	-0.682698	0.494798	0.956045
CELSR1	758.301	0.11529	0.172093	0.669931	0.502902	0.956681
WNT8B	59.9707	-2.37848	0.912807	-2.60568	0.00916933	0.249686
ZNF638	7672.52	-0.0437861	0.113847	-0.384605	0.70053	0.986538
SLC25A40	495.826	0.207982	0.147735	1.4078	0.15919	0.799921
TIMM21	507.694	0.113439	0.0904416	1.25428	0.20974	0.854416
ADD2	925.816	0.240916	0.245719	0.980451	0.326863	0.91636
FGF4	6.6996	1.77263	1.05807	1.67535	0.0938662	0.69211
RASAL2	1808.1	-0.0978008	0.115326	-0.848041	0.396415	0.937054
VPS9D1	128.852	-0.390114	0.264677	-1.47392	0.140502	0.773912
ZNF37A	558.664	1.04159	0.180749	5.76261	8.28215e-09	5.16585e-06
MARK3	2496.56	0.0264609	0.0751627	0.352048	0.724802	0.986538
SLC25A3	11386	0.10868	0.0902265	1.20452	0.228389	0.869736
FNDC3B	3850.37	0.39844	0.13304	2.99489	0.00274547	0.128755
FOSL2	4152.03	-0.0216059	0.281094	-0.0768636	0.938732	1
CACNG5	2.63566	1.55408	1.20018	1.29487	0.195364	0.839995
CACNG4	562.525	-0.970519	0.510897	-1.89964	0.0574809	0.594573
FRYL	2129.18	0.0525215	0.123125	0.426572	0.669691	0.982156
TMEM131	2936	0.0756278	0.0967012	0.782077	0.43417	0.947458
FSCN1	2066.91	-0.138433	0.259937	-0.532562	0.594337	0.974089
ACTB	59724.5	-0.120586	0.130688	-0.922702	0.356163	0.930796
MOCOS	28.9339	0.5919	0.481553	1.22915	0.219017	0.862242
PLD1	1113.27	0.366795	0.39603	0.926179	0.354353	0.930796
ATP12A	112.159	-0.253406	0.439645	-0.576389	0.564352	0.970116
WDR62	422.804	-0.167113	0.194598	-0.858759	0.390474	0.936301
DLG1	2673.76	0.153251	0.112662	1.36027	0.173745	0.819129
RAB7A	4299.55	-0.033423	0.0656746	-0.508918	0.61081	0.974541
BCAP29	946.448	0.151473	0.1305	1.16071	0.24576	0.878332
SEC31B	943.22	0.00551686	0.174162	0.0316766	0.97473	1
SART3	2202.99	0.0305203	0.0554182	0.550727	0.581821	0.972015
ARHGAP15	7.42546	-0.0700699	0.525725	-0.133282	0.89397	0.998482
TUBA3D	2.8928	-0.876672	0.835989	-1.04866	0.294333	0.907639
PAX2	17.7644	0.463617	0.282484	1.64122	0.100753	0.708487
EXOSC7	848.142	0.0164789	0.0742243	0.222015	0.824302	0.994474
KIFAP3	799.892	-0.166209	0.158005	-1.05192	0.292835	0.907447
MKRN2	882.684	0.0258449	0.0713635	0.362159	0.717234	0.986538
MCM6	4845.66	0.153299	0.135726	1.12947	0.258698	0.886422
REXO2	1099.3	0.257475	0.131086	1.96417	0.0495099	0.554957
RBM7	1702.59	0.124581	0.0921936	1.3513	0.1766	0.821855
RBMS2	936.312	0.238335	0.211728	1.12567	0.260306	0.887804
BAZ2A	6715.36	-0.0272293	0.0785478	-0.346659	0.728848	0.986734
PTPN23	897.835	-0.0533012	0.198432	-0.268612	0.788228	0.991875
MLH1	1506.81	0.154406	0.0737811	2.09276	0.0363706	0.492091
UNG	2543.22	0.0833085	0.138712	0.600587	0.548115	0.967944
FMO4	123.746	0.19582	0.25136	0.779043	0.435954	0.947564
KLHL20	582.857	-0.0541466	0.129296	-0.418781	0.675376	0.982307
RGS11	117.504	-0.343225	0.354619	-0.967871	0.333109	0.920726
SLC46A1	576.648	0.191511	0.202643	0.945069	0.344624	0.927423
PLXNA2	4739.2	-0.349217	0.311714	-1.12031	0.262581	0.890127
SPAG5	2582.5	0.265259	0.148579	1.7853	0.0742126	0.639525
ANKRD13A	1916.91	0.117637	0.116279	1.01168	0.311691	0.914508
TPD52	2871.12	0.0361794	0.202574	0.178598	0.858253	0.997041
ACACB	170.353	0.346251	0.216461	1.5996	0.109688	0.727189
TRAF4	2081.15	-0.182582	0.211227	-0.864384	0.387377	0.934459
PAG1	147.081	-0.1489	0.256924	-0.579546	0.562221	0.969634
GPATCH1	276.936	-0.0967957	0.0942814	-1.02667	0.304577	0.912935
ICAM3	63.4909	-0.16165	0.214636	-0.753135	0.451369	0.947822
NT5C2	5011.98	0.232092	0.0939063	2.47152	0.0134538	0.308137
MCAM	568.761	0.386217	0.254625	1.5168	0.129316	0.766032
GPC4	17430.5	0.20373	0.197739	1.0303	0.30287	0.91214
MBNL3	470.369	0.00724629	0.235204	0.0308086	0.975422	1
CAMSAP3	643.322	-0.124213	0.246878	-0.503136	0.614869	0.975203
RAP1GAP	365.468	-0.129754	0.237418	-0.54652	0.584708	0.972634
XAB2	332.313	-0.0445031	0.253384	-0.175635	0.860581	0.997041
ARHGEF1	859.623	-0.0431711	0.246312	-0.17527	0.860868	0.997041
STXBP2	740.32	-0.0451888	0.138715	-0.325767	0.7446	0.986888
MAP2K7	417.146	-0.0873036	0.169475	-0.51514	0.606455	0.974541
NMRK2	112.466	0.429253	0.321198	1.33641	0.181415	0.828806
DGKD	724.482	0.128938	0.117551	1.09687	0.2727	0.899749
CTTNBP2	338.357	0.42841	0.258489	1.65736	0.097446	0.700304
ACTL6B	11.2586	1.92299	1.06548	1.80481	0.0711046	0.63349
RARB	964.18	0.0183571	0.208023	0.0882458	0.929681	1
TOP2B	9092.83	0.0939722	0.141169	0.665671	0.505621	0.958129
TM9SF3	8106.65	0.116542	0.103853	1.12218	0.261785	0.889264
NFKB2	441.957	0.194364	0.197067	0.986282	0.323995	0.91636
UBE2T	490.504	0.811908	0.235505	3.44752	0.000565749	0.0465715
PPP1R12B	2448.77	0.0316695	0.197966	0.159974	0.872901	0.997491
DNAJC10	6836.79	0.148969	0.102279	1.4565	0.145254	0.78483
GTF3C1	3736.39	-0.135341	0.105062	-1.2882	0.197677	0.843157
IL4R	522.002	0.243515	0.228304	1.06662	0.286142	0.90531
USP33	2980.52	0.0414779	0.135382	0.306376	0.759318	0.989027
PAK3	107.862	-0.254766	0.311296	-0.818404	0.413126	0.941545
CAPN6	976.364	-0.794638	0.604753	-1.31399	0.18885	0.835938
DCX	2023.74	-0.483505	0.408547	-1.18347	0.236621	0.873994
SNRPA	1245.05	0.0280531	0.129317	0.216933	0.82826	0.994526
SPAG6	314.011	-0.187901	0.31874	-0.589513	0.555517	0.968172
EXOSC5	61.0566	0.178655	0.309012	0.578149	0.563164	0.969884
DYNC1I2	3464.07	0.0345537	0.109495	0.315573	0.752327	0.98733
APBB1IP	10.1256	-0.220342	0.640859	-0.343823	0.730979	0.986734
LRCH4	593.153	-0.0860352	0.254826	-0.337623	0.735647	0.986888
FAM76B	1027.54	0.276994	0.110759	2.50088	0.0123884	0.295301
SIRT6	99.2173	-0.0533807	0.233703	-0.228412	0.819326	0.994474
POLD3	917.909	0.160279	0.159391	1.00557	0.314621	0.915067
ACTN2	27.1319	0.0630698	0.547808	0.115131	0.908341	0.9995
CAPZB	5449.37	-0.113251	0.117927	-0.960353	0.336878	0.923247
GPR137B	315.606	0.00783416	0.146725	0.0533935	0.957418	1
NAALAD2	569.523	0.592676	0.202246	2.93047	0.00338446	0.144429
JADE1	4510.98	-0.00489157	0.223561	-0.0218803	0.982543	1
SLC25A43	194.408	-0.050778	0.140672	-0.360967	0.718124	0.986538
UBE2A	2017.68	-0.0417423	0.115288	-0.362069	0.7173	0.986538
FGFR1	4014.82	0.212809	0.103776	2.05065	0.040301	0.518582
SMC1B	5.41797	-0.419975	0.502157	-0.836341	0.402963	0.938299
FBLN1	3978.01	-0.0418175	0.195555	-0.213841	0.830671	0.995422
ITGA8	23.1371	-0.0359077	0.692112	-0.0518813	0.958623	1
MAP2	785.564	-0.533145	0.513892	-1.03746	0.299519	0.909899
PIAS2	1038.5	0.00126662	0.15601	0.00811885	0.993522	1
AMPH	223.036	-0.220627	0.375733	-0.587192	0.557075	0.968482
ARAF	755.625	-0.154169	0.156347	-0.986068	0.3241	0.91636
MCCC1	1502.13	-0.564755	0.156492	-3.60885	0.000307555	0.0296647
LAMP3	83.3426	-0.151694	0.252954	-0.59969	0.548713	0.967944
NEBL	2192.04	0.0313762	0.282046	0.111245	0.911422	0.999972
ACER3	818.892	0.205607	0.119524	1.72022	0.0853931	0.673496
UBE2K	5488.66	0.0760208	0.112081	0.678265	0.497604	0.956103
PIK3C3	1792.55	0.0836372	0.134614	0.621309	0.534396	0.966463
N4BP2	2709.44	0.221911	0.159048	1.39525	0.162942	0.804991
TIGAR	394.136	0.0899396	0.243358	0.369578	0.711697	0.986538
TULP3	972.706	0.0899995	0.0868523	1.03624	0.300092	0.909899
SYNJ2	1205.53	-0.0283344	0.165709	-0.170989	0.864233	0.997041
ADCY2	1559.04	-0.283878	0.363689	-0.780551	0.435066	0.947564
PPP2R5C	3376.55	0.124853	0.0959983	1.30057	0.193404	0.838891
PMS2P1	91.64	-0.233695	0.108658	-2.15074	0.0314966	0.462246
RBFOX1	102.322	0.290674	0.478796	0.607093	0.543789	0.967944
GNB1	11688.4	-0.137804	0.109823	-1.25478	0.209558	0.854416
EDN1	156.445	0.620479	0.46314	1.33972	0.180336	0.826261
MLLT10	2442.25	0.0546083	0.103247	0.528912	0.596867	0.974369
ZCWPW1	110.486	-0.17769	0.156172	-1.13778	0.255211	0.884012
ADCYAP1R1	120.273	0.573572	0.239883	2.39105	0.0168004	0.343949
FGF20	11.4374	0.636506	0.357567	1.7801	0.0750591	0.640721
ITM2A	812.733	-0.0831061	0.159398	-0.521377	0.602104	0.974541
NRDC	6832.35	-0.191095	0.13941	-1.37074	0.170456	0.816633
VDAC3	3224.45	0.0163145	0.0996927	0.163648	0.870008	0.99729
PCM1	6893.88	0.0910324	0.0996825	0.913223	0.361125	0.930796
TNRC6C	784.386	0.227275	0.136647	1.66322	0.0962681	0.698205
CBFA2T2	2585.97	0.495948	0.189928	2.61124	0.00902148	0.248036
BRINP1	400.019	0.0112985	0.277495	0.0407159	0.967522	1
ITCH	4983.39	0.769644	0.14618	5.26503	1.40165e-07	6.55692e-05
PKD2L2	2.18439	0.155766	0.793117	0.196397	0.8443	0.997041
TP53INP2	3050.03	0.579091	0.237157	2.4418	0.0146141	0.322886
SDF4	776.72	-0.17108	0.248609	-0.688149	0.491359	0.954292
MYH7B	12.1574	0.646158	0.381319	1.69453	0.0901644	0.683279
TP73	42.3016	-0.209158	0.373301	-0.560294	0.575279	0.971568
TOLLIP	386.009	-0.16925	0.149347	-1.13327	0.257101	0.885441
UBE2D4	184.886	-0.142981	0.168501	-0.848546	0.396134	0.937054
CLUL1	27.9664	-0.202674	0.256412	-0.790421	0.429282	0.945718
RUNX1T1	426.403	-0.148905	0.40588	-0.366871	0.713716	0.986538
CDH17	2880.02	-2.24093	0.77777	-2.88122	0.0039614	0.158067
THOC1	1745.15	0.068758	0.141763	0.485021	0.627661	0.97674
FKBP7	470.869	-0.108535	0.185426	-0.585325	0.558329	0.968723
OSBPL6	261.281	0.233977	0.210644	1.11077	0.266667	0.894723
SLC1A3	473.203	0.599385	0.397109	1.50937	0.131204	0.766905
XRCC5	17758.9	0.0767805	0.10328	0.743424	0.457225	0.947822
LXN	179.901	0.180784	0.13514	1.33776	0.180974	0.828171
SP140	2.13844	0.179567	1.22645	0.146412	0.883596	0.998167
MKNK1	403.121	-0.172708	0.205067	-0.842202	0.399675	0.938122
TNS1	89.2962	-0.0879797	0.269009	-0.327051	0.743629	0.986888
REXO1	236.954	-0.192684	0.212125	-0.90835	0.363693	0.930796
SAR1A	3600.34	0.0313237	0.117839	0.265819	0.790379	0.991875
CDC14A	437.211	0.0601856	0.162045	0.371413	0.71033	0.986538
RAPGEF3	40.8956	0.399347	0.310909	1.28445	0.198984	0.845649
CEACAM1	43.4899	0.938758	0.41403	2.26737	0.0233677	0.406751
SENP1	1033.9	0.135718	0.108863	1.24669	0.212511	0.857166
DUSP13	10.5792	0.684721	0.598295	1.14445	0.252436	0.881867
CIC	633.427	-0.132045	0.232467	-0.568016	0.570024	0.971568
LIPE	21.6357	-0.652968	0.40046	-1.63055	0.102986	0.713623
FDFT1	5128.68	-0.0319052	0.24292	-0.13134	0.895506	0.998843
PAFAH1B3	442.74	-0.229654	0.217751	-1.05466	0.291579	0.907447
OPHN1	281.676	0.0070313	0.21617	0.0325267	0.974052	1
KIF22	1570.51	0.14901	0.155481	0.958377	0.337873	0.924174
SCGN	284.953	-2.93942	0.959328	-3.06404	0.00218367	0.111256
CARMIL1	2048.63	0.224261	0.129598	1.73044	0.0835522	0.667773
PGM1	3332.43	-0.0315001	0.234968	-0.134061	0.893354	0.998359
DDX1	4641.84	0.00252111	0.104013	0.0242385	0.980662	1
DNM2	1898.51	0.0361667	0.109667	0.329786	0.741562	0.986888
EPB41L2	3748.02	0.259492	0.151229	1.71589	0.086183	0.674188
RIMS1	59.1811	0.221163	0.284108	0.77845	0.436304	0.947663
MOXD1	345.481	-0.326634	0.231728	-1.40956	0.15867	0.799921
STX7	2165.17	0.063315	0.111378	0.568471	0.569716	0.971257
RABL2B	632.092	-0.145581	0.117402	-1.24002	0.214969	0.859345
KEAP1	578.477	-0.0577768	0.195846	-0.295011	0.767985	0.990143
PTPRH	200.002	0.203817	0.474429	0.429605	0.667483	0.982156
SLC35C2	566.551	-0.0990033	0.173541	-0.570489	0.568346	0.971208
CRYBG3	306.778	-0.0404103	0.178571	-0.226298	0.82097	0.994474
EPHA6	67.6497	0.0318631	0.391705	0.0813447	0.935168	1
SCTR	171.187	-1.32447	0.60728	-2.18098	0.0291846	0.447258
RFX3	1758.25	-0.0496255	0.196683	-0.252312	0.8008	0.994341
RIF1	3620.67	0.133953	0.13683	0.978978	0.327591	0.916412
RAB21	1458.95	0.0261319	0.09858	0.265083	0.790946	0.991875
SLC4A4	4147.25	-2.29452	0.616597	-3.72126	0.000198229	0.0211957
SMARCA2	797.133	-0.370936	0.284553	-1.30358	0.192378	0.838199
SESN1	980.442	0.185262	0.198587	0.932899	0.350872	0.929097
MID2	134.308	0.19298	0.144747	1.33322	0.182458	0.828806
COL5A3	28.0812	1.61798	0.955558	1.69323	0.0904125	0.683279
SRCAP	3197.31	-0.145417	0.16684	-0.871595	0.38343	0.933902
PUM3	1307.1	-0.119677	0.119164	-1.00431	0.315231	0.915067
CPB2	13.4947	-1.37564	0.90714	-1.51646	0.129403	0.766032
CHRNA3	40.3623	0.785877	0.312392	2.51568	0.0118804	0.286953
KCNN2	138.142	0.450333	0.298677	1.50776	0.131616	0.766905
CNOT4	867.464	0.0644584	0.0854566	0.754282	0.45068	0.947822
PSEN1	3458.78	-0.018078	0.0817354	-0.221177	0.824955	0.994474
CPOX	646.305	0.282944	0.144857	1.95327	0.050788	0.563668
CLDND1	3223.48	0.0807644	0.0958808	0.842342	0.399597	0.938089
MOK	764.869	-0.363968	0.224909	-1.61829	0.1056	0.719929
HSP90AA1	41665.3	-0.157411	0.132976	-1.18375	0.236511	0.873994
RBL1	446.192	0.227871	0.142494	1.59916	0.109786	0.727189
DLGAP4	1634.48	-0.129222	0.118814	-1.0876	0.276773	0.901937
IGSF9B	41.2292	0.175229	0.284536	0.615841	0.537999	0.966875
CROCCP3	163.167	-0.361495	0.203653	-1.77505	0.0758897	0.644528
NDC80	932.362	0.313282	0.197879	1.5832	0.113375	0.734839
AP4E1	795.527	0.0249805	0.151164	0.165254	0.868744	0.99729
RSBN1	1042.3	-0.00374165	0.209342	-0.0178734	0.98574	1
MAGI3	1811.92	-0.181095	0.14416	-1.25621	0.209041	0.853787
CXCL2	9.25543	0.158401	1.14541	0.138293	0.890009	0.998167
AFP	19567.4	-1.52802	0.820651	-1.86197	0.0626079	0.608779
COL4A4	395.961	-0.556111	0.30932	-1.79785	0.0722006	0.636751
TCF7	337.293	0.0143292	0.203356	0.0704634	0.943825	1
OSTM1	624.691	0.1112	0.15072	0.73779	0.460642	0.948095
CDH7	366.751	-0.309042	0.33682	-0.917529	0.358866	0.930796
IMPG2	19.2897	-0.21058	0.278913	-0.755001	0.450248	0.947822
PCNP	5435.57	-0.0388977	0.100885	-0.385564	0.699819	0.986538
EXD2	1299.84	-0.105638	0.140198	-0.753492	0.451155	0.947822
ARG2	1152.84	0.347909	0.135041	2.57632	0.00998575	0.265303
MEF2C	121.064	-0.574994	0.664287	-0.86558	0.38672	0.934424
PTPRC	2.82751	0.780332	0.754399	1.03438	0.30096	0.910757
CACNA1S	2.35901	-0.932427	0.88559	-1.05289	0.292393	0.907447
PKP1	9.90561	0.290754	0.754518	0.385351	0.699977	0.986538
UBA5	1741.18	0.100319	0.115747	0.86671	0.386101	0.934424
STK17B	203.517	0.781992	0.280448	2.78837	0.00529738	0.185975
CDC14B	1987.36	0.118357	0.100455	1.17821	0.238715	0.875418
ZNF510	919.903	0.0747511	0.10405	0.718416	0.472501	0.952263
LRP2	663.174	0.83999	0.326823	2.57017	0.0101649	0.266759
ZNF506	584.908	0.477934	0.244683	1.95328	0.0507864	0.563668
JMJD4	188.447	-0.425589	0.277963	-1.5311	0.125745	0.758521
DUSP12	566.853	-0.0343796	0.120484	-0.285346	0.775379	0.991355
AACS	1068.78	-0.0995813	0.0975535	-1.02079	0.307356	0.913481
DELE1	1166.03	0.0282326	0.0747863	0.37751	0.705794	0.986538
CADPS2	168.67	0.937604	0.364941	2.56919	0.0101936	0.266759
PCDHB4	33.0576	0.210183	0.308932	0.680354	0.49628	0.956103
PCDHA6	58.2258	1.18246	0.676572	1.74773	0.0805115	0.657587
PCDHGA2	4.27321	-2.00943	0.986454	-2.03702	0.041648	0.528775
HSPB11	676.439	0.107974	0.127224	0.848687	0.396056	0.937054
PHLPP1	1124.14	0.188364	0.131556	1.43182	0.152195	0.793502
ATP8B1	722.456	-0.02021	0.197998	-0.102071	0.9187	1
IL12RB2	7.30195	1.0397	0.649012	1.60197	0.109163	0.726604
SMARCD3	1057.11	-0.386938	0.245505	-1.57609	0.115004	0.7389
WDR70	922.443	0.1652	0.099459	1.66098	0.0967165	0.698749
MPP4	5.10504	0.7115	0.481434	1.47788	0.13944	0.771549
STRADB	1287.38	-0.151271	0.120028	-1.2603	0.207562	0.852856
BZW1	4474.68	0.0362034	0.16395	0.22082	0.825233	0.994474
C1QTNF3	148.892	0.0313925	0.234645	0.133787	0.893571	0.998359
ME2	4207.78	0.111942	0.120945	0.925558	0.354676	0.930796
C5orf22	1244.3	0.0697212	0.1027	0.678882	0.497212	0.956103
CCNT2	2631.79	0.105491	0.106814	0.987615	0.323341	0.91636
FAM135A	1158.8	0.322262	0.158168	2.03747	0.0416033	0.528775
COL19A1	159.879	-0.095515	0.474064	-0.201481	0.840322	0.996779
EPB41L3	1072.57	-0.274064	0.138195	-1.98317	0.0473487	0.551331
COBLL1	813.998	0.125057	0.146165	0.855587	0.392226	0.936584
DLG3	2748.44	0.0682258	0.0838175	0.81398	0.415656	0.941905
KCNK2	6.14572	0.290143	0.88493	0.327872	0.743009	0.986888
SERTAD4	36.4675	0.86386	0.663524	1.30193	0.192941	0.838435
TRAF5	1472.92	-0.063531	0.201805	-0.314814	0.752903	0.987447
MRPL22	1494.76	-0.270828	0.0811966	-3.33546	0.000851593	0.0612885
GEMIN5	1965.71	-0.248844	0.133485	-1.86421	0.062292	0.608355
OPRK1	134.272	0.362033	0.356978	1.01416	0.310506	0.914105
NFE2L1	5864.57	0.0470659	0.0886114	0.531149	0.595315	0.974089
SEMA5B	394.329	-0.384486	0.270008	-1.42398	0.154453	0.7968
GSK3B	4126.16	0.0383324	0.108652	0.352801	0.724238	0.986538
ITGB5	5612.11	-0.106146	0.128054	-0.828915	0.407153	0.938763
ERC1	2420.81	0.0821207	0.0831017	0.988195	0.323057	0.91636
XPO1	13754.3	0.17378	0.115152	1.50914	0.131262	0.766905
RNF13	730.704	0.202419	0.120054	1.68608	0.0917812	0.686267
TRPM3	77.8721	0.0160819	0.479386	0.0335469	0.973238	1
PALB2	846.371	-0.0578041	0.109159	-0.529538	0.596432	0.974369
DOP1A	2225.49	0.0492095	0.117577	0.41853	0.675559	0.982308
LYRM2	1014.34	-0.188128	0.131416	-1.43154	0.152275	0.793669
BCKDHB	719.829	0.00977462	0.129262	0.0756187	0.939722	1
KAT6A	2378.65	0.0189715	0.115404	0.164392	0.869423	0.99729
TUT7	1231.16	0.166532	0.125314	1.32891	0.183876	0.830283
ULK2	1145.56	-0.130561	0.0954175	-1.36831	0.171215	0.816633
GRHL2	646.334	0.482568	0.267436	1.80443	0.0711647	0.63349
TNPO1	11258	0.10572	0.116579	0.906857	0.364482	0.930796
PLOD1	1491.5	0.11969	0.177021	0.676135	0.498955	0.956348
P2RX5	29.7263	0.240704	0.383507	0.627638	0.530241	0.965605
ITGAE	410.176	-0.079217	0.110086	-0.71959	0.471777	0.952263
DIS3	2144.37	0.131753	0.0996333	1.32238	0.186043	0.832508
PIBF1	531.963	0.0666741	0.120102	0.555147	0.578794	0.971801
TDRD3	611.807	0.00426484	0.12365	0.0344911	0.972486	1
NUFIP1	457.164	0.0738395	0.137365	0.537544	0.590892	0.973168
PDS5B	2057.8	0.107558	0.122096	0.880935	0.378353	0.933902
OXCT1	1055.47	0.137028	0.109722	1.24887	0.211714	0.856559
RRAGB	557.058	0.0314496	0.177201	0.17748	0.859132	0.997041
CYLD	818.368	0.133401	0.122139	1.0922	0.274745	0.900978
SLC27A5	52.0396	-0.367327	0.214395	-1.71332	0.0866541	0.676741
ZNF324	172.938	-0.0947806	0.211206	-0.448759	0.653606	0.979315
ZNF671	408.609	0.233175	0.115034	2.02701	0.0426612	0.532539
ZNF416	307.098	0.282636	0.142652	1.98129	0.0475586	0.552227
ZNF586	381.778	0.0536154	0.136598	0.392505	0.694685	0.986413
ZNF446	218.028	-0.0457182	0.197412	-0.231588	0.816858	0.994474
ZNF264	309.612	0.225263	0.131113	1.71809	0.0857798	0.673851
RPS5	4577.51	-0.102057	0.189291	-0.539153	0.589781	0.973168
FAT1	5161.92	0.051358	0.149585	0.343336	0.731346	0.986734
YTHDC1	4820.21	0.0820449	0.109581	0.748717	0.454028	0.947822
CHMP2B	1537.85	0.101254	0.0956761	1.0583	0.289919	0.906274
SMAP2	1041.18	-0.0724937	0.189438	-0.382678	0.701959	0.986538
PPIE	1099.78	-0.315233	0.127462	-2.47315	0.0133928	0.308038
ZMPSTE24	2100.98	-0.0296798	0.241317	-0.122991	0.902114	0.999054
STARD7	5031.99	-0.0230537	0.12713	-0.181339	0.856101	0.997041
NOA1	596.56	0.143023	0.151771	0.942357	0.34601	0.927832
REST	3941.06	0.0873194	0.125481	0.695877	0.486506	0.95342
HAL	6.6622	0.0317981	0.554033	0.0573939	0.954231	1
SSH1	1664.63	-0.114734	0.119291	-0.961796	0.336152	0.922888
GSTP1	4084.84	-0.0682573	0.187217	-0.364588	0.715419	0.986538
APLP2	36751.6	0.107843	0.127962	0.842779	0.399352	0.938089
FAM234B	854.981	0.047654	0.148852	0.320144	0.748859	0.98728
SLCO1A2	175.123	0.304966	0.642682	0.474521	0.635128	0.978255
WBP11	2935.12	0.0485366	0.0718557	0.675473	0.499376	0.956348
EIF3I	4097.76	-0.0860422	0.097584	-0.881724	0.377926	0.933902
NKAIN1	429.96	-0.192499	0.199788	-0.963516	0.335289	0.922075
COL16A1	56.7238	0.147522	0.341045	0.432558	0.665336	0.981888
TXLNA	2190.45	-0.185354	0.152016	-1.21931	0.222727	0.865213
APOB	4365.81	-0.789263	0.462254	-1.70742	0.0877432	0.67928
NCOA1	1896.47	0.227714	0.0971534	2.34386	0.0190855	0.369698
AGBL5	1610.96	-0.103635	0.0879546	-1.17828	0.238687	0.875418
EFR3B	288.63	0.220243	0.214049	1.02894	0.30351	0.912594
KIF3C	1635.95	0.0492105	0.115886	0.424645	0.671096	0.982156
RAB10	4394.38	0.10004	0.0996245	1.00417	0.315298	0.915067
GCKR	59.027	-0.260937	0.375158	-0.69554	0.486717	0.953555
HADHA	4108.32	0.149976	0.0769823	1.94819	0.0513923	0.564797
MAPRE3	323.94	0.00296258	0.19281	0.0153653	0.987741	1
CAD	1719.34	0.032647	0.162788	0.200549	0.841051	0.996779
CD59	4494.19	0.0226562	0.097341	0.232751	0.815955	0.994474
CD82	37.1533	0.392837	0.430063	0.913442	0.36101	0.930796
BCORL1	710.9	0.00133399	0.163206	0.00817365	0.993478	1
ATRX	6051.34	0.0499667	0.136385	0.366365	0.714093	0.986538
AK6	2022.22	0.0127113	0.092648	0.1372	0.890872	0.998167
MYNN	811.884	0.10394	0.102376	1.01528	0.309975	0.914105
MECOM	1389.88	-0.113601	0.239858	-0.473617	0.635773	0.978712
SCAMP1	2262.91	0.0785718	0.145026	0.541779	0.587971	0.973168
PREP	1814.85	0.11825	0.104146	1.13542	0.256199	0.884012
HACE1	855.263	0.173372	0.126453	1.37104	0.170361	0.816633
SEH1L	1522.86	0.0803439	0.135046	0.594936	0.551886	0.967944
WDR47	599.287	-0.179634	0.170816	-1.05162	0.292973	0.907447
WDFY1	3221.79	0.170469	0.103269	1.65073	0.0987947	0.703785
OVGP1	168.993	0.596273	0.33172	1.79752	0.0722533	0.636751
SLC25A24	3771.96	-0.0535671	0.145292	-0.368687	0.712361	0.986538
MAP3K4	2087.54	0.20297	0.109681	1.85055	0.0642346	0.612012
PILRA	123.201	-0.0857497	0.195999	-0.437501	0.661748	0.981173
IGSF9	951.973	-0.0840598	0.249991	-0.336251	0.736682	0.986888
ABCB1	18.8528	-0.694697	0.25355	-2.73988	0.00614619	0.203553
ZNF213	108.274	-0.641788	0.205083	-3.12941	0.0017516	0.0981315
AKR1B1	2888.49	0.0315594	0.0848431	0.371973	0.709913	0.986538
CPNE3	3051.9	0.0493808	0.111794	0.441713	0.658697	0.980553
RRN3	1255.02	0.0471902	0.0978781	0.482133	0.629712	0.977179
CTTN	4355.35	-0.069691	0.102778	-0.678076	0.497723	0.956103
WNT11	45.1166	-1.1648	0.69969	-1.66474	0.0959651	0.698205
MTIF2	1037.99	0.202442	0.102062	1.98353	0.0473087	0.551209
DDHD2	2368.07	-0.0219638	0.111118	-0.197662	0.84331	0.997041
TTC39A	464.667	-0.17214	0.181933	-0.946178	0.344058	0.927423
EPS15	2585.82	-0.0216453	0.13136	-0.164778	0.869118	0.99729
ORC1	658.034	0.0453254	0.187412	0.241849	0.808897	0.994341
MGST2	2181.52	-0.352998	0.198614	-1.77731	0.0755176	0.643393
CHERP	641.375	-0.0693034	0.158956	-0.435992	0.662843	0.981383
ATG16L1	843.381	-0.055667	0.0926575	-0.600783	0.547985	0.967944
USP40	822.129	-0.0157598	0.0972868	-0.161994	0.871311	0.997293
POMGNT1	1623.55	-0.191586	0.114816	-1.66864	0.0951893	0.696046
RAD54L	898.201	0.0496164	0.185628	0.26729	0.789246	0.991875
MAST2	1564.45	-0.160731	0.152824	-1.05174	0.292917	0.907447
DNAJA1	6830.55	-0.0180617	0.26991	-0.0669176	0.946647	1
B4GALT1	3051.07	0.255567	0.141239	1.80946	0.0703793	0.630543
CHMP5	2008.19	0.0719242	0.0748813	0.960509	0.336799	0.923247
NFX1	1280.3	0.0915314	0.0852125	1.07415	0.282754	0.90531
AQP6	2.94483	0.334273	1.13379	0.294829	0.768125	0.990143
DIMT1	853.405	0.114584	0.10725	1.06839	0.285346	0.90531
IPO11	1418.76	0.164746	0.0983688	1.67478	0.093977	0.692161
FOLH1	12.7434	1.34451	0.400557	3.35661	0.000789049	0.0582452
EIF2AK1	5437.56	0.100401	0.0670785	1.49677	0.134454	0.76938
NME8	10.5467	0.65623	0.613167	1.07023	0.284516	0.90531
EPDR1	89.8865	-0.0708101	0.236666	-0.299198	0.764789	0.990143
SNX10	596.326	-0.0878921	0.16909	-0.519794	0.603207	0.974541
SEPHS1	5149.03	0.0863293	0.127008	0.679717	0.496684	0.956103
MRPL28	613.906	-0.155216	0.176924	-0.8773	0.380324	0.933902
ITPKC	395.402	-0.162585	0.15068	-1.07901	0.280584	0.904536
CEACAM6	93.0929	-2.22683	1.01965	-2.18393	0.0289676	0.44667
FAT2	44.6388	0.0740406	0.216095	0.34263	0.731877	0.986734
RBM22	1454.68	-0.0224192	0.0856506	-0.261752	0.793513	0.991965
TMED2	6838.98	0.0138541	0.0997851	0.13884	0.889577	0.998167
ERO1B	1419.24	-0.395191	0.476836	-0.828777	0.407231	0.938763
ZFAND6	2759.66	0.131572	0.0912575	1.44176	0.149369	0.790185
HSD17B2	19.8891	-2.23518	1.01902	-2.19346	0.0282741	0.444555
TXLNG	1142.57	0.121033	0.124761	0.97012	0.331986	0.919771
PPEF1	43.3643	-0.454761	0.42128	-1.07947	0.280376	0.904536
LAT2	25.9156	0.151334	0.321716	0.470398	0.638071	0.978841
HUWE1	11121.6	-0.0586519	0.121843	-0.481374	0.630251	0.977179
ZW10	995.024	0.0767857	0.124857	0.614991	0.53856	0.966876
ALG9	949.252	0.0242431	0.114199	0.212289	0.831882	0.99543
MYBPC2	60.864	-0.522945	0.323131	-1.61837	0.105583	0.719929
NOX4	139.551	1.17594	0.376183	3.12597	0.0017722	0.0986949
ACOX3	1366.65	-0.290101	0.102939	-2.81818	0.00482965	0.177201
MTMR2	2654.65	0.116503	0.0997673	1.16775	0.242907	0.876113
PPP1R15A	2250.69	-0.0863053	0.251839	-0.3427	0.731824	0.986734
HSD17B14	230.783	-0.563371	0.264353	-2.13113	0.0330782	0.471707
TRIP6	776.483	-0.175133	0.183925	-0.9522	0.340995	0.925631
ACHE	54.9316	-0.122494	0.323248	-0.378947	0.704727	0.986538
FTL	15672.3	0.0151339	0.173869	0.0870421	0.930638	1
SRRT	2324.37	-0.147108	0.235054	-0.625848	0.531415	0.965605
BAX	804.021	0.0898082	0.313184	0.286759	0.774297	0.991307
NLK	1798.58	-0.0057558	0.128685	-0.0447278	0.964324	1
PIGS	1132.03	0.0551441	0.0894941	0.616176	0.537779	0.966875
ADAMTS2	52.8413	0.434011	0.361468	1.20069	0.229872	0.871428
TMPRSS11E	104.914	0.0425596	0.26871	0.158385	0.874153	0.997678
ATXN7L3	2728.76	-0.182103	0.139663	-1.30387	0.192278	0.838199
PGS1	803.14	0.0189281	0.109921	0.172197	0.863282	0.997041
PSMC5	3009.65	-0.0204963	0.0889763	-0.230357	0.817814	0.994474
UIMC1	1063.1	-0.0156911	0.108418	-0.144728	0.884925	0.998167
MMP2	472.093	0.679939	0.222471	3.05631	0.00224082	0.112715
MT3	2.70516	-1.0556	0.585881	-1.80173	0.0715874	0.635185
LPCAT2	182.525	0.0300018	0.208834	0.143663	0.885766	0.998167
GNAO1	361.888	0.42588	0.377638	1.12775	0.259427	0.887131
OGFOD1	1304.84	0.0615092	0.132764	0.463298	0.643151	0.979257
SH3BP2	1467.39	-0.0459537	0.137144	-0.335075	0.737569	0.986888
NOP14	954.736	-0.00868529	0.134458	-0.0645948	0.948497	1
ADD1	5984.13	-0.0319614	0.0732111	-0.436565	0.662426	0.981236
L2HGDH	399.569	0.239688	0.131731	1.81953	0.06883	0.627617
TXNDC16	1157.14	0.132082	0.173274	0.762269	0.445899	0.947822
RTRAF	4566.14	-0.0334899	0.0815471	-0.410681	0.681306	0.983208
NID2	345.031	0.0106899	0.328396	0.0325518	0.974032	1
GMCL1	1991.48	0.120897	0.131105	0.92214	0.356456	0.930796
SF3B2	5632.31	-0.0243739	0.0863116	-0.282394	0.777641	0.991875
KLHL42	1196.04	-0.155592	0.134675	-1.15532	0.24796	0.878879
GNAS	29393.4	-0.0390971	0.0935562	-0.4179	0.67602	0.982424
DNM1L	3530.42	0.0804755	0.109872	0.732445	0.463897	0.949366
PTHLH	10.3334	0.997166	1.11149	0.897141	0.369644	0.933717
PHACTR3	35.5277	-0.404647	0.531601	-0.761185	0.446547	0.947822
ERGIC2	1312.18	0.112217	0.103	1.08948	0.275941	0.901366
TFAP2C	272.061	-1.11552	0.3115	-3.58111	0.000342136	0.0321718
AURKA	1545.88	0.328963	0.193905	1.69652	0.0897881	0.683169
CASS4	3.91105	1.22103	0.703365	1.73598	0.082568	0.665093
PIR	180.523	0.0902873	0.270136	0.334229	0.738207	0.986888
AAMDC	261.134	-0.0208302	0.147484	-0.141237	0.887683	0.998167
RFX2	382.228	0.0732568	0.198817	0.368464	0.712528	0.986538
METTL2A	469.947	-0.0491486	0.0836659	-0.587439	0.556909	0.968482
SULT2B1	3.66808	0.112107	0.815834	0.137414	0.890703	0.998167
ALG6	632.905	-0.0293463	0.138289	-0.212209	0.831944	0.99543
CNOT3	1341.64	-0.0848774	0.126898	-0.668862	0.503584	0.956843
PTPN4	1292.01	0.191618	0.128264	1.49393	0.135195	0.769517
DDX18	3139.69	0.074157	0.110569	0.670687	0.50242	0.956484
KHSRP	4096.33	-0.00597386	0.0788714	-0.0757417	0.939625	1
GNA11	421.822	-0.187217	0.177221	-1.0564	0.290785	0.907091
ASAP3	1921.1	-0.0523539	0.161845	-0.323481	0.746331	0.986888
EDEM2	607.618	0.507911	0.152393	3.33291	0.000859441	0.0615209
DNMT3B	21520.6	0.713265	0.20962	3.40266	0.000667332	0.0515997
TPX2	6057.09	0.588682	0.207118	2.84225	0.00447963	0.170026
FER1L4	134.164	-0.0413707	0.330926	-0.125015	0.900512	0.998971
PDRG1	818.756	0.302006	0.157828	1.91351	0.0556826	0.585145
EPB41L1	1307.65	0.269705	0.129922	2.0759	0.0379034	0.502657
SLC15A1	64.4792	0.358207	0.437012	0.819673	0.412402	0.941363
DOCK9	1802.63	0.309014	0.177145	1.74442	0.0810863	0.658545
ANKRD10	2814.41	-0.0150203	0.0862903	-0.174067	0.861813	0.997041
TGDS	342.565	0.113859	0.115125	0.989002	0.322662	0.91636
DOCK3	693.989	0.415027	0.175014	2.3714	0.017721	0.354268
C3orf18	251.37	-0.0739192	0.15576	-0.474572	0.635092	0.978255
COQ9	675.36	-0.0787957	0.117397	-0.671192	0.502098	0.956484
TMEM40	4.24645	-0.826385	0.866864	-0.953305	0.340436	0.925631
KIF9	148.439	-0.243631	0.173782	-1.40193	0.160935	0.802617
ARHGAP28	3802.1	0.0846965	0.241393	0.350865	0.72569	0.986538
CRLS1	1473.46	-0.0793238	0.118345	-0.670278	0.50268	0.956681
PPP1R13B	480.566	0.0590639	0.119295	0.495108	0.620524	0.975384
ATRN	2414.33	0.0969833	0.0862664	1.12423	0.260915	0.88865
SMOX	240.406	-0.06373	0.260261	-0.24487	0.806557	0.994341
FKBP1A	4129.15	0.00164228	0.0983485	0.0166986	0.986677	1
NSFL1C	1863.95	-0.0803022	0.0687926	-1.16731	0.243085	0.876215
SLC4A11	150.499	0.318551	0.321991	0.989317	0.322508	0.91636
DNAAF9	1251.05	0.0781971	0.15479	0.50518	0.613432	0.975203
ZNF343	383.198	-0.0530096	0.129845	-0.408254	0.683087	0.983208
EBF4	453.791	-0.555927	0.244793	-2.27101	0.0231466	0.405162
CPXM1	1841.73	-0.0571697	0.284415	-0.201008	0.840692	0.996779
MAVS	819.518	-0.109686	0.126841	-0.864747	0.387178	0.934424
LZTS3	874.195	-0.142317	0.163953	-0.868038	0.385373	0.934056
F11	18.2148	1.29492	1.07608	1.20337	0.228835	0.869736
XRN2	5282.01	0.150977	0.0745103	2.02626	0.042738	0.533143
KIZ	880.318	0.270321	0.197769	1.36686	0.171671	0.816633
DYNLL1	4224.33	-0.175058	0.172473	-1.01499	0.310112	0.914105
TESC	129.226	-0.66261	0.253903	-2.6097	0.00906225	0.248336
SNX5	2941.57	0.1806	0.10341	1.74645	0.0807328	0.658176
RPL6	11553.1	0.0658176	0.0787673	0.835595	0.403383	0.938308
MAPKAPK5	1369.87	-0.0327893	0.0804324	-0.407663	0.683521	0.983208
ESF1	1009.41	0.090865	0.114447	0.79395	0.427224	0.94543
RBBP9	1053.48	0.13098	0.0987413	1.3265	0.184674	0.832021
ANAPC5	2705.73	0.0534729	0.0540167	0.989931	0.322208	0.91636
SLC23A2	1342.81	-0.02326	0.104981	-0.221564	0.824653	0.994474
SLC8B1	132.319	0.512571	0.187343	2.73601	0.00621901	0.204977
TMEM230	2015.62	-0.00274778	0.073288	-0.0374929	0.970092	1
DZANK1	433.381	0.128564	0.172069	0.747168	0.454962	0.947822
KDM2B	1548.6	0.155762	0.094704	1.64473	0.100026	0.707622
CFAP61	26.7261	-0.2214	0.534448	-0.414259	0.678685	0.982859
LHX5	3.52476	-1.98056	1.16135	-1.7054	0.0881197	0.680799
TASP1	209.001	-0.0757019	0.101727	-0.744166	0.456776	0.947822
GCN1	3400.4	-0.029083	0.111954	-0.259777	0.795036	0.992575
RPLP0	23511.9	-0.0205526	0.134327	-0.153004	0.878395	0.997907
PXN	2498.43	-0.108671	0.158526	-0.685512	0.493021	0.955503
SIRT4	70.2411	-0.00225499	0.302318	-0.00745899	0.994049	1
KIF16B	575.263	0.28065	0.0958103	2.92923	0.00339804	0.144429
TRMT6	770.13	-0.0981929	0.212013	-0.463145	0.64326	0.979257
CHGB	205.445	-0.0281943	0.518534	-0.054373	0.956638	1
PEBP1	4850.64	0.014161	0.0845543	0.167478	0.866994	0.997138
TBX5	5.65897	1.05318	1.20123	0.87675	0.380622	0.933902
BRAP	832.857	0.10617	0.10002	1.06149	0.288465	0.905514
ERP29	3204.99	-0.0651944	0.0738585	-0.882694	0.377402	0.933902
NOS1	123.551	-0.302221	0.495382	-0.610076	0.541812	0.96768
FUS	15741.9	-0.011787	0.115257	-0.102267	0.918545	1
IGBP1	1843.66	0.047939	0.115486	0.415105	0.678065	0.982859
FXYD5	309.871	0.356827	0.271606	1.31377	0.188924	0.835938
ZNF302	1488.46	-0.0394069	0.143745	-0.274144	0.783974	0.991875
GRAMD1A	1348.97	-0.0786189	0.183497	-0.428448	0.668325	0.982156
FXYD3	7.04158	-0.850797	1.15606	-0.735949	0.461762	0.94867
HEPH	5738.97	-0.209732	0.153418	-1.36706	0.171606	0.816633
CDIP1	1130.59	-0.135739	0.156298	-0.868459	0.385143	0.934056
CMTM1	5.2361	0.391129	0.493128	0.793159	0.427685	0.94543
GANAB	17751.9	0.0413178	0.0823685	0.501622	0.615934	0.975203
GMIP	315.046	-0.0469812	0.174311	-0.269525	0.787525	0.991875
RBM41	553.632	0.143248	0.124444	1.1511	0.249689	0.880194
BIRC5	1354.32	0.205064	0.148201	1.38369	0.166452	0.81091
LAG3	31.1248	-0.241388	0.301021	-0.8019	0.422611	0.943806
MLF2	2944.52	-0.0578239	0.110999	-0.520942	0.602407	0.974541
OTUB2	218.516	0.0424827	0.142205	0.298744	0.765136	0.990143
DDX24	4609.23	-0.0335553	0.0907022	-0.36995	0.71142	0.986538
ZBTB25	193.461	-0.233703	0.179953	-1.29869	0.194049	0.839914
NECAP1	826.793	-0.0330282	0.0898277	-0.367684	0.713109	0.986538
ARHGAP4	93.9265	-0.495188	0.284152	-1.74269	0.081388	0.659944
ANKRD24	76.9951	0.160634	0.302811	0.530476	0.595782	0.974089
DHX32	1848.69	-0.00372045	0.205944	-0.0180653	0.985587	1
RCOR1	1918.71	0.109456	0.132233	0.827751	0.407811	0.938763
GPATCH2L	2721.68	0.0375631	0.12215	0.307517	0.75845	0.989027
LTBP4	211.625	0.0243652	0.275869	0.0883218	0.929621	1
BLVRB	102.535	0.111971	0.287507	0.389456	0.696939	0.986538
SLC9A1	536.433	-0.0941796	0.16986	-0.554456	0.579267	0.971801
SPTLC1	1503.05	0.100025	0.0859389	1.16391	0.244462	0.877927
PAPOLA	9725.18	0.151076	0.102458	1.47451	0.140343	0.773912
CCNK	2304.23	0.0996088	0.0771954	1.29035	0.19693	0.842084
PCBP4	1481.81	-0.255846	0.220246	-1.16164	0.245382	0.878332
RGS1	5.93248	-0.181971	1.26124	-0.144279	0.88528	0.998167
YPEL3	227.871	0.450573	0.243019	1.85407	0.0637296	0.612012
MRPS33	584.197	0.0907475	0.0972009	0.933607	0.350506	0.929097
NDUFB2	1161.58	-0.00351945	0.0625036	-0.056308	0.955096	1
NUDC	1954.8	-0.13225	0.14039	-0.942023	0.346181	0.927832
MAEA	891.079	-0.0553806	0.107455	-0.515385	0.606284	0.974541
ICAM1	106.978	0.283761	0.30521	0.929723	0.352515	0.930066
STRN4	1447.23	-0.100978	0.15292	-0.660334	0.50904	0.959459
IRAK3	21.4017	0.35702	0.514087	0.694475	0.487384	0.953605
LYZ	64.1948	-1.24397	0.976535	-1.27386	0.202713	0.848771
SI	102.722	-0.861654	0.799773	-1.07737	0.281313	0.904954
MUL1	457.917	-0.25289	0.141433	-1.78805	0.0737676	0.639525
TFAP4	139.535	0.0388251	0.171266	0.226695	0.820661	0.994474
PDCD7	746.838	0.047556	0.123742	0.384316	0.700744	0.986538
SPG21	2496.92	0.0566409	0.0825812	0.685881	0.492788	0.955253
FETUB	2.42588	-0.835982	0.861425	-0.970464	0.331815	0.919752
DNAJB11	2489.05	-0.0212573	0.108383	-0.196131	0.844508	0.997041
P3H2	6898.4	0.062668	0.238476	0.262786	0.792716	0.991875
THPO	14.1328	-1.4741	0.489348	-3.01237	0.00259216	0.12391
CHRD	76.5895	-0.362136	0.334582	-1.08235	0.279096	0.903692
FLT3LG	2.25338	1.19327	1.03113	1.15724	0.247174	0.878332
RAB11FIP3	1013.42	-0.251508	0.175537	-1.43279	0.151918	0.793385
GNPTG	286.688	-0.126774	0.142483	-0.889749	0.3736	0.933902
ZNF268	1506.16	0.233383	0.187804	1.24269	0.21398	0.858158
GOLGA3	1284.18	-0.10282	0.126274	-0.814255	0.415499	0.941905
PABPC4	4911.98	0.0108436	0.11661	0.0929904	0.925911	1
CERS4	1126.3	-0.209101	0.131311	-1.59242	0.111291	0.729927
MCOLN1	128.63	-0.0453931	0.244384	-0.185745	0.852645	0.997041
USP48	3015.55	-0.00346301	0.149589	-0.0231502	0.98153	1
EFNB1	153.2	0.360451	0.242549	1.4861	0.137253	0.769517
PDPR	2392.49	0.155766	0.13534	1.15093	0.249763	0.880194
AARS1	3791.21	-0.0488796	0.122923	-0.397644	0.690893	0.984165
GLG1	7256.65	0.132167	0.116353	1.13591	0.255995	0.884012
KIF4A	1227.27	0.226448	0.167653	1.35069	0.176793	0.821855
TNRC6A	4669.4	0.0753281	0.0906	0.831436	0.405728	0.938763
PLEKHG2	3932.42	-0.0460245	0.188588	-0.244048	0.807194	0.994341
DLL3	66.3374	0.134237	0.226619	0.592344	0.55362	0.967944
NAT14	360.258	-0.2427	0.200942	-1.20781	0.22712	0.869736
PITPNM2	90.641	-0.168076	0.317747	-0.528962	0.596832	0.974369
EXOC1	1305.55	0.0207108	0.113201	0.182955	0.854833	0.997041
RBM27	2107.38	0.193074	0.114148	1.69144	0.0907529	0.684145
OSBPL8	3392.83	0.137098	0.133994	1.02317	0.306229	0.913415
DTX2	107.658	-0.117166	0.240546	-0.487086	0.626198	0.976517
NLRC4	15.6185	0.628892	0.286931	2.19179	0.0283949	0.445369
PUS7	1203.28	0.0989644	0.165446	0.598168	0.549728	0.967944
LAMB4	6.0288	0.643422	1.1197	0.574637	0.565537	0.970156
NRCAM	478.539	0.700526	0.288629	2.42709	0.0152206	0.328518
LAMB1	20981.2	0.0804935	0.117662	0.684107	0.493908	0.956045
SLC26A4	9.59141	0.533893	0.610231	0.874903	0.381627	0.933902
SLC26A3	977.045	-1.14826	0.854211	-1.34424	0.178872	0.824985
DLD	3035.41	0.14311	0.0984602	1.45348	0.14609	0.7863
WDR7	584.257	0.160029	0.101537	1.57606	0.115013	0.7389
TXNL1	1778.86	0.155965	0.0979096	1.59295	0.111172	0.729865
ABCC6	80.8094	0.207098	0.291233	0.711109	0.477017	0.952263
CMTM6	3632.94	0.0891068	0.0978364	0.910774	0.362415	0.930796
ITGA6	3951.14	0.167978	0.151492	1.10882	0.267507	0.895302
RAPGEF4	185.04	-0.099379	0.434967	-0.228475	0.819277	0.994474
MAP3K20	1284.13	0.0323066	0.106212	0.304171	0.760998	0.989355
SMPX	2.20704	0.334273	1.1386	0.293581	0.769078	0.990143
FH	1763.98	-0.0272276	0.0978895	-0.278146	0.7809	0.991875
SEL1L3	1036.25	0.172486	0.164416	1.04908	0.294141	0.907447
TF	179.611	0.105609	0.879317	0.120104	0.904401	0.999244
CDV3	10665.3	0.069064	0.135413	0.510024	0.610034	0.974541
MYO15A	52.3817	-0.0118841	0.267986	-0.0443459	0.964629	1
ALKBH5	1578.2	-0.111842	0.111322	-1.00467	0.315056	0.915067
APOH	7.5801	-0.438599	1.07939	-0.406338	0.684494	0.983208
NLRP1	297.486	0.452673	0.215781	2.09783	0.0359199	0.492045
PITPNM3	87.9617	0.244024	0.158727	1.53738	0.1242	0.756157
SPAG7	920.482	-0.127812	0.107018	-1.1943	0.23236	0.872283
ORC6	1221.97	0.197176	0.134459	1.46644	0.142529	0.779141
ZFHX4	296.567	-0.157328	0.246939	-0.637113	0.524051	0.963785
SLC17A6	4.4531	0.694946	1.35198	0.514021	0.607237	0.974541
CPA1	20.126	-1.71711	1.0989	-1.56256	0.118155	0.745073
ZC3HC1	726.98	-0.0757156	0.0654759	-1.15639	0.247522	0.878368
ESR1	37.7176	-0.496576	0.294111	-1.68839	0.0913355	0.684723
RGS17	89.9259	0.427394	0.278059	1.53706	0.124278	0.756157
ANGPT2	4202.59	-0.50788	0.418161	-1.21455	0.224536	0.865213
TMEM101	355.334	0.0511491	0.19071	0.268203	0.788543	0.991875
CD200	2931.69	0.13358	0.163426	0.817375	0.413714	0.941545
CCDC80	485.69	0.565905	0.357216	1.58421	0.113146	0.733861
PSME1	1076.62	0.0128477	0.0909284	0.141294	0.887637	0.998167
PPP2R3C	668.82	0.120966	0.111084	1.08896	0.276172	0.901366
HAUS4	373.888	-0.0528283	0.16835	-0.3138	0.753673	0.987865
JPH4	155.304	0.749259	0.308421	2.42934	0.0151265	0.328518
MYH7	37.1374	1.2736	1.14528	1.11204	0.26612	0.894011
SLC7A8	1363.61	0.916928	0.210048	4.36533	1.2693e-05	0.00286158
OSGEP	1395.95	-0.0235675	0.144136	-0.163509	0.870118	0.99729
SLC22A17	553.219	-0.186935	0.209482	-0.892371	0.372194	0.933902
RNF31	678.021	-0.0285121	0.181274	-0.157288	0.875018	0.997874
SCFD1	2082.23	0.0514689	0.0862901	0.596463	0.550866	0.967944
G2E3	1876.33	0.188413	0.138275	1.3626	0.17301	0.817515
HECTD1	6069.28	0.0577622	0.106727	0.541216	0.588359	0.973168
HNRNPC	14956.7	-0.157332	0.107773	-1.45985	0.144331	0.78259
RPGRIP1	6.38972	0.25699	0.5322	0.482883	0.629179	0.977179
SUPT16H	8356.88	0.0418498	0.106071	0.394546	0.693178	0.985513
TOX4	2353.71	-0.0482364	0.0728357	-0.662264	0.507802	0.959351
GEMIN2	490.401	-0.00957428	0.108018	-0.0886358	0.929371	1
TGM1	31.092	0.502732	0.327398	1.53554	0.124652	0.756564
TINF2	801.728	-0.124358	0.0608691	-2.04304	0.0410482	0.525372
DAZL	28.4004	2.46053	1.35256	1.81917	0.0688861	0.627617
TBL1Y	249.122	-1.06078	0.282627	-3.75328	0.000174538	0.0195566
SEMA6A	6778.22	0.593022	0.224576	2.64063	0.00827513	0.237491
TRPM7	2104.07	0.0978486	0.159652	0.612887	0.539951	0.967505
TYRO3	2254.85	0.410062	0.160992	2.54709	0.0108626	0.275627
WDR76	313.076	-0.120147	0.235422	-0.510345	0.60981	0.974541
CAPN3	33.296	0.0605386	0.359363	0.168461	0.866221	0.997041
SNAP23	1839.84	0.328191	0.112327	2.92174	0.00348084	0.145387
TBX15	3.86508	0.719	0.935581	0.768507	0.442186	0.947822
PHGDH	3775.03	0.102261	0.163118	0.626911	0.530717	0.965605
COL9A3	597.435	0.0224739	0.250384	0.0897578	0.92848	1
EZR	8380.33	0.0418587	0.122651	0.341282	0.732891	0.986812
MYL6	19779.6	-0.225531	0.133193	-1.69326	0.0904068	0.683279
AGO1	5764.3	-0.101975	0.151175	-0.674551	0.499961	0.956348
TEKT2	311.987	-0.252897	0.261857	-0.965785	0.334152	0.920726
CLSPN	725.335	-0.0308429	0.266712	-0.115642	0.907937	0.9995
RFFL	1080.03	0.050687	0.133769	0.378913	0.704752	0.986538
UNC13D	22.4936	-0.0322372	0.35072	-0.0919171	0.926764	1
MFSD11	877.633	-0.073961	0.118729	-0.622939	0.533325	0.966077
DPYSL2	3692.09	0.0992929	0.122377	0.811367	0.417155	0.94217
TGFB2	3228.72	0.189861	0.41255	0.460212	0.645364	0.979257
GPATCH2	1072.93	-0.107436	0.158633	-0.677265	0.498238	0.956348
NUP50	3172.64	0.117343	0.124345	0.94369	0.345328	0.927832
CDC45	371.096	0.111117	0.192026	0.578659	0.562819	0.96971
NPAS3	48.0261	-4.39896	0.826473	-5.32258	1.02308e-07	5.03788e-05		good
ADA2	2137.85	-0.082499	0.122752	-0.67208	0.501533	0.956484
ECHDC1	1890.55	0.14381	0.114772	1.25301	0.210202	0.854969
LRRFIP2	1063.72	0.0497972	0.0937494	0.531174	0.595298	0.974089
SEC22C	1270.48	0.0425797	0.0895323	0.475579	0.634374	0.978196
XYLB	66.1517	0.254341	0.211935	1.20009	0.230104	0.871949
HDAC6	2173.89	0.00143356	0.134585	0.0106517	0.991501	1
GABRP	117.516	-0.563138	0.65653	-0.85775	0.391031	0.936301
CDC6	1121.27	0.221596	0.201026	1.10233	0.27032	0.897372
UPRT	590.662	0.0302554	0.0957451	0.315999	0.752003	0.98733
CDC23	1959.39	0.0864715	0.0934412	0.925411	0.354752	0.930796
AAAS	1129.76	-0.0856101	0.115335	-0.742274	0.457921	0.947822
CBX5	13064.8	-0.00627268	0.149175	-0.0420491	0.96646	1
SUCO	3829.84	-0.111358	0.16807	-0.662568	0.507607	0.959351
MSH2	5159.8	-0.015619	0.126374	-0.123594	0.901637	0.998974
MAP3K1	2589.98	0.139513	0.123977	1.12531	0.260457	0.887904
DHPS	829.278	-0.0161373	0.138055	-0.11689	0.906947	0.999244
HOOK2	758.379	0.135233	0.16744	0.807649	0.419293	0.943198
ARCN1	7180.6	0.102262	0.143209	0.714072	0.475182	0.952263
EPB41L4B	472.575	0.0694277	0.185302	0.374673	0.707904	0.986538
TMEM38B	479.829	-0.156642	0.155022	-1.01046	0.312277	0.914621
PSMD5	604.069	0.668747	0.536899	1.24557	0.212921	0.857166
PTGS1	42.3202	0.889454	0.421014	2.11265	0.034631	0.484389
NUP188	2863.9	0.055452	0.102241	0.542364	0.587568	0.973168
CRAT	361.939	0.0501517	0.236323	0.212217	0.831938	0.99543
SH2D3C	40.5942	0.120361	0.360721	0.333668	0.73863	0.986888
NANS	451.395	-0.0412656	0.072587	-0.568498	0.569697	0.971257
TBC1D2	128.206	-0.182548	0.197927	-0.9223	0.356372	0.930796
WHRN	169.911	-0.105506	0.234604	-0.449721	0.652912	0.979257
PDE6C	5.7663	0.709535	0.483603	1.46719	0.142326	0.779122
CWF19L1	697.683	-0.0437625	0.0931	-0.470059	0.638313	0.978841
SEMA4G	1307.04	0.28385	0.2124	1.33639	0.181421	0.828806
BTAF1	4060.45	0.0971354	0.137725	0.705284	0.480633	0.952263
IKZF5	731.518	0.276268	0.127273	2.17068	0.0299555	0.45067
BLNK	3.50346	0.230725	0.997395	0.231327	0.817061	0.994474
TLL2	13.8367	0.493356	0.651471	0.757295	0.448873	0.947822
CYP26A1	12501.7	-0.0537944	0.495278	-0.108614	0.913508	1
TDRD1	20.3362	0.681832	0.916884	0.743641	0.457094	0.947822
SORBS1	2361.91	0.302461	0.145874	2.07344	0.0381313	0.504606
CRTAC1	159.073	-0.949908	0.512959	-1.85182	0.0640517	0.612012
BAMBI	985.659	0.417986	0.165745	2.52186	0.0116736	0.286418
IL11	56.0985	0.58615	0.406161	1.44315	0.148979	0.789746
MYO3A	774.664	0.288535	0.151428	1.90542	0.0567255	0.589484
WAC	6631.43	0.0170888	0.0891494	0.191688	0.847987	0.997041
CREM	557.526	-0.194305	0.099455	-1.9537	0.0507373	0.563668
NUBP2	135.568	-0.248661	0.314653	-0.790272	0.429369	0.945718
SMIM24	22.5446	-0.171689	0.642043	-0.26741	0.789153	0.991875
HIVEP1	906.739	-0.00586533	0.150868	-0.0388773	0.968988	1
KCNK16	172.357	-3.38111	1.19253	-2.83524	0.00457907	0.173448
FKBP5	977.999	-0.00932952	0.230887	-0.0404073	0.967768	1
SRPK1	3152.95	0.0805459	0.11984	0.672111	0.501513	0.956484
BRPF3	2323.97	0.0173558	0.104836	0.165552	0.868509	0.99729
MRPS18A	521.266	-0.0400434	0.17716	-0.226029	0.821179	0.994474
TMEM14A	392.12	0.327302	0.112087	2.92007	0.00349955	0.145843
EFHC1	1343.33	0.0733795	0.187828	0.390674	0.696038	0.986538
HSP90AB1	53576.3	0.081154	0.0642155	1.26377	0.206311	0.851883
CDC5L	2523.78	0.0785064	0.0936085	0.838668	0.401656	0.938299
ITPR3	2199.68	0.403761	0.235524	1.71431	0.0864713	0.675877
ZNF184	788.529	0.0349743	0.149133	0.234518	0.814583	0.994341
DSP	27311.1	-0.0449119	0.175831	-0.255427	0.798394	0.993453
SIRT1	2628.87	0.143929	0.136769	1.05235	0.292639	0.907447
HNRNPH3	7969.12	0.00466459	0.0845275	0.0551843	0.955992	1
IFT74	545.696	0.0687709	0.13517	0.508774	0.610911	0.974541
JAK2	396.552	0.182747	0.131237	1.3925	0.163771	0.806442
ABL1	2701.78	-0.057679	0.129244	-0.446279	0.655396	0.979456
ACOT7	538.762	0.0144643	0.197644	0.0731839	0.94166	1
SH3GLB1	2842.26	-0.0568983	0.138031	-0.412213	0.680183	0.983162
CDC7	1405.22	-0.0357486	0.164806	-0.216913	0.828276	0.994526
SYDE2	670.186	-0.00770964	0.177422	-0.0434537	0.96534	1
PCSK5	796.509	0.307322	0.361393	0.850384	0.395112	0.936584
SCD	19029	0.233442	0.162181	1.43939	0.15004	0.791529
TMED1	196.936	-0.188809	0.241537	-0.7817	0.434391	0.947458
ABLIM1	2762.59	0.161255	0.0986246	1.63503	0.102042	0.712261
ERMP1	2412.69	0.070901	0.192432	0.368448	0.71254	0.986538
RAB18	3331.59	0.0184427	0.11191	0.1648	0.869102	0.99729
NRP1	2959.6	-0.400408	0.252056	-1.58857	0.112158	0.733683
HSD17B7P2	56.9994	-0.27231	0.208543	-1.30577	0.191631	0.838103
PRTFDC1	251.939	-0.0692605	0.20067	-0.345146	0.729984	0.986734
PALMD	36.6711	-0.135789	0.777165	-0.174724	0.861297	0.997041
TSPAN15	340.656	-0.0796506	0.260705	-0.30552	0.75997	0.989027
MACROH2A2	2532.31	-0.0329578	0.147595	-0.223299	0.823303	0.994474
WASHC2A	118.83	0.101415	0.114577	0.88513	0.376086	0.933902
MAST3	207.812	0.11873	0.176403	0.673065	0.500906	0.956348
MZF1	598.517	0.00537418	0.17868	0.0300771	0.976006	1
OCEL1	116.442	-0.0359051	0.176408	-0.203534	0.838718	0.99645
MYO9B	1088.65	0.0595466	0.132738	0.448603	0.653718	0.979315
KCNK6	292.144	0.0155963	0.179186	0.08704	0.93064	1
CATSPERG	178.793	0.205447	0.308942	0.665004	0.506048	0.958129
PSMD8	2562.36	0.0107389	0.113622	0.0945144	0.924701	1
FBXL19	649.076	0.0125033	0.176963	0.0706548	0.943673	1
STX1B	155.087	0.0127726	0.203978	0.0626175	0.950071	1
HSD3B7	38.9638	-0.175375	0.27948	-0.627504	0.530329	0.965605
SETD1A	646.961	0.0409144	0.161573	0.253226	0.800093	0.994214
BCL7C	535.134	0.0446672	0.126225	0.353869	0.723437	0.986538
EFNA2	293.253	-0.0260496	0.107879	-0.24147	0.809191	0.994341
CIRBP	6124.8	0.00537277	0.0986659	0.0544541	0.956573	1
ATP5F1D	81.8759	-0.00675308	0.345439	-0.0195493	0.984403	1
CBARP	45.9251	-0.196188	0.420951	-0.466058	0.641174	0.978841
PCDH11Y	27.4335	-0.438364	0.398937	-1.09883	0.271843	0.899231
PRKY	654.802	-0.521972	0.236357	-2.20841	0.0272159	0.439021
HNRNPM	7143.6	-0.048995	0.164498	-0.297845	0.765821	0.990143
MARCHF2	213.932	-0.315257	0.203452	-1.54954	0.121252	0.750499
NDUFB7	99.8875	-0.22916	0.399072	-0.574233	0.56581	0.970156
TECR	1029.29	-0.11582	0.191218	-0.605697	0.544716	0.967944
TIMM13	287.508	-0.17429	0.247461	-0.704315	0.481237	0.952263
CDC34	774.833	-0.0927219	0.165221	-0.561198	0.574662	0.971568
MTAP	1974.77	0.0578458	0.148321	0.390003	0.696535	0.986538
MISP	27.6876	0.494878	0.824041	0.60055	0.54814	0.967944
CEP170B	611.3	-0.134194	0.243024	-0.552182	0.580823	0.971801
POLR2E	607.699	-0.188975	0.286141	-0.660426	0.508981	0.959459
POLRMT	358.176	-0.154609	0.266217	-0.580764	0.561399	0.969445
HCN2	17.5296	0.366358	0.389443	0.940723	0.346847	0.928033
IZUMO4	55.231	-0.183256	0.291556	-0.628545	0.529647	0.965605
RASSF7	186.741	-0.110814	0.342117	-0.323907	0.746008	0.986888
GADD45B	124.986	0.18811	0.253693	0.741487	0.458398	0.947822
PALM	287.721	-0.347125	0.300706	-1.15437	0.24835	0.879137
MADCAM1	7.92821	-0.226626	0.63962	-0.354314	0.723104	0.986538
IGF2-AS	56.0302	0.202125	0.89676	0.225395	0.821672	0.994474
[truncated: 16,713 more rows]

## Sheet: day10_KOvsWT
Gene	baseMean	log2FoldChange	lfcSE	stat	pvalue	padj
TSPAN6	4038.17	0.0197729	0.116904	0.169138	0.865688	0.975984
TNMD	12.1202	0.200904	0.551118	0.364539	0.715456	0.939505
DPM1	955.47	-0.00749922	0.0905572	-0.082812	0.934001	0.990311
SCYL3	330.05	-0.268802	0.149544	-1.79748	0.0722595	0.396567
C1orf112	571.247	-0.154669	0.203575	-0.759764	0.447396	0.832883
FGR	2.42555	-0.00820156	1.271	-0.00645286	0.994851	1
CFH	3.07994	-1.21364	1.08865	-1.11482	0.264929	0.698758
FUCA2	837.844	-0.156357	0.167352	-0.934297	0.350151	0.76754
GCLC	2345.56	0.203055	0.127272	1.59544	0.110613	0.483144
NFYA	1969.66	0.0931159	0.116445	0.799658	0.423909	0.82035
STPG1	359.556	-0.400948	0.174917	-2.29222	0.0218928	0.209015
NIPAL3	536.243	-0.0411324	0.176034	-0.233661	0.815248	0.963883
LAS1L	1177.34	0.0285755	0.0766864	0.372628	0.709425	0.93835
ENPP4	706.938	-0.0140414	0.128143	-0.109576	0.912745	0.98429
SEMA3F	439.954	0.216868	0.268422	0.807937	0.419127	0.818307
CFTR	745.388	1.10922	0.492186	2.25366	0.0242173	0.219007
ANKIB1	2673.32	-0.0241047	0.0804377	-0.29967	0.764429	0.95267
CYP51A1	2332.49	0.171975	0.179149	0.959951	0.33708	0.75884
KRIT1	1219.95	0.0237642	0.106815	0.222481	0.82394	0.966694
RAD52	576.501	0.233001	0.195853	1.18967	0.234175	0.668114
MYH16	2.87817	1.65658	0.479986	3.45131	0.00055787	0.0215563
BAD	112.194	0.130365	0.27398	0.475821	0.634202	0.913623
LAP3	1178.33	-0.122741	0.123986	-0.989959	0.322194	0.749677
CD99	5471.77	0.0111493	0.165386	0.0674137	0.946252	0.993294
HS3ST1	104.231	0.105874	0.402245	0.263206	0.792392	0.959627
AOC1	1.58597	-0.748875	1.05286	-0.711276	0.476913	0.845786
WNT16	3.02525	-0.457442	0.865229	-0.528694	0.597017	0.901359
HECW1	132.292	0.160628	0.398746	0.402833	0.687071	0.931208
MAD1L1	235.927	-0.10612	0.203516	-0.521433	0.602065	0.902585
LASP1	8357.2	-0.0788575	0.107329	-0.734728	0.462505	0.839404
SNX11	532.083	-0.0788992	0.0742384	-1.06278	0.287881	0.720975
TMEM176A	12.5554	-0.913439	0.484243	-1.88632	0.0592514	0.359194
M6PR	2370.33	0.0699064	0.0612439	1.14144	0.253686	0.68842
KLHL13	507.754	0.413949	0.193887	2.13501	0.0327605	0.261016
CYP26B1	429.401	-0.675271	0.709855	-0.95128	0.341462	0.7609
ICA1	1052.46	-0.0692391	0.0950521	-0.728434	0.466348	0.841497
DBNDD1	1011.71	-0.0227399	0.167074	-0.136107	0.891737	0.98114
ALS2	3149.36	-0.0829309	0.0977187	-0.84867	0.396065	0.802972
CASP10	293.468	0.346275	0.268717	1.28863	0.197528	0.622082
CFLAR	1326.13	0.0257309	0.204834	0.125618	0.900034	0.982858
TFPI	340.562	0.284171	0.26786	1.06089	0.288739	0.721252
NDUFAF7	1146.05	-0.0170058	0.106477	-0.159713	0.873107	0.977246
RBM5	8182.57	0.151354	0.112876	1.3409	0.179954	0.596958
MTMR7	437.781	0.0653629	0.170167	0.38411	0.700897	0.93472
SLC7A2	3438.82	0.405036	0.283436	1.42902	0.152999	0.554484
ARF5	2178.8	-0.0737802	0.124888	-0.590773	0.554673	0.88
SARM1	558.787	-0.845459	0.200398	-4.2189	2.455e-05	0.00256203
POLDIP2	1992.78	0.0457446	0.107975	0.42366	0.671814	0.927393
PLXND1	368.002	0.107599	0.241321	0.445873	0.655689	0.922069
AK2	1981.25	0.0615595	0.152731	0.403059	0.686905	0.931177
FKBP4	3273.45	0.414383	0.123747	3.34863	0.000812118	0.0277112
KDM1A	7921.18	-0.109918	0.101778	-1.07998	0.28015	0.713539
RBM6	6958.4	0.340205	0.148482	2.29122	0.0219508	0.209255
CAMKK1	113.605	0.044319	0.189539	0.233825	0.815121	0.963883
RECQL	1336.36	0.0723676	0.0937393	0.772009	0.440109	0.829079
VPS50	527.325	0.0356139	0.124672	0.285661	0.775138	0.954303
HSPB6	5.58463	-0.802128	0.630341	-1.27253	0.203185	0.628714
ARHGAP33	197.424	0.104251	0.291736	0.357347	0.720832	0.940895
NDUFAB1	1136.22	0.12135	0.0741078	1.63748	0.10153	0.465226
PDK4	212.073	-0.934615	0.451094	-2.07188	0.0382763	0.284988
ZMYND10	58.714	-0.201544	0.310061	-0.650013	0.515684	0.863567
ARX	71.9261	-0.0946604	0.6045	-0.156593	0.875566	0.977246
SLC25A13	3004.08	0.0204732	0.0827658	0.247363	0.804628	0.961703
ST7	403.168	-0.139406	0.10811	-1.28949	0.197229	0.621669
CDC27	2771.98	0.102076	0.112394	0.908201	0.363772	0.777911
CALCR	707.761	0.92721	0.410558	2.25841	0.02392	0.217972
HCCS	589.497	-0.132118	0.158468	-0.833723	0.404437	0.809606
DVL2	872.389	0.0199988	0.184521	0.108382	0.913692	0.98429
PRSS22	96.0625	0.693852	0.353174	1.96462	0.0494583	0.325482
UPF1	1548.51	0.00315094	0.169193	0.0186234	0.985142	1
SKAP2	1187.07	-0.161828	0.212569	-0.761299	0.446478	0.83212
SLC25A5	4569.53	0.1575	0.0777854	2.02481	0.0428873	0.302719
MCUB	160.656	0.0583521	0.17947	0.325135	0.745079	0.949676
POLR2J	132.365	-0.0219314	0.256008	-0.0856669	0.931731	0.989384
DHX33	1588.52	-0.120227	0.126011	-0.954095	0.340035	0.760075
MEOX1	7.31644	-0.584503	0.390416	-1.49713	0.13436	0.524981
THSD7A	172.667	-0.214883	0.267879	-0.802165	0.422457	0.820003
LIG3	1977.27	0.046699	0.0767864	0.608167	0.543077	0.875875
RPAP3	1478.21	-0.0625697	0.0988553	-0.632943	0.526771	0.869884
ACSM3	208.411	-1.29838	0.382008	-3.39882	0.000676771	0.024641
REXO5	115.98	-0.268673	0.210618	-1.27564	0.202083	0.627355
CIAPIN1	1840.89	-0.038801	0.089777	-0.432193	0.665601	0.925355
SPPL2B	396.887	0.0255301	0.255132	0.100067	0.920291	0.986186
FAM214B	660.258	0.0190981	0.133407	0.143157	0.886166	0.980485
COPZ2	11.0051	-0.545697	0.353865	-1.5421	0.123048	0.506419
PRKAR2B	920.127	-0.16336	0.181567	-0.899724	0.368267	0.781203
MSL3	756.891	-0.120408	0.103493	-1.16345	0.244649	0.678474
CREBBP	3394.53	-0.0333228	0.108717	-0.30651	0.759216	0.952599
TSPOAP1	526.571	-0.355022	0.215449	-1.64783	0.0993886	0.461031
PON1	15.0386	0.0159294	0.385955	0.0412728	0.967078	0.997304
GCFC2	652.087	0.0303357	0.126277	0.240231	0.810151	0.962951
WDR54	814.237	0.266369	0.180139	1.47868	0.139226	0.532921
CROT	481.409	0.534984	0.286334	1.86839	0.0617078	0.366832
ABCB4	19.0024	0.268176	0.347118	0.772577	0.439773	0.828822
KMT2E	3488.38	0.162165	0.118164	1.37237	0.169948	0.579494
RHBDD2	804.73	-0.0255194	0.179773	-0.141954	0.887116	0.980485
SOX8	71.8796	0.143612	0.196888	0.729413	0.465749	0.841027
IBTK	2814.02	0.0320826	0.122123	0.262707	0.792776	0.959627
ZNF195	1968.52	0.0748867	0.147386	0.508098	0.611384	0.906157
MYCBP2	1650.93	-0.138945	0.140005	-0.992427	0.320989	0.749212
FBXL3	853.91	-0.0467777	0.108136	-0.432583	0.665318	0.925355
ITGAL	20.1172	-0.0636255	0.442549	-0.14377	0.885682	0.980311
PDK2	351.399	-0.0159649	0.187586	-0.0851071	0.932176	0.989573
ITGA3	472.802	-0.364129	0.24711	-1.47355	0.140603	0.535569
ZFX	1162.98	-0.104582	0.140183	-0.746041	0.455643	0.836803
LAMP2	2447.08	0.0560239	0.116183	0.482206	0.62966	0.912204
ITGA2B	74.4376	0.285111	0.328769	0.867209	0.385827	0.795297
ASB4	1.53814	-0.79029	0.854524	-0.924831	0.355054	0.770821
GDE1	2645.96	0.32668	0.0932202	3.50439	0.000457652	0.0187002
REX1BD	162.962	0.10475	0.187519	0.558612	0.576427	0.890761
CRLF1	93.1366	0.254968	0.261341	0.975614	0.329256	0.752539
OSBPL7	258.109	0.00544503	0.180341	0.030193	0.975913	0.999573
TMEM98	3480.57	0.0509267	0.125752	0.404979	0.685493	0.931037
YBX2	584.732	0.196967	0.200353	0.983097	0.32556	0.750079
MAP3K14	119.904	-0.132642	0.189429	-0.70022	0.48379	0.847543
ABCC8	94.8709	0.756402	0.715296	1.05747	0.290299	0.722955
TMEM132A	1446.61	0.3266	0.198996	1.64124	0.100748	0.464113
AP2B1	11131.1	-0.111333	0.100299	-1.11002	0.266991	0.699947
TAC1	11.6606	-1.04797	0.510746	-2.05184	0.0401848	0.292841
ZNF263	1024.68	-0.0215535	0.0768569	-0.280437	0.779143	0.955562
CX3CL1	20.4735	-0.580956	0.336797	-1.72495	0.0845372	0.427872
SPATA20	933.541	0.169868	0.206304	0.823385	0.410289	0.813422
CACNA1G	24.1877	0.657419	0.373384	1.76071	0.0782881	0.411365
TNFRSF12A	500.998	-0.385313	0.252477	-1.52613	0.126977	0.512759
DLX6	7.5266	3.29969	0.93368	3.53407	0.000409208	0.0175073
MAP3K9	2489.04	0.042001	0.141359	0.297124	0.766372	0.95267
RALA	2575.79	-0.083738	0.0996157	-0.840611	0.400566	0.806909
BAIAP2L1	1213.89	0.273567	0.131677	2.07756	0.0377494	0.283114
KDM7A	1714.81	0.0900839	0.172951	0.520863	0.602462	0.90279
ETV1	930.438	-0.446745	0.344195	-1.29794	0.194308	0.618241
AGK	959.229	0.162131	0.0683414	2.37237	0.0176744	0.184599
ALDH3B1	14.1176	0.161484	0.241605	0.668383	0.503889	0.857812
TTC22	15.2671	0.383324	0.384249	0.997593	0.318477	0.747131
PHTF2	914.891	-0.0354581	0.174655	-0.203018	0.839121	0.970134
CCL26	18.1686	0.283674	0.646621	0.438703	0.660877	0.923687
FARP2	378.628	-0.376364	0.104887	-3.58829	0.000332855	0.015349
USH1C	137.508	0.837789	0.31831	2.63199	0.00848875	0.119835
GGCT	761.229	0.340814	0.11464	2.97292	0.00294986	0.0621504
DBF4	706.45	0.306014	0.198015	1.5454	0.122249	0.504988
TBXA2R	3.06435	1.07382	1.26681	0.847657	0.396629	0.803593
IFRD1	1633.28	0.0253762	0.162949	0.155731	0.876245	0.977448
LGALS14	12.9157	0.916507	0.55111	1.66302	0.0963085	0.453466
COX10	454.676	0.0169173	0.0813041	0.208074	0.835171	0.968588
GTF2IRD1	838.647	0.232311	0.137213	1.69306	0.0904432	0.441259
PAF1	933.483	-0.0488492	0.0999772	-0.488603	0.625123	0.910427
VPS41	2442.11	0.0169779	0.0916853	0.185175	0.853091	0.973198
ARHGAP44	394.479	0.12636	0.115656	1.09255	0.274591	0.707445
ELAC2	1665.19	0.0646705	0.0963754	0.671027	0.502204	0.856813
SCIN	39.5633	0.401608	0.502748	0.798825	0.424392	0.82035
ARSD	587.767	-0.195007	0.122838	-1.58752	0.112395	0.487687
PNPLA4	283.509	-0.352177	0.146313	-2.40701	0.0160836	0.17451
ADIPOR2	2912.96	-0.103296	0.0881845	-1.17136	0.241455	0.675663
CDKL3	96.6753	-0.189165	0.190775	-0.99156	0.321412	0.749252
PRSS21	4.13074	-0.368874	2.6622	-0.13856	0.889798	0.980986
MARK4	1034.42	0.0665617	0.152766	0.43571	0.663047	0.924428
PROM1	3784.32	-0.112366	0.254743	-0.441097	0.659143	0.922932
CCDC124	127.016	-0.0747692	0.317148	-0.235755	0.813623	0.963787
CEACAM21	1.79944	1.53794	0.90857	1.69271	0.0905115	0.441259
PAFAH1B1	6916.53	-0.0441107	0.0801869	-0.550099	0.582252	0.893578
NOS2	59.953	1.6461	0.700571	2.34965	0.018791	0.191372
H19	2344.31	-10.2951	0.819454	-12.5634	3.35642e-36	2.18749e-32
KIAA0100	5370.9	-0.0524141	0.0634927	-0.825513	0.409081	0.812954
GAS7	632.962	0.673604	0.230626	2.92076	0.00349181	0.0688918
TRAPPC6A	82.3435	-0.157005	0.309037	-0.508046	0.611421	0.906157
MATK	38.7503	0.129481	0.342651	0.37788	0.705519	0.936909
CD79B	2.84094	0.352472	1.45555	0.242157	0.808658	0.962872
SCN4A	40.1915	-1.03199	0.485026	-2.1277	0.0333617	0.26353
ST7L	319.185	-0.243993	0.159432	-1.53039	0.125921	0.510601
TKTL1	1.75281	0.322351	1.05727	0.30489	0.76045	0.95267
PAX6	337.484	-0.0103433	0.49556	-0.0208719	0.983348	1
RPUSD1	89.0075	0.0857267	0.348502	0.245986	0.805693	0.961716
RHBDF1	738.778	0.0348972	0.211208	0.165227	0.868765	0.976658
LUC7L	2617.85	0.023459	0.0838352	0.279823	0.779614	0.955575
CACNA2D2	647.572	0.217321	0.16488	1.31806	0.187485	0.608517
BAIAP3	204.825	0.00352175	0.319714	0.0110153	0.991211	1
TSR3	212.519	0.075992	0.192989	0.393763	0.693756	0.933085
PIGQ	381.661	-0.0109617	0.258809	-0.0423544	0.966216	0.997035
CRAMP1	1789.69	0.109666	0.095579	1.14739	0.251222	0.685619
TEAD3	1083.74	-0.182038	0.171685	-1.0603	0.289007	0.721404
SELE	1.6268	0.352472	1.76684	0.199493	0.841877	0.970588
DNAJC11	1634.9	-0.227232	0.131933	-1.72232	0.0850116	0.428298
MYLIP	1015.5	-0.0778809	0.244785	-0.318161	0.750363	0.950394
NOX1	8.34561	-0.807526	0.358345	-2.25349	0.0242283	0.219007
E2F2	163.39	0.0307576	0.262766	0.117053	0.906818	0.984163
PSMB1	3759.82	0.123258	0.067459	1.82715	0.0676766	0.383763
SYN1	68.7364	-0.0417021	0.301348	-0.138385	0.889936	0.980995
JARID2	5209.29	0.0582533	0.12007	0.485163	0.627561	0.910783
CDKL5	641.652	0.0854611	0.195716	0.436658	0.662359	0.924418
CAMK1G	27.8136	0.524486	0.397389	1.31983	0.186892	0.607498
CDK11A	555.311	-0.146955	0.108175	-1.35849	0.174308	0.587597
NADK	760.891	-0.161117	0.171252	-0.940816	0.346799	0.764961
TFAP2B	8.13957	3.51403	0.971053	3.61878	0.000295994	0.0145145
DLEC1	132.69	-0.70295	0.350947	-2.00301	0.0451761	0.310906
CYTH3	581.005	0.289525	0.126421	2.29017	0.0220114	0.209629
ADAM22	510.712	-0.0499296	0.141206	-0.353595	0.723643	0.941811
SYPL1	2645.82	0.0788448	0.0962888	0.818837	0.41288	0.815334
CYB561	515.605	-0.128356	0.131784	-0.973986	0.330063	0.753168
SPAG9	3776.61	0.127535	0.148642	0.858001	0.390892	0.798816
CELSR3	878.197	0.195836	0.192344	1.01816	0.308602	0.737181
AASS	6254.43	0.0757145	0.1406	0.538512	0.590224	0.89752
PLEKHG6	228.174	0.388267	0.264351	1.46875	0.1419	0.537402
SS18L2	491.066	-0.121773	0.0972857	-1.2517	0.210679	0.638496
MPND	230.598	0.0307059	0.240874	0.127477	0.898563	0.982564
MGST1	2413.61	0.405076	0.141461	2.86352	0.00418962	0.0770607
CRY1	1308.16	0.0815403	0.123194	0.661885	0.508045	0.860174
NFIX	12.0953	-0.216113	0.32395	-0.667117	0.504697	0.857922
ST3GAL1	332.675	-0.365054	0.191464	-1.90664	0.0565671	0.350443
MMP25	123.312	0.081862	0.457149	0.17907	0.857882	0.974583
IL32	21.3395	-2.14579	0.579025	-3.70587	0.000210665	0.0118021
PKD1	341.22	0.186921	0.283551	0.659216	0.509757	0.86135
MAPK8IP2	47.874	0.0713546	0.376417	0.189563	0.849652	0.972267
MED24	1581.49	0.0162629	0.108696	0.149618	0.881066	0.978776
RHOBTB2	309.572	0.144732	0.132752	1.09025	0.275605	0.708471
HEATR5B	1826.91	-0.0729481	0.131073	-0.556545	0.577838	0.891465
SEC62	3352.68	-0.032094	0.0879674	-0.36484	0.715231	0.939496
RPS20	6944.23	0.170611	0.0910773	1.87326	0.061033	0.364487
CSDE1	26716.8	-0.12393	0.125935	-0.984074	0.325079	0.750079
UBE3C	2868.16	-0.0191058	0.0905251	-0.211055	0.832844	0.968353
REV3L	2114.2	-0.144724	0.175558	-0.824364	0.409733	0.812954
TENM1	161.266	0.295336	0.301487	0.979599	0.327284	0.751048
PAX7	69.3572	0.239717	0.921061	0.260261	0.794662	0.960079
MASP2	179.082	-0.336521	0.276047	-1.21907	0.222818	0.654035
IYD	2.89811	-0.758259	1.05492	-0.718783	0.472275	0.843357
FAM76A	267.946	-0.481025	0.176118	-2.73127	0.00630913	0.0991609
TRAF3IP3	50.2763	-0.529612	0.223355	-2.37117	0.0177321	0.184918
POMT2	973.186	-0.143402	0.0670074	-2.1401	0.0323469	0.259049
VTA1	2300.34	-0.000665499	0.0833396	-0.00798539	0.993629	1
MLXIPL	320.758	0.205519	0.418186	0.491453	0.623106	0.910161
BAZ1B	4723.87	0.00787964	0.122978	0.0640734	0.948912	0.993593
RANBP9	2808.15	0.0780093	0.099312	0.785497	0.432162	0.825321
ETV7	7.92783	-0.594462	0.964501	-0.616342	0.537669	0.87393
SPRTN	403.301	-0.15797	0.144183	-1.09562	0.273247	0.705881
METTL13	1022.47	-0.147582	0.126711	-1.16472	0.244134	0.678157
DYRK4	111.395	-0.0916715	0.137124	-0.668531	0.503795	0.857806
ZNF207	8268.4	-0.0316014	0.0759066	-0.41632	0.677176	0.928472
UQCRC1	2328.78	0.0550384	0.152423	0.361091	0.718031	0.940059
STARD3NL	1391.28	-0.121504	0.0897708	-1.35349	0.175898	0.59082
CD9	871.35	0.421074	0.197405	2.13304	0.0329215	0.261314
NCAPD2	3718.84	0.434629	0.160784	2.70319	0.0068677	0.104743
IFFO1	196.961	-0.125928	0.161799	-0.778303	0.436391	0.826482
GIPR	668.139	-0.0226182	0.263728	-0.0857636	0.931654	0.989384
PHF7	125.29	-0.132428	0.183727	-0.720784	0.471042	0.843004
SEMA3G	19.5237	-0.406363	0.436007	-0.93201	0.351331	0.768545
NISCH	2994.58	0.00385912	0.117509	0.0328411	0.973801	0.9991
STAB1	8.27464	-0.465869	0.553329	-0.841937	0.399823	0.806576
FUZ	194.422	0.0525726	0.14841	0.35424	0.723159	0.941811
SLC6A13	4.52418	-0.704955	0.558429	-1.26239	0.206809	0.632617
IDS	3913.25	0.0843024	0.134721	0.625755	0.531476	0.870375
PRSS3	145.827	0.698221	0.298113	2.34213	0.0191738	0.193338
ZNF200	401.262	-0.0756528	0.131805	-0.573975	0.565985	0.88688
CD4	31.1236	-0.0698836	0.246567	-0.283426	0.77685	0.954921
LRRC23	219.395	-0.157654	0.214686	-0.734349	0.462736	0.839589
BTK	68.926	0.640773	0.41558	1.54188	0.123104	0.506419
HFE	26.2456	-0.421491	0.375017	-1.12392	0.261045	0.695552
SCMH1	824.902	-0.0474914	0.121755	-0.390057	0.696495	0.933345
FYN	2180.57	-0.103031	0.14474	-0.711834	0.476567	0.845786
HIVEP2	441.745	-0.758934	0.267948	-2.83239	0.00462007	0.0821945
FMO1	11.6841	-0.510208	0.52986	-0.962911	0.335592	0.757846
ELOA	2054.52	-0.208464	0.12807	-1.62774	0.10358	0.470409
LYPLA2	1182.05	-0.137074	0.223721	-0.612698	0.540076	0.875223
CLCN6	1223.3	-0.192365	0.143374	-1.3417	0.179693	0.596719
MRC2	755.655	0.501381	0.260821	1.92232	0.0545654	0.343484
NME1-NME2	3304.97	0.144054	0.102644	1.40344	0.160486	0.566191
TSPAN9	637.411	0.334509	0.149764	2.23358	0.0255109	0.225901
BTBD7	1829.99	-0.17005	0.11849	-1.43514	0.151247	0.550861
APBA3	124.715	0.0678928	0.222925	0.304554	0.760706	0.95267
MKS1	488.368	0.0163326	0.109992	0.148489	0.881957	0.979211
ABHD5	336.915	0.207307	0.131496	1.57653	0.114905	0.491311
ANOS1	1017.62	-0.125561	0.222118	-0.565289	0.571877	0.888961
AKAP8L	2938.14	0.0872464	0.152595	0.571751	0.567491	0.887845
MBTD1	2831.71	-0.084451	0.138086	-0.611581	0.540815	0.875284
UTP18	1302.52	0.05157	0.112338	0.459062	0.64619	0.917914
RNF216	1567.67	0.00227916	0.0701469	0.0324912	0.97408	0.9991
TTC19	2166.64	0.0926958	0.0999711	0.927227	0.353809	0.769656
PTBP1	4872.24	0.0740075	0.124745	0.593269	0.553001	0.879441
DPF1	62.5643	0.202217	0.279695	0.722991	0.469685	0.842875
SYT7	255.454	0.639111	0.389069	1.64267	0.100452	0.463413
LARS2	995.893	0.0285949	0.071462	0.400142	0.689052	0.931335
PIK3C2A	5871.22	0.0346241	0.118693	0.291711	0.770508	0.953057
PLAUR	242.725	0.268477	0.257763	1.04157	0.297613	0.729464
ANLN	2973.6	0.45672	0.173837	2.62729	0.00860676	0.120804
WIZ	524.84	-0.107573	0.174786	-0.615457	0.538253	0.874415
RABGAP1	2349.35	-0.0714794	0.113228	-0.631289	0.527851	0.870322
DCN	16.3988	-0.682283	0.75652	-0.90187	0.367126	0.780342
QPCTL	134.385	-0.0839442	0.226159	-0.371173	0.710509	0.938497
PPP5C	1253.75	0.0113177	0.099276	0.114002	0.909236	0.98429
CEP68	959.382	-0.176487	0.120524	-1.46433	0.143104	0.538889
MAP4K3	2173.53	0.105822	0.110046	0.961618	0.336241	0.758564
ZBTB32	2.87872	-0.855071	0.612035	-1.39709	0.162385	0.56884
LDAF1	312.252	0.156572	0.130077	1.20369	0.22871	0.661631
GABRA3	49.5071	1.36401	0.55487	2.45826	0.0139613	0.16114
BRCA1	1083.56	0.13315	0.171753	0.775243	0.438196	0.827389
ERCC1	694.312	-0.202286	0.124224	-1.62839	0.103442	0.470232
CD22	18.0035	-1.03815	0.478047	-2.17165	0.029882	0.248302
SEMA3B	120.491	-0.77468	0.285619	-2.71228	0.00668217	0.102905
MBTPS2	756.01	-0.176992	0.107042	-1.65349	0.0982318	0.458426
PRICKLE3	70.6551	-0.0662972	0.234581	-0.28262	0.777468	0.95508
LTF	9.29972	-1.3982	0.813677	-1.71838	0.0857281	0.429609
EXTL3	2726.4	0.51668	0.133772	3.86239	0.000112281	0.00789682
NR1H4	1.44987	-0.722045	0.776028	-0.930437	0.352145	0.769171
ELOVL5	3552.47	-0.147647	0.170581	-0.865554	0.386735	0.795857
ALOX5	33.1664	1.00804	0.447998	2.25009	0.0244429	0.220024
KDM5D	2733.59	-0.0854192	0.186626	-0.457702	0.647166	0.918377
CALCOCO1	1853.54	-0.0892505	0.12875	-0.693206	0.48818	0.849185
UBR7	915.49	0.0686504	0.0937609	0.732186	0.464055	0.84019
MAP4K5	3142.07	0.033147	0.118215	0.280395	0.779174	0.955562
EHD3	446.746	0.101889	0.205311	0.496268	0.619705	0.909016
PSMC4	1732.24	0.226662	0.141393	1.60307	0.10892	0.481049
MAN2B2	483.076	0.14576	0.112702	1.29332	0.1959	0.619779
SLC7A14	274.906	0.457566	0.640246	0.714672	0.474812	0.845151
CLDN11	300.283	-0.108893	0.352711	-0.30873	0.757527	0.952599
SLC25A39	936.082	0.0948993	0.219495	0.432353	0.665485	0.925355
MVP	124.041	0.213998	0.401655	0.532791	0.594178	0.900013
NUB1	1429.92	-0.109614	0.0546317	-2.00641	0.0448121	0.309819
PGM3	3929.22	0.305236	0.165396	1.84548	0.0649674	0.375472
RWDD2A	437.673	0.087662	0.141279	0.62049	0.534935	0.872242
CLK1	2500.57	0.114547	0.190012	0.602842	0.546614	0.877986
POLR3B	583.237	-0.00150368	0.203708	-0.00738154	0.99411	1
ANGEL1	2461.43	0.285735	0.185221	1.54267	0.122911	0.506419
RNF14	1064.74	0.0778985	0.0973548	0.800151	0.423624	0.82035
DNASE1L1	288.68	-0.159639	0.136371	-1.17062	0.241751	0.675663
DDX11	897.782	0.0925588	0.121104	0.764292	0.444694	0.831556
HEBP1	431.307	0.185625	0.208901	0.888577	0.37423	0.786093
GPRC5A	132.672	-1.04377	0.422472	-2.47063	0.0134874	0.157872
MAMLD1	149.455	-0.176667	0.294337	-0.60022	0.54836	0.879001
CD6	4.82363	-0.0543324	0.503472	-0.107916	0.914063	0.98429
TACC3	1355.7	0.51036	0.161332	3.16341	0.00155932	0.0418788
UFL1	1406.21	0.0961027	0.123374	0.778952	0.436008	0.826452
POLA2	797.591	0.166428	0.111299	1.49533	0.134829	0.525881
ZC3H3	184.218	-0.0929514	0.254979	-0.364546	0.715451	0.939505
CAPN1	2489.65	0.0455477	0.189824	0.239946	0.810372	0.962951
ACP3	241.428	0.514499	0.273034	1.88438	0.059514	0.359919
MDH1	4907.12	0.126631	0.091413	1.38526	0.165972	0.574048
SLC30A9	3140.04	-0.0860871	0.0975359	-0.882621	0.377441	0.788749
MTMR11	97.1778	-1.11374	0.357525	-3.11515	0.0018385	0.0459323
COX15	1326.67	0.0354944	0.0905294	0.392077	0.695002	0.933148
CCDC88C	1061.09	0.0622399	0.104432	0.595985	0.551185	0.879288
YAF2	375.392	0.129751	0.117405	1.10515	0.269094	0.701372
ZMYND11	2003.03	-0.0581102	0.0984915	-0.590003	0.555189	0.880306
WAS	7.69236	-0.470092	0.368387	-1.27608	0.201927	0.627344
DPEP1	60.007	0.431111	0.429698	1.00329	0.315721	0.74472
BID	320.955	0.13715	0.121884	1.12525	0.260483	0.695445
MATR3	19476.1	-0.00450859	0.0961665	-0.0468832	0.962606	0.996539
NPC1L1	161.864	0.941258	0.269426	3.49357	0.000476599	0.0192929
XYLT2	372.986	-0.0307133	0.210006	-0.14625	0.883724	0.979629
STMN4	2.56244	-0.199379	0.996884	-0.200003	0.841478	0.970555
NUDCD3	1882.59	-0.00495921	0.0644025	-0.0770034	0.938621	0.991277
ISL1	430.735	-1.16934	0.412557	-2.83438	0.00459144	0.0819086
CHDH	269.429	-0.179831	0.15712	-1.14454	0.252399	0.686715
IL20RA	49.5818	0.851783	0.323198	2.63548	0.00840182	0.119211
GLT8D1	1410.94	-0.0878412	0.100464	-0.874355	0.381925	0.791625
ATP2C1	4718.99	-0.0206728	0.110166	-0.187652	0.851149	0.972293
FAR2P1	159.901	-6.41085	0.293245	-21.8617	6.01263e-106	1.17559e-101
SLC38A5	461.749	0.201939	0.374566	0.539128	0.589799	0.897224
RALBP1	1572.52	-0.107292	0.124537	-0.861523	0.38895	0.797699
RUFY3	1840.08	0.335631	0.113583	2.95494	0.00312733	0.063855
CNTN1	707.511	-0.0817118	0.287625	-0.284091	0.776341	0.954835
SLC11A1	6.27796	-0.0400598	0.427276	-0.0937563	0.925303	0.987329
WWTR1	1162.58	-0.277148	0.146968	-1.88577	0.059326	0.359226
AGPS	3952.8	-0.0634659	0.111013	-0.571697	0.567527	0.887845
ZNF285CP	10.1083	-0.782821	0.377163	-2.07555	0.0379358	0.284075
STEEP1	486.878	-0.101202	0.124771	-0.811097	0.41731	0.817313
ATP1A2	73.5818	0.556825	0.736613	0.755927	0.449693	0.834065
TTC27	557.203	-0.0394333	0.101539	-0.388356	0.697753	0.933433
ZNF582	207.545	-0.0176847	0.195284	-0.0905586	0.927843	0.988352
VSIG2	11.2193	-0.108632	0.391409	-0.27754	0.781366	0.956503
PHLDB1	1536.93	-0.145564	0.12979	-1.12153	0.262062	0.696496
CYP24A1	1.76216	0	1.49349	0	1	1
PRDM11	63.2953	-0.383411	0.216017	-1.77491	0.0759124	0.405641
SYT13	612.018	-0.29382	0.197296	-1.48923	0.136426	0.528202
SNAI2	42.2318	-1.13335	0.396458	-2.85868	0.00425404	0.0779522
CD74	285.591	-0.216531	0.322198	-0.672045	0.501555	0.856813
HGF	4.47046	-0.309201	0.824371	-0.375075	0.707605	0.93759
ZRANB1	2684.33	-0.0520117	0.0910915	-0.570983	0.568011	0.887931
NCDN	385.588	-0.133887	0.197834	-0.676763	0.498556	0.855586
ADGRA2	95.3539	0.212337	0.453341	0.468382	0.639511	0.915873
ZFP64	468.095	0.0727441	0.0960137	0.757643	0.448665	0.83383
MNAT1	651.957	-0.194753	0.123108	-1.58197	0.113657	0.489908
SAMD4A	456.015	-1.0676	0.30887	-3.45647	0.000547309	0.0212321
RUNX3	11.2691	0.719887	0.806712	0.892372	0.372193	0.785714
MRE11	956.632	-0.00688479	0.115382	-0.0596695	0.952419	0.994536
PLEKHB1	941.27	-0.261589	0.171753	-1.52306	0.127745	0.514166
SERPINB1	266.904	-0.73817	0.417999	-1.76596	0.0774023	0.408692
CYP3A43	6.07211	1.31697	0.860169	1.53106	0.125755	0.510601
SLC7A9	4.20791	-0.759422	0.40011	-1.89803	0.0576919	0.353268
SPAST	1518.99	-0.104932	0.115002	-0.912434	0.36154	0.776283
NRXN3	533.967	-0.36416	0.243996	-1.49248	0.135573	0.527297
OSBPL5	25.5175	0.590839	0.364996	1.61875	0.1055	0.47365
AQR	2577.5	-0.0470145	0.0893789	-0.526013	0.598879	0.901886
CPS1	987.63	-0.213742	0.33405	-0.639852	0.522269	0.867064
C8B	2.81509	-1.59801	1.05353	-1.51681	0.129314	0.517151
FHL1	1077.54	-0.209627	0.205457	-1.0203	0.307588	0.736753
RTF2	1412.34	0.00662034	0.050933	0.129981	0.896581	0.982474
GABRA1	9.22076	-0.250762	0.479301	-0.523183	0.600847	0.902585
NLRP2	49.9947	0.899708	0.574643	1.56568	0.117423	0.496293
SLC45A4	307.603	0.0672555	0.143718	0.46797	0.639806	0.916043
RNF10	4581.37	-0.0206236	0.0665065	-0.310099	0.756486	0.952599
ZNF839	350.207	-0.351421	0.112382	-3.12703	0.00176584	0.0451219
ZDHHC6	1000.78	-0.0451129	0.138073	-0.326732	0.74387	0.949331
GRAMD1B	1115.1	0.218179	0.172514	1.26471	0.205976	0.631699
RNH1	232.687	0.0914071	0.25671	0.356071	0.721787	0.941089
NDUFS1	2726.8	0.144274	0.103974	1.3876	0.165258	0.572618
RB1CC1	3293.29	0.0757338	0.123061	0.615415	0.538281	0.874415
ERP44	2150.2	0.0939206	0.119082	0.788702	0.430286	0.824314
ALAS1	1133.38	-0.004153	0.112107	-0.0370449	0.970449	0.998418
BIRC3	15.1797	-0.759984	0.403108	-1.88531	0.0593878	0.359489
AKAP11	2215.3	-0.0187636	0.124181	-0.151099	0.879898	0.978543
GLRX2	83.0618	-0.139322	0.184486	-0.755192	0.450134	0.834424
SNAPC1	578.094	0.0160242	0.246721	0.0649489	0.948215	0.993294
DERA	1040.85	0.387885	0.117505	3.301	0.00096342	0.0308323
STRAP	6441.29	0.0281647	0.0932561	0.302015	0.762641	0.95267
ABCC2	37.9817	0.222014	0.256827	0.864452	0.38734	0.79618
DEF6	36.1371	-0.0892969	0.291913	-0.305903	0.759679	0.952619
PLEKHO1	1500.13	-0.276473	0.181123	-1.52644	0.1269	0.512759
GCLM	607.04	0.321015	0.210693	1.52362	0.127604	0.514166
UBR2	2026.93	-0.0505031	0.111402	-0.453341	0.650304	0.919996
EHD2	119.221	0.204503	0.313852	0.651591	0.514665	0.863235
DEPDC1	1001.5	0.453295	0.288963	1.56869	0.116719	0.495245
CCDC28A	276.18	0.177342	0.138552	1.27996	0.200558	0.625009
RRAGD	441.34	0.00955081	0.202616	0.0471375	0.962404	0.996524
HSF2	1453.52	0.127782	0.116379	1.09798	0.272214	0.704485
PHF20	2094.04	-0.0455588	0.117319	-0.388333	0.697769	0.933433
HSD17B6	33.446	0.995916	0.2897	3.43775	0.000586565	0.0223558
NR1H3	159.496	0.179218	0.190041	0.943048	0.345656	0.76449
TYMP	27.436	0.14113	0.343004	0.411454	0.68074	0.929948
NCAPH2	449.695	0.248716	0.210587	1.18106	0.23758	0.673129
TOMM34	1729.16	-0.117043	0.0997866	-1.17294	0.240821	0.675663
SEC63	3053.66	0.0886538	0.100831	0.879236	0.379273	0.789981
KPNA6	4113.14	-0.166764	0.127202	-1.31102	0.189852	0.611833
VIM	17334.7	0.238394	0.293004	0.813622	0.415862	0.816789
RTEL1-TNFRSF6B	61.4985	0.141306	0.298829	0.472866	0.636309	0.914784
FAS	16.2912	1.83051	0.964193	1.89849	0.0576315	0.353268
RNASET2	302.503	0.225496	0.148568	1.51779	0.129066	0.516964
CD44	161.044	1.58428	0.466428	3.39661	0.00068225	0.0247025
KCNG1	195.217	-0.36784	0.320698	-1.147	0.251381	0.685727
AGPAT4	2639.9	-0.183081	0.0756177	-2.42114	0.0154719	0.171392
BTN3A1	157.064	-0.0593396	0.234941	-0.252572	0.800599	0.960989
MIPEP	423.373	-0.286306	0.111466	-2.56855	0.0102125	0.134153
PRKCH	417.491	0.10042	0.240873	0.4169	0.676751	0.92829
INSRR	3.96993	-0.869974	0.557427	-1.5607	0.118595	0.499235
IFNGR1	1239.45	0.0781716	0.0929903	0.840643	0.400548	0.806909
B4GALT7	254.88	0.0774228	0.256777	0.301518	0.763019	0.95267
SH2D2A	11.5472	1.20616	0.718846	1.67791	0.0933648	0.447427
VRK2	551.446	0.0738533	0.0742855	0.994183	0.320134	0.748491
TNFRSF1B	8.5224	-0.456994	0.791859	-0.577116	0.563861	0.885778
VEZT	4502.58	0.0505393	0.100497	0.502893	0.61504	0.907677
POU2F2	37.8778	-0.387602	0.233149	-1.66247	0.0964193	0.453678
BRD9	1086	0.0454204	0.101104	0.449243	0.653257	0.92123
SNX1	2192.38	-0.187552	0.0698618	-2.68461	0.00726134	0.10846
TBPL1	728.112	-0.0686005	0.11779	-0.582396	0.5603	0.883749
ARNTL2	713.311	-0.13161	0.14756	-0.891907	0.372443	0.785714
BCLAF1	8437.09	-0.0800367	0.163606	-0.489204	0.624697	0.910427
SLC39A9	2285.05	0.0805588	0.102715	0.784292	0.432869	0.825944
ANK1	34.9942	0.54905	0.596062	0.92113	0.356983	0.772294
TFB1M	271.964	0.184177	0.114596	1.60718	0.108015	0.478781
RABEP1	2753.89	0.00916976	0.0979151	0.0936501	0.925387	0.987329
HMGB3	5600.63	-0.0135913	0.11366	-0.119579	0.904817	0.983416
NUP160	4558.85	0.136279	0.106613	1.27826	0.201158	0.626269
BAK1	407.47	0.208783	0.160393	1.3017	0.19302	0.616326
IKZF2	396.758	-0.030123	0.306176	-0.0983845	0.921627	0.986186
GRN	1627.26	0.120689	0.253823	0.475484	0.634442	0.913674
FAM13B	1743.41	-0.187427	0.127322	-1.47207	0.141002	0.535814
ARHGAP31	134.703	0.267709	0.207686	1.28901	0.197394	0.622082
CENPQ	397.071	0.349122	0.142342	2.4527	0.0141788	0.162881
SARS1	2797.04	-0.138697	0.0938421	-1.47799	0.139412	0.533172
RANBP3	1016.48	0.00132869	0.111152	0.0119538	0.990462	1
ARID4A	1029.71	0.0448725	0.113148	0.396582	0.691676	0.932405
EIPR1	360.167	0.0613757	0.110354	0.556171	0.578094	0.891465
PNPLA6	544.127	0.108524	0.230311	0.471209	0.637492	0.915124
IFT88	517.616	-0.40865	0.146606	-2.78742	0.00531303	0.0893177
ALG1	425.398	-0.0870946	0.144472	-0.602849	0.546609	0.877986
ZCCHC8	1023.57	0.0488752	0.113413	0.430948	0.666506	0.925553
ABCF2	1577.22	0.00401037	0.160485	0.0249891	0.980064	1
CHPF2	619.477	0.120069	0.216682	0.554127	0.579492	0.891969
LRRC7	740.471	-0.518324	0.275539	-1.88112	0.059955	0.361596
FUT8	1474.08	-0.143589	0.173089	-0.829572	0.406781	0.811392
UBA6	2995.78	0.0936193	0.127538	0.73405	0.462918	0.839802
GAB2	2110.14	-0.0173506	0.210208	-0.0825399	0.934217	0.990324
ATP6V0A1	1939.14	-0.0180956	0.0879904	-0.205654	0.837061	0.969505
PIAS1	1397.47	0.0330496	0.130833	0.252609	0.80057	0.960989
SLC4A7	2450.91	0.200054	0.148295	1.34903	0.177327	0.593254
APBA2	463.384	-0.118201	0.156909	-0.753308	0.451265	0.834811
MAP2K3	359.196	-0.00369388	0.187397	-0.0197115	0.984273	1
EFCAB1	38.9102	-1.2447	0.427151	-2.91395	0.00356893	0.0697796
TMSB10	17793.2	0.228736	0.138687	1.6493	0.0990862	0.460174
ASTE1	211.346	-0.551599	0.145079	-3.80205	0.000143503	0.00924738
RNF19A	1800.52	-0.144241	0.174231	-0.827868	0.407745	0.812098
PEX3	449.208	-0.0355519	0.10559	-0.336699	0.736344	0.946393
GABARAPL2	1371.78	-0.0240899	0.0753564	-0.31968	0.749211	0.950394
SH3YL1	1355.68	-0.0534477	0.103434	-0.516731	0.605344	0.904225
FAM136A	2167.61	-0.020582	0.109594	-0.187801	0.851032	0.972267
VCL	10993.1	-0.38418	0.169439	-2.26737	0.0233675	0.21602
DEPDC1B	880.882	0.618998	0.167851	3.68778	0.00022622	0.0123549
DAPK2	48.0567	-0.425322	0.310084	-1.37164	0.170176	0.579602
NSMAF	1222.42	0.181455	0.127428	1.42398	0.154451	0.556914
ADSS2	2115.99	0.0810668	0.147932	0.548001	0.583691	0.894402
TIMP2	2745.32	-0.0070563	0.106531	-0.0662368	0.947189	0.993294
RFC1	2778.93	0.0807821	0.102834	0.78556	0.432125	0.825321
TBC1D23	1545.11	0.165289	0.120791	1.36839	0.171191	0.581402
CUL3	3338.31	-0.00224254	0.0975413	-0.0229907	0.981658	1
MYOM2	60.4309	-0.215779	0.231483	-0.932157	0.351255	0.768545
OTC	2.02993	0.0499537	1.12038	0.0445865	0.964437	0.996632
CYP46A1	47.2003	-0.464432	0.187994	-2.47046	0.0134939	0.157872
ZZZ3	2143.09	-0.139044	0.147231	-0.944391	0.34497	0.763994
SLC18A1	15.2174	0.193046	0.487896	0.39567	0.692348	0.932405
USP2	414.818	-0.707163	0.184113	-3.84092	0.000122576	0.00840916
CASR	44.4037	-2.29973	1.07317	-2.14294	0.0321182	0.257987
TUBG2	483.691	0.138855	0.151282	0.917855	0.358695	0.773876
RPL26L1	242.7	0.11193	0.124474	0.899227	0.368532	0.781426
FLT4	106.563	-0.0241417	0.341264	-0.0707419	0.943603	0.992648
NSUN2	2567.11	-0.00823584	0.130784	-0.062973	0.949788	0.993806
FBXO42	1312.45	-0.0319435	0.125618	-0.254291	0.79927	0.960989
MFAP3	1782.59	-0.0900908	0.10473	-0.86022	0.389668	0.798113
MRI1	398.798	-0.12473	0.120445	-1.03558	0.300398	0.731668
METTL1	204.715	-0.0986931	0.271711	-0.363228	0.716434	0.939614
AGA	333.077	-0.0629437	0.112641	-0.558801	0.576297	0.89075
PI4K2B	1044.79	-0.108249	0.101434	-1.06719	0.285886	0.718833
BOD1L1	2759.29	0.021641	0.101079	0.214101	0.830469	0.968058
MAT2B	1801.05	-0.138734	0.123234	-1.12578	0.260259	0.695445
TLL1	109.315	-0.320654	0.307913	-1.04138	0.2977	0.729566
EDC4	1481.4	0.0408087	0.162805	0.25066	0.802077	0.961418
TRIO	2947.47	-0.152042	0.10087	-1.50731	0.131732	0.520855
VCAN	13970.4	0.0200568	0.252854	0.0793215	0.936777	0.990582
CLEC16A	594.589	-0.0347902	0.103447	-0.336308	0.736638	0.946429
MSR1	25.0057	1.10157	0.413389	2.66473	0.00770498	0.112977
CDH1	11018.8	-0.272644	0.232344	-1.17345	0.240617	0.675663
MTREX	3293.16	0.0224356	0.0872967	0.257004	0.797176	0.960829
DNAH5	166.107	-0.716243	0.332708	-2.15277	0.031337	0.25426
ZFYVE16	2706.87	0.0488096	0.139006	0.351134	0.725488	0.942134
RIPOR1	1107.66	-0.0895679	0.191116	-0.468656	0.639315	0.91581
C6	8.07448	-0.864469	0.591337	-1.46189	0.143772	0.539876
RAI14	3616.46	0.115879	0.1201	0.964854	0.334618	0.757596
SOX30	7.721	-0.487207	0.40631	-1.1991	0.230488	0.663306
PNKP	337.225	-0.0187735	0.17543	-0.107014	0.914778	0.984355
BEST2	11.1343	0.239339	0.718621	0.333053	0.739094	0.947188
PHLPP2	1337.79	0.0918354	0.159629	0.575305	0.565085	0.886365
SPDL1	1315.68	0.124728	0.161147	0.774003	0.438929	0.827987
STAU2	2571.61	-0.101706	0.0861445	-1.18064	0.237744	0.673288
SLC66A1	251.537	-0.0254726	0.1741	-0.14631	0.883676	0.979629
CTNS	359.947	-0.109743	0.164264	-0.668091	0.504076	0.857812
RTN4R	24.4761	-0.255032	0.345913	-0.737273	0.460956	0.838779
PHF23	1362.73	-0.0564996	0.196441	-0.287616	0.77364	0.954012
CDH10	1468.95	-0.305987	0.340153	-0.899556	0.368356	0.781203
INPP4A	3504.79	0.274467	0.0774448	3.54403	0.000394061	0.0170081
RAB27B	799.529	0.0805601	0.413983	0.194598	0.845708	0.9713
PSMA4	4303.64	0.117268	0.0924218	1.26883	0.204501	0.630751
MYO16	156.256	0.0820044	0.290881	0.281917	0.778007	0.955301
LSG1	1309.28	-0.138077	0.144828	-0.953385	0.340395	0.760093
PARP3	85.1847	0.0699754	0.203854	0.343263	0.731401	0.94422
TNC	2241.91	-1.43649	0.441503	-3.25363	0.00113939	0.0348084
THAP3	178.882	-0.0126122	0.204858	-0.0615655	0.950909	0.994029
RIPOR3	20.6234	-0.311319	0.483036	-0.644504	0.519249	0.865418
TDP1	1152.79	-0.0400115	0.0767428	-0.521372	0.602108	0.902585
AIFM2	177.239	0.0102916	0.218226	0.0471604	0.962385	0.996524
SPATA7	960.142	0.0166301	0.145424	0.114357	0.908955	0.98429
MED17	1514.3	-0.00551197	0.115174	-0.0478579	0.96183	0.996524
RETSAT	404.297	-0.00903502	0.209871	-0.0430504	0.965661	0.996802
CAPG	446.45	0.105747	0.227613	0.46459	0.642225	0.91648
AP2S1	795.719	0.0555497	0.0972554	0.571174	0.567882	0.887931
USH2A	71.7565	-0.998346	0.403928	-2.4716	0.0134511	0.157672
TG	16.4809	0.991075	0.287267	3.45001	0.000560559	0.0216175
ADAM28	250.05	-0.551105	0.326928	-1.68571	0.0918524	0.443807
BARX2	5.28923	-0.199617	0.381484	-0.523265	0.60079	0.902585
DCUN1D1	1590.35	-0.108034	0.116477	-0.927512	0.353661	0.769506
JADE2	489.099	-0.475275	0.290122	-1.63819	0.101383	0.465095
ZIC2	1799.39	1.71698	0.66011	2.60105	0.00929396	0.126896
LCP2	3.14557	-0.349188	1.22873	-0.284185	0.776269	0.954835
TRIT1	1084.58	-0.110965	0.11515	-0.963653	0.33522	0.757596
ADRB1	2.12968	-1.78331	0.74448	-2.39538	0.0166034	0.177103
CUL7	1693.76	0.166379	0.183418	0.907104	0.364352	0.778502
CTNNA1	13353.1	-0.00733893	0.0699516	-0.104914	0.916444	0.985118
PHKA2	1366.51	0.0364834	0.0908458	0.401597	0.687981	0.931335
CNTLN	329.836	-0.123751	0.170259	-0.726836	0.467327	0.842197
EPHA3	76.737	-0.263457	0.77092	-0.341744	0.732544	0.944773
HSPA5	24043.7	0.0997352	0.142175	0.701496	0.482993	0.847543
DSG2	11244.5	0.119405	0.112766	1.05888	0.289653	0.722268
GEMIN8	242.86	-0.226178	0.174639	-1.29512	0.195279	0.619184
OFD1	1532.31	-0.117432	0.13082	-0.897662	0.369366	0.782431
GPM6B	2018.3	-0.236438	0.152502	-1.55039	0.121048	0.502396
PREX2	1205.61	0.116201	0.189326	0.613763	0.539372	0.874881
WDR37	671.745	-0.0264793	0.062447	-0.424029	0.671545	0.927329
YTHDC2	2095.48	-0.0624726	0.115492	-0.540924	0.58856	0.896485
CTPS2	1866.34	-0.111698	0.0917933	-1.21684	0.223664	0.655499
ATP6V1H	1150.42	-0.0624806	0.0803654	-0.777456	0.436889	0.826682
POLR2B	6288.99	-0.113448	0.101872	-1.11363	0.26544	0.699339
FAM214A	1601.74	-0.299468	0.232657	-1.28717	0.198037	0.62221
ARAP2	237.141	-0.204318	0.197282	-1.03567	0.300358	0.731668
TPR	9011.31	-0.169774	0.134846	-1.25903	0.208021	0.634314
CP	21.3258	-1.21248	0.478487	-2.53398	0.0112775	0.142165
KATNIP	721.576	-0.150695	0.118332	-1.27349	0.202845	0.628565
DTNBP1	372.996	0.0223848	0.0947409	0.236274	0.81322	0.963787
XK	67.5257	0.402047	0.362971	1.10765	0.268012	0.700848
ANO2	86.7977	0.0214441	0.227826	0.0941249	0.92501	0.987191
C12orf4	437.452	-0.105212	0.17286	-0.608652	0.542755	0.875745
SCML1	233.153	0.109629	0.207559	0.528184	0.597372	0.901403
WWC3	743.218	-0.59236	0.162934	-3.63558	0.000277352	0.0139302
ARHGAP6	258.314	0.787515	0.425642	1.85018	0.0642877	0.374093
FAM184B	602.921	-0.0373317	0.123815	-0.301513	0.763024	0.95267
MAP4	7064.52	-0.148206	0.119312	-1.24217	0.214174	0.642655
GOPC	2321.87	0.0132267	0.0966872	0.136799	0.891189	0.981044
ROS1	19.5106	0.115765	0.431952	0.268003	0.788697	0.959231
USP28	3513.4	0.224652	0.152403	1.47407	0.140463	0.535346
HDAC9	120.773	-1.08552	0.449652	-2.41412	0.0157732	0.172888
TSPAN17	948.694	-0.0913832	0.146216	-0.624986	0.53198	0.870546
NOP16	317.959	0.0136062	0.150019	0.090697	0.927733	0.988352
CC2D2A	384.959	-0.572843	0.186102	-3.07811	0.00208317	0.0494898
RRM2B	1818.14	0.122975	0.27298	0.450489	0.652358	0.921091
ZNF800	406.801	-0.141182	0.121109	-1.16574	0.24372	0.677937
SNX29	392.843	0.0588948	0.11787	0.499658	0.617316	0.907727
LMO3	793.928	-0.160269	0.550021	-0.291388	0.770755	0.953121
MRPS10	988.932	0.227934	0.0921273	2.47412	0.0133566	0.15694
GUCA1A	112.39	0.126941	0.273255	0.464552	0.642252	0.91648
RSF1	3419.31	-0.116474	0.0988964	-1.17773	0.238903	0.674318
VPS13D	2226.66	-0.194961	0.193837	-1.0058	0.314513	0.743393
CELF2	4057.28	-0.206715	0.167715	-1.23253	0.21775	0.646356
FAM120A	1434.02	-0.177606	0.0904631	-1.9633	0.0496119	0.326274
R3HDM1	1864.24	-0.0591657	0.0865031	-0.683972	0.493993	0.8529
COL9A2	753.37	0.212419	0.315506	0.673265	0.500779	0.856719
KITLG	333.835	0.19882	0.322085	0.617289	0.537044	0.873713
ERCC8	365.985	0.65084	0.207017	3.1439	0.00166711	0.0439291
ADAMTS6	220.053	-0.157166	0.30402	-0.516961	0.605184	0.904225
H6PD	1464.67	-0.357333	0.203317	-1.75752	0.0788298	0.412659
VAMP3	2198.28	-0.203415	0.114662	-1.77405	0.0760548	0.405936
PER3	192.43	-0.155802	0.279662	-0.557106	0.577455	0.891254
UTS2	1.72024	-0.729548	1.85071	-0.394198	0.693435	0.933085
TNFRSF9	26.708	-2.43715	0.88298	-2.76014	0.00577757	0.0938232
EPN3	12.515	0.25887	0.478744	0.540729	0.588695	0.896569
LTBP1	4126.62	0.163688	0.144894	1.12971	0.258599	0.693665
RCN1	3691.24	0.389088	0.154712	2.51492	0.0119061	0.146591
ELN	9.80052	-0.292185	0.547919	-0.533264	0.593851	0.899769
RFC2	846.626	0.0421676	0.103919	0.405772	0.68491	0.930721
ARID1B	2444.67	0.0264844	0.0737135	0.359288	0.71938	0.94016
CLPTM1L	1173.62	-0.0506683	0.103987	-0.487258	0.626076	0.910427
NEDD4L	3722.65	0.118155	0.1334	0.885719	0.375769	0.78738
FOXP3	8.60813	-0.20103	0.453995	-0.442802	0.657909	0.922731
PPP1R3F	93.7569	-1.23331	0.192483	-6.40736	1.48058e-10	1.15793e-07
HEXB	1494.68	0.0624106	0.103543	0.602749	0.546676	0.877986
PTCD2	222.205	0.0214151	0.118454	0.180788	0.856534	0.974056
NEXMIF	153.96	-0.0145115	0.322895	-0.044942	0.964154	0.996632
JKAMP	1985.19	0.0143908	0.096311	0.14942	0.881222	0.978776
DKK3	2131.58	-0.184466	0.15209	-1.21288	0.225176	0.656854
ARHGEF5	223.651	0.0460595	0.112605	0.409035	0.682514	0.930061
NFE2L3	2253.45	0.192339	0.226725	0.848338	0.39625	0.803183
MCUR1	554.674	0.395489	0.124395	3.1793	0.0014763	0.0405403
LIMA1	2380.54	-0.367936	0.155593	-2.36474	0.0180428	0.187346
LETMD1	914.75	-0.0508287	0.125062	-0.406429	0.684427	0.930721
SLC4A8	378.426	0.225733	0.188984	1.19445	0.232302	0.665561
LAMC3	64.2129	0.126661	0.72353	0.175061	0.861032	0.975213
PTGER3	172.43	0.0329202	0.415983	0.0791383	0.936923	0.990683
TNIP3	1.64857	0.549111	0.990034	0.554639	0.579142	0.891885
MAPK9	1950.35	0.0379695	0.0941905	0.403114	0.686864	0.931177
COL23A1	226.648	0.150999	0.298136	0.506476	0.612523	0.906727
BCAR1	274.767	-0.0634818	0.260852	-0.243363	0.807724	0.962792
FHIP1B	922.246	-0.109643	0.120045	-0.913352	0.361058	0.776014
HERPUD1	1486.31	0.828887	0.216759	3.824	0.000131303	0.00876192
HOMER3	406.075	0.123354	0.258166	0.477807	0.632787	0.913364
RAD51	532.391	0.398909	0.167072	2.38765	0.0169565	0.179442
POLQ	788.312	0.354025	0.169631	2.08703	0.0368857	0.279423
PIK3CB	2832.29	0.0439989	0.111766	0.39367	0.693824	0.933085
CYBA	278.868	0.0469199	0.246811	0.190104	0.849227	0.972267
THOC3	147.171	0.216511	0.0956081	2.26457	0.0235391	0.216424
HEBP2	1154.62	0.188981	0.0957197	1.97431	0.048346	0.321081
MPHOSPH9	871.709	0.123176	0.14875	0.828074	0.407628	0.812098
PLEKHA5	3540.46	-0.294462	0.117504	-2.50597	0.0122117	0.148384
PRSS8	665.656	0.224651	0.255235	0.880175	0.378765	0.789426
SIKE1	2236.26	-0.205929	0.144676	-1.42338	0.154627	0.557284
RRP12	469.078	-0.0718583	0.197582	-0.363689	0.71609	0.939614
FNIP2	955.027	0.118964	0.117121	1.01573	0.309757	0.73813
MSMO1	4671.26	0.470963	0.244679	1.92482	0.0542517	0.342834
TTC17	3771.41	0.220486	0.131835	1.67243	0.0944389	0.44995
ALX4	2.03136	1.33739	0.722416	1.85128	0.0641293	0.373616
FSTL4	18.4467	-1.68483	0.493571	-3.41354	0.000641238	0.0237903
FOXN3	2580.24	0.18207	0.179364	1.01509	0.310064	0.738503
METTL24	16.8484	-0.555366	0.290802	-1.90978	0.0561621	0.349171
AKR7A2	414.004	-0.175934	0.116627	-1.50851	0.131424	0.520631
MRTO4	817.227	-0.17443	0.182423	-0.956187	0.338978	0.759141
NNAT	968.19	-0.62385	0.266702	-2.33913	0.0193287	0.1945
USE1	120.538	0.0479719	0.181658	0.264079	0.791719	0.959627
MCF2L2	1082.65	-0.17119	0.207652	-0.824408	0.409708	0.812954
NRIP2	49.2462	-0.447824	0.198668	-2.25413	0.0241877	0.218943
LAMA3	154.251	-0.836519	0.40325	-2.07444	0.0380381	0.284118
AP5M1	1462.69	-0.0315735	0.131094	-0.240846	0.809674	0.962941
ANAPC4	1308.06	0.0541008	0.109302	0.494967	0.620624	0.909246
KCNQ1	33.6305	0.149165	0.337621	0.441814	0.658624	0.922765
TRAPPC3	999.923	-0.169004	0.123164	-1.37219	0.170004	0.579584
THRAP3	6129.92	-0.109348	0.0889973	-1.22866	0.219198	0.648803
PHPT1	425.359	0.406764	0.277085	1.46801	0.1421	0.537502
ENTPD2	49.3188	1.0158	0.42647	2.38187	0.0172249	0.180871
LY75	230.008	0.105304	0.349351	0.301427	0.763089	0.95267
ARID4B	2705.83	-0.163808	0.159423	-1.0275	0.304183	0.73449
MED15P9	3.20847	-5.39426	0.840443	-6.41835	1.3776e-10	1.12228e-07
SDCCAG8	496.473	-0.344	0.171428	-2.00668	0.044784	0.309734
PTPRN	236.667	0.733625	0.465344	1.57652	0.114905	0.491311
HHAT	376.568	-0.196227	0.109108	-1.79846	0.0721042	0.39634
KIF1B	6257.84	-0.173523	0.15347	-1.13066	0.258196	0.693155
FOXC1	185.816	-0.207234	0.423508	-0.489327	0.624611	0.910427
TBC1D22A	349.243	0.000564759	0.127244	0.00443839	0.996459	1
SYNE2	2705.15	-0.217243	0.172972	-1.25595	0.209135	0.635828
PLEKHH1	2711.88	0.177794	0.159973	1.1114	0.266394	0.699866
ATP9A	3079.01	0.0375563	0.0991773	0.378679	0.704926	0.936708
CHRDL2	19.2964	0.105684	0.390301	0.270774	0.786565	0.958319
FAM168A	2418.33	-0.0237613	0.059859	-0.396955	0.691401	0.932405
RELT	95.8114	0.238303	0.261038	0.912908	0.361291	0.776134
GALC	2039.22	0.0269052	0.142836	0.188364	0.850592	0.972267
NOP58	2025.52	-0.089122	0.199712	-0.446252	0.655415	0.922009
SZRD1	3054.26	-0.173076	0.113937	-1.51905	0.128749	0.516157
KCNH2	79.2	-0.160311	0.252074	-0.635967	0.524798	0.868234
CUL1	2347.2	-0.0111778	0.118407	-0.0944012	0.92479	0.987035
FAM114A2	529.214	-0.0188271	0.110327	-0.170648	0.8645	0.975746
CYFIP2	1969.5	0.234204	0.175074	1.33774	0.18098	0.599243
TAB2	3978.99	0.0581014	0.0932668	0.622959	0.533311	0.871095
GINM1	886.489	0.120056	0.0887436	1.35284	0.176107	0.591209
EIF2AK2	2024.72	0.0550502	0.121447	0.453287	0.650342	0.919996
USP36	1034.03	0.0321853	0.0943843	0.341003	0.733102	0.945028
KMT2C	2826.78	-0.0838406	0.15017	-0.558307	0.576635	0.890973
MCOLN3	493.472	0.20168	0.319346	0.631541	0.527687	0.870322
CCDC85A	76.8526	0.0725603	0.171303	0.423578	0.671874	0.927393
PUM2	4786.22	0.0244377	0.114623	0.213201	0.83117	0.968058
MRPL43	508.371	0.0405637	0.0870699	0.465875	0.641305	0.916369
ITIH4	57.9886	-0.404068	0.304307	-1.32783	0.184233	0.60399
ITIH1	5.12335	0.846562	0.517318	1.63644	0.101747	0.46594
HPF1	813.995	-0.0116364	0.103663	-0.112253	0.910623	0.98429
ZFR	4207.88	-0.011044	0.0978778	-0.112834	0.910162	0.98429
ZNF280C	520.753	-0.0997899	0.141092	-0.70727	0.479399	0.847487
NPFFR2	28.336	0.469781	0.827741	0.567546	0.570344	0.888823
PHF21B	258.831	0.0955956	0.122108	0.78288	0.433697	0.826064
TRAF1	289.116	-0.665914	0.201761	-3.30051	0.000965088	0.0308323
RC3H2	3360.79	-0.105127	0.124729	-0.842843	0.399316	0.806301
IL17RB	274.754	-0.247427	0.171958	-1.43888	0.150186	0.549173
TRAF3IP2	374.434	0.0549618	0.180998	0.30366	0.761387	0.95267
GYG2	1636.6	0.192348	0.110892	1.73454	0.0828217	0.423287
DCBLD2	4343.62	-0.119211	0.114277	-1.04318	0.296866	0.728913
SERPINB3	3.45818	-0.00820156	1.48943	-0.00550651	0.995606	1
SOAT1	2361.92	0.470192	0.19232	2.44484	0.0144917	0.165206
PKP2	3055.01	-0.272058	0.162421	-1.67501	0.0939314	0.448705
MSH4	8.96194	0.557346	0.415098	1.34269	0.179373	0.596244
F7	185.224	0.33765	0.364848	0.925455	0.354729	0.770332
GDI2	10691.3	0.12277	0.0984004	1.24766	0.212155	0.639796
PRDM1	1350.5	0.59148	0.422663	1.39941	0.16169	0.568283
ATG5	1236.29	-0.0290966	0.0969517	-0.300114	0.76409	0.95267
TMCC3	828.248	0.138745	0.231379	0.599642	0.548745	0.879001
PITHD1	1503.72	0.0426237	0.138632	0.30746	0.758494	0.952599
MTA3	3779.85	0.115775	0.0597591	1.93737	0.0527005	0.337283
USP13	1322.09	0.298837	0.102605	2.91251	0.00358533	0.0699604
ATP11B	4715.46	0.2356	0.173116	1.36094	0.173533	0.586301
LAMC2	839.196	-0.357252	0.285039	-1.25335	0.210079	0.637213
CDK14	1640.43	0.196548	0.151717	1.29549	0.195151	0.619103
SEC61A1	5867.51	0.133057	0.0917084	1.45088	0.146814	0.544829
PPP1R12A	3804.83	-0.0862283	0.117313	-0.735025	0.462324	0.839231
RASGRF1	3.55742	0.330215	0.615381	0.536603	0.591542	0.898387
CAMK2B	114.942	0.0331264	0.381583	0.0868131	0.93082	0.989208
CROCC	226.264	-0.152979	0.210029	-0.728372	0.466386	0.841497
POLR3E	1132.57	0.0856445	0.078203	1.09516	0.273448	0.706083
ATP2B4	5402.17	-0.132733	0.21201	-0.626071	0.531268	0.870322
ZC3H11A	6330.37	-0.122348	0.126029	-0.970791	0.331652	0.754534
RIOK2	985.078	-0.0176597	0.121346	-0.145531	0.884291	0.979682
YIPF1	1104.17	-0.140253	0.105853	-1.32498	0.185177	0.605954
NDC1	2258.18	0.000993042	0.185656	0.00534881	0.995732	1
DGKG	25.089	1.79152	0.572944	3.12686	0.00176684	0.0451219
FLYWCH1	238.439	0.193216	0.20178	0.95756	0.338284	0.759141
UNKL	322.103	0.37497	0.154981	2.41945	0.0155438	0.171736
TBXAS1	64.8832	-0.294905	0.184566	-1.59783	0.110081	0.482722
PARP12	47.152	0.810696	0.257609	3.14701	0.00164951	0.0435828
ALDH18A1	3703.19	0.0196373	0.0957009	0.205194	0.83742	0.969641
TARBP1	1939.31	-0.561147	0.217535	-2.57957	0.0098924	0.131753
GATB	393.552	-0.0171066	0.0756813	-0.226035	0.821174	0.965343
MXD1	401.983	0.0151521	0.195064	0.0776773	0.938085	0.991054
CDK17	1508.53	-0.0859583	0.150708	-0.570365	0.56843	0.888057
DNAJC25	502.637	0.611746	0.170036	3.59774	0.000320996	0.0151232
SLC2A3	57384.8	0.778468	0.257847	3.0191	0.00253524	0.0567802
PSD	56.6442	-0.0359449	0.366601	-0.0980492	0.921893	0.986186
CTDP1	290.286	-0.094007	0.139009	-0.676267	0.498871	0.855654
YBX3	2479.66	-0.170865	0.11949	-1.42995	0.152731	0.553725
STYK1	68.8061	0.959906	0.256728	3.73901	0.000184749	0.0107827
WNK1	9413.71	-0.0293022	0.0991007	-0.295682	0.767473	0.95267
CCAR1	4604.78	-0.12322	0.0931842	-1.32232	0.18606	0.607017
OGFR	308.177	-0.0128513	0.181772	-0.0707004	0.943636	0.992648
GNA15	5.60342	-0.944484	1.06245	-0.888968	0.37402	0.785987
CREB3L3	42.3255	0.0357052	0.503175	0.0709599	0.94343	0.992648
PIGV	293.294	-0.325103	0.218234	-1.4897	0.136304	0.528189
PTPRU	1028.37	-0.602214	0.21927	-2.74645	0.00602441	0.0961545
SNRNP40	1533.88	-0.122503	0.13453	-0.910599	0.362507	0.776992
RIMBP2	290.252	-0.218118	0.411258	-0.530368	0.595857	0.901284
COL11A1	1446.12	0.440569	0.375974	1.17181	0.241274	0.675663
QSER1	3056.69	0.0200477	0.144237	0.138991	0.889458	0.980821
MPC1	166.517	-0.116517	0.16678	-0.698626	0.484786	0.847604
ACAA1	1376.78	0.00603498	0.177086	0.0340794	0.972814	0.999026
BCAT1	5428.88	0.673472	0.287814	2.33996	0.0192859	0.19427
HDAC7	2236.04	0.0742547	0.179531	0.413605	0.679164	0.929213
LZTS1	747.778	-0.488461	0.288935	-1.69056	0.0909211	0.442101
PRDM6	8.60663	-0.914721	0.437602	-2.0903	0.0365906	0.278049
WNT8A	1.64029	0.06317	1.06212	0.0594755	0.952573	0.994644
SPAG4	57.5364	0.590415	0.398326	1.48224	0.138277	0.530664
NCKAP1	8675.2	0.0250982	0.106674	0.23528	0.813991	0.963863
MRPS35	1086.76	-0.00593756	0.0855416	-0.0694114	0.944662	0.992799
GUCY1B1	112.794	-0.20641	0.230446	-0.8957	0.370413	0.783885
SFSWAP	1330.87	0.052685	0.0772883	0.681668	0.495449	0.853933
TNK2	393.229	-0.0406718	0.250186	-0.162566	0.87086	0.976947
MON2	1630.01	0.0712525	0.122859	0.579953	0.561946	0.884778
CDH3	3023.46	-0.397775	0.152108	-2.61509	0.00892043	0.123347
GPBP1	5017.09	0.0173629	0.0968419	0.179291	0.857709	0.974543
DGAT2	145.406	-0.251455	0.225579	-1.11471	0.264975	0.698785
ZNF112	316.085	-0.044534	0.123674	-0.360093	0.718778	0.94016
CS	4534.93	0.00421209	0.0787666	0.0534756	0.957353	0.995636
LTK	30.2207	-0.16318	0.318456	-0.51241	0.608364	0.90561
MRPS24	430.771	0.10503	0.0923716	1.13704	0.255523	0.689564
ELMO2	1766.87	-0.158511	0.0714704	-2.21785	0.0265651	0.231307
WAPL	3395.54	-0.0147615	0.108835	-0.135632	0.892112	0.981188
VMP1	2995.58	-0.078398	0.106739	-0.734485	0.462653	0.839517
APPBP2	1688.12	-0.158516	0.13242	-1.19707	0.23128	0.664442
POLD1	345.75	0.103404	0.231067	0.447505	0.654511	0.921307
SEZ6	29.2982	-0.936969	0.547589	-1.71108	0.0870665	0.432721
EIF4B	14373.9	0.150501	0.137847	1.0918	0.274921	0.707643
SLC6A16	226.123	0.301131	0.166597	1.80754	0.0706784	0.392185
BICRA	339.718	-0.0822024	0.16875	-0.487124	0.62617	0.910427
SPHK2	552.375	-0.0807427	0.266288	-0.303216	0.761725	0.95267
RPL18	5021.86	0.114701	0.121719	0.942347	0.346015	0.764657
CA11	414.662	0.0378974	0.238681	0.158778	0.873843	0.977246
ISOC2	163.426	0.137668	0.271807	0.506491	0.612512	0.906727
U2AF2	2573.68	0.062277	0.16473	0.378055	0.70539	0.936909
EPN1	739.653	0.067321	0.215909	0.311802	0.755191	0.952179
MED29	1055.98	-0.0640842	0.112036	-0.571994	0.567326	0.887756
AHRR	38.9447	-0.38366	0.241327	-1.58979	0.111882	0.486626
ZNF275	858.147	-0.0520828	0.0983372	-0.529635	0.596365	0.901284
MTMR1	1041.27	-0.0432912	0.0974599	-0.444195	0.656902	0.92255
GPC1	569.583	-0.233209	0.254409	-0.916668	0.359316	0.774173
ADCK1	138.033	-0.0706849	0.133869	-0.528015	0.597489	0.901403
HAGH	290.741	-0.00585779	0.209929	-0.0279037	0.977739	0.99983
RNF4	2415.91	0.079535	0.0778635	1.02147	0.307034	0.736502
CASP8	63.7982	-0.00742033	0.311539	-0.0238183	0.980998	1
LIMCH1	783.881	0.108526	0.215163	0.504389	0.613988	0.907537
INTS13	1218.42	-0.0360052	0.162647	-0.22137	0.824804	0.966694
TM7SF3	1221.84	0.0381327	0.152752	0.249638	0.802868	0.961593
DLX3	28.0199	0.301365	0.295273	1.02063	0.30743	0.736753
SPA17	456.799	-0.327066	0.146915	-2.22623	0.0259985	0.228255
TSPAN32	3.07548	-0.521077	0.567205	-0.918676	0.358265	0.773514
ST3GAL6	437.911	0.09224	0.225038	0.409887	0.681889	0.929948
ATP2C2	67.923	-0.251123	0.299211	-0.839283	0.401311	0.807236
NGFR	32.9716	-0.519841	0.644638	-0.806408	0.420008	0.818394
CDON	940.392	0.158458	0.143031	1.10786	0.267923	0.700848
TAF2	1676.51	-0.0159564	0.103214	-0.154596	0.87714	0.977869
HIPK2	6803.81	-0.0977986	0.177491	-0.551006	0.58163	0.893044
TNPO3	2904.92	0.0842409	0.0713646	1.18043	0.237829	0.673431
BORCS8-MEF2B	5.69399	-0.450581	1.41419	-0.318614	0.750019	0.950394
RFXANK	495.108	-0.0901282	0.244637	-0.368416	0.712563	0.938601
TMEM161A	190.756	0.164361	0.22559	0.728584	0.466256	0.841448
LPAR2	973.069	0.120948	0.145762	0.829768	0.40667	0.811392
CTSA	776.961	0.0301944	0.141797	0.21294	0.831373	0.968058
SUGP2	5054.18	-0.0395717	0.106099	-0.372968	0.709172	0.938224
SLC12A2	1261.36	-0.12238	0.175794	-0.696156	0.486331	0.848419
SNX24	715.882	-0.20333	0.113197	-1.79625	0.0724544	0.396782
EYA2	823.476	-0.0815322	0.265948	-0.306572	0.759169	0.952599
CNN2	6098.33	-0.244568	0.153808	-1.59009	0.111815	0.486626
ABCA7	670.535	0.5504	0.242797	2.26692	0.0233952	0.216071
SNCAIP	272.558	-1.04807	0.311725	-3.36216	0.000773352	0.0269112
DDX20	1233.82	-0.108506	0.144099	-0.752997	0.451451	0.834811
BTBD1	2048.97	-0.0844286	0.0974599	-0.86629	0.386331	0.79546
FAR2	362.51	-0.0539219	0.281852	-0.191313	0.84828	0.972077
BCAS1	15.3599	-0.348425	0.36238	-0.961492	0.336305	0.758564
CHI3L2	6.32182	0.0897816	0.762921	0.117681	0.90632	0.983973
SBNO2	187.406	0.0683289	0.256836	0.266041	0.790208	0.959517
PMS1	1378.65	-0.119881	0.146923	-0.815946	0.414531	0.816188
HMG20B	428.205	0.00518878	0.161288	0.0321709	0.974336	0.9991
CALCRL	37.8574	-0.532489	0.395662	-1.34582	0.178361	0.594105
TAF11	1127.77	-0.020331	0.0741235	-0.274285	0.783865	0.957285
ANKS1A	2207.23	-0.0257818	0.159502	-0.16164	0.87159	0.976947
AP3D1	2919.32	0.0753856	0.101483	0.742842	0.457578	0.837736
ZNF76	623.351	0.0133542	0.146156	0.0913694	0.927199	0.988032
SLC9A3R2	50.6097	-0.338301	0.322489	-1.04903	0.294164	0.727301
NTHL1	65.8256	-0.0647569	0.287089	-0.225564	0.821541	0.965485
UHRF1BP1	1767.73	0.0595827	0.0713814	0.834709	0.403882	0.809313
GNAI3	4294.96	-0.158878	0.127345	-1.24762	0.212172	0.639796
IPO5	10970.2	0.0407161	0.0966866	0.421114	0.673672	0.927802
OAT	2276.73	0.216889	0.110773	1.95796	0.0502349	0.328383
WDR3	1505.44	0.0303978	0.147417	0.206202	0.836633	0.969166
PKN2	2713.74	-0.0508392	0.151963	-0.334549	0.737966	0.947076
WDR18	274.408	0.0410317	0.181458	0.226122	0.821107	0.965322
TRAM2	2116.08	0.0145792	0.1157	0.126009	0.899725	0.982858
NTN1	1141.18	-0.311225	0.228379	-1.36275	0.17296	0.585274
GLP2R	2.92397	0.135755	0.497622	0.272808	0.785001	0.957416
MCM10	766.73	0.364919	0.222526	1.63989	0.101028	0.464316
DGKA	399.9	0.0977287	0.213845	0.457008	0.647665	0.918685
ERBB3	2393.49	-0.033253	0.128104	-0.259577	0.79519	0.960378
ANKRD44	106.019	-0.600069	0.278446	-2.15507	0.0311566	0.253822
KARS1	4673.17	-0.00306135	0.0849711	-0.0360282	0.97126	0.998438
ADAT1	533.629	-0.193195	0.147171	-1.31272	0.189276	0.611189
PDIA5	882.042	0.135372	0.148677	0.910515	0.362551	0.776992
TBC1D22B	773.615	-0.138976	0.10154	-1.36868	0.171099	0.581311
NDUFB4	1320	0.219855	0.100152	2.19522	0.028148	0.238482
SPEN	3046.43	-0.0402108	0.142626	-0.281933	0.777995	0.955301
MYLK	258.91	0.290158	0.16	1.81348	0.0697579	0.390692
ZC3H15	2243.76	0.0265644	0.110137	0.241193	0.809405	0.962872
MAP2K4	2426.1	-0.0229293	0.117284	-0.195502	0.845	0.9713
PACC1	668.03	0.0252507	0.123216	0.20493	0.837627	0.969759
SNAP91	32.8011	0.0340508	0.365321	0.0932076	0.925739	0.987388
SLK	2594.64	0.0348654	0.0964584	0.361455	0.717759	0.939985
CYB5R4	577.461	-0.0478551	0.116957	-0.409167	0.682417	0.929994
COL17A1	26.1138	0.0736419	0.354193	0.207914	0.835296	0.968588
GSTO2	83.0298	0.0586077	0.22405	0.261583	0.793643	0.959754
SEC61A2	848.703	-0.0192963	0.103723	-0.186036	0.852416	0.972873
PRKCQ	1059.02	0.00674774	0.263604	0.025598	0.979578	1
TLE2	823.852	0.208613	0.211132	0.988069	0.323119	0.750079
ASB1	1279.6	0.00236508	0.105201	0.0224815	0.982064	1
FAM107B	3670.13	0.15007	0.174756	0.858738	0.390485	0.798532
ME1	329.58	0.369907	0.200243	1.84729	0.0647058	0.375085
TBC1D1	2586.52	0.103469	0.15385	0.672527	0.501248	0.856719
CDK13	2417.98	0.0849722	0.0849511	1.00025	0.31719	0.746025
MTHFD2	2908.31	0.361372	0.14969	2.41413	0.015773	0.172888
SLC9A7	286.768	-0.0197121	0.142711	-0.138126	0.890141	0.981043
FOXJ2	924.184	0.00712945	0.144709	0.0492676	0.960706	0.996431
YBX1	11811.2	-0.0828545	0.105276	-0.78702	0.43127	0.824664
PDE4A	79.2614	0.472327	0.2387	1.97874	0.0478448	0.31927
PPP2R5A	1477.22	0.133474	0.157258	0.848758	0.396016	0.802955
CTNNA2	645.369	0.215791	0.433375	0.497932	0.618532	0.908241
ELAVL1	3124.53	-0.0710714	0.0677689	-1.04873	0.294302	0.727348
TIE1	36.4547	-0.728742	0.460046	-1.58406	0.11318	0.489035
DIP2B	2090.43	-0.0493432	0.0941533	-0.524073	0.600228	0.902585
SMARCD1	5744.05	0.018065	0.0732017	0.246784	0.805075	0.961703
KDM4A	3688.94	-0.256215	0.126642	-2.02314	0.0430588	0.303407
NFYC	1033.48	-0.18466	0.112697	-1.63856	0.101304	0.464844
ZMYND12	17.5373	-0.336248	0.483907	-0.69486	0.487143	0.84898
SLC9A3	27.5338	-0.153551	0.314485	-0.488261	0.625365	0.910427
NGEF	38.7009	1.0019	0.338913	2.9562	0.00311453	0.0636981
ASPM	2130.51	0.448421	0.225752	1.98634	0.0469953	0.317105
CD84	1.4313	-1.09022	1.29409	-0.842463	0.399529	0.806532
ELOVL1	960.61	-0.26135	0.134579	-1.94198	0.0521395	0.335892
POLR1H	231.166	0.0499368	0.0960565	0.519869	0.603155	0.902839
MPPED2	150.068	-0.617628	0.221518	-2.78816	0.00530084	0.0891927
CLDN18	293.35	0.695798	0.512963	1.35643	0.174963	0.588856
ZBTB11	1017.15	-0.0650205	0.123142	-0.528014	0.59749	0.901403
ATXN3	688.594	0.0241029	0.126921	0.189905	0.849383	0.972267
GOLGA5	1735.08	0.0749886	0.126217	0.594124	0.552429	0.879288
FGFR2	4923.07	0.695123	0.258103	2.6932	0.00707701	0.106849
LRRC40	1380.15	-0.114454	0.131848	-0.868074	0.385354	0.794689
ISOC1	780.974	-0.0665338	0.0947293	-0.702357	0.482456	0.847543
EML1	1430.3	-0.094322	0.0921703	-1.02334	0.306145	0.736163
TRMT11	558.134	0.231459	0.135856	1.70372	0.0884342	0.435533
THUMPD1	2176.67	0.0400758	0.0968729	0.413695	0.679098	0.929213
MSANTD3	617.375	0.131744	0.0742166	1.77512	0.0758773	0.405564
KIF26A	142.706	0.401625	0.232866	1.7247	0.0845811	0.427906
ATG2B	1850.87	0.108095	0.12637	0.855387	0.392337	0.799587
ARFGEF1	3318.31	0.0614316	0.128503	0.478056	0.63261	0.913364
ZFAT	203.164	0.0135436	0.0964217	0.140462	0.888295	0.980493
MTFR1	815.532	0.0329073	0.137035	0.240137	0.810224	0.962951
STAG3	513.036	0.0849783	0.150952	0.56295	0.573469	0.88982
FECH	722.899	0.138209	0.0954077	1.44862	0.147444	0.54546
MYO9A	1650.02	0.00732115	0.201359	0.0363587	0.970996	0.998418
DDX3Y	6287.32	-0.0649505	0.194838	-0.333357	0.738865	0.947188
PFKP	1234.5	0.340313	0.250699	1.35746	0.174636	0.588441
IDI1	2986.19	0.318574	0.184835	1.72356	0.0847877	0.427906
SP100	19.4251	0.207877	0.250331	0.830406	0.406309	0.811042
KLF6	3482.48	-0.295386	0.266313	-1.10917	0.267358	0.700347
PLPP1	1473.91	0.036502	0.117972	0.309413	0.757007	0.952599
NEO1	6227.11	-0.0509184	0.068049	-0.748261	0.454303	0.835709
TRAM1	4667.25	0.084401	0.104488	0.807762	0.419228	0.818307
PHKA1	522.629	0.325561	0.132151	2.46355	0.0137567	0.159817
TNFRSF1A	548.766	0.26572	0.140038	1.89748	0.0577642	0.353381
CACNB1	173.017	0.0553582	0.166715	0.332054	0.739849	0.947254
EVI5	821.321	-0.164322	0.137028	-1.19919	0.230455	0.663306
STOML1	35.6957	-0.0251071	0.303354	-0.082765	0.934038	0.990311
PKM	52534.1	0.25232	0.130536	1.93295	0.0532428	0.339089
DHX29	1484.26	-0.193745	0.126758	-1.52847	0.126397	0.511611
DNTTIP2	2125.55	-0.157154	0.146234	-1.07467	0.282523	0.715807
METTL22	476.819	0.204278	0.122299	1.67032	0.0948566	0.450702
TP53BP1	5247.94	-0.0452676	0.115718	-0.391188	0.695658	0.933208
TRO	4908.54	-0.0167527	0.092512	-0.181086	0.8563	0.973903
RRP15	948.415	-0.338642	0.166256	-2.03687	0.0416628	0.297731
RHOA	11252.5	0.106117	0.0675063	1.57195	0.115961	0.494282
DHX8	2239.86	0.0034068	0.0935985	0.036398	0.970965	0.998418
PMS2P4	29.0142	-0.08903	0.18433	-0.482992	0.629102	0.911655
PRKCZ	734.304	-0.208751	0.148244	-1.40815	0.159086	0.564273
ZFY	1240.28	-0.199632	0.195649	-1.02036	0.307559	0.736753
IARS2	3706.45	-0.00612077	0.113261	-0.0540414	0.956902	0.995506
SYT1	398.371	1.09531	0.406691	2.69322	0.00707646	0.106849
NAV3	247.218	0.115575	0.462871	0.249692	0.802826	0.961593
IDH3G	338.082	0.0129718	0.204843	0.0633256	0.949507	0.993702
ROGDI	300.347	-0.259713	0.217465	-1.19428	0.23237	0.665588
PDZD4	701.661	0.307881	0.248627	1.23833	0.215595	0.644389
ATP2B3	3.48947	0.223336	0.567967	0.39322	0.694157	0.933148
ROCK1	3027.36	-0.031626	0.11098	-0.28497	0.775667	0.954495
CBFB	1954.85	0.00812031	0.15103	0.0537663	0.957121	0.995565
PDK3	406.168	0.212213	0.212898	0.996779	0.318872	0.747322
HYAL2	774.871	0.105644	0.217502	0.485713	0.62717	0.910757
HDAC4	360.902	-0.104934	0.0904687	-1.15989	0.246093	0.67999
RASSF1	237.445	0.247233	0.126345	1.95681	0.0503702	0.328499
FGFR3	1019.88	0.214088	0.198653	1.0777	0.281169	0.714592
IFI35	19.0571	0.454976	0.360043	1.26367	0.206349	0.631975
HEATR6	969.432	-0.0701275	0.0552707	-1.2688	0.204512	0.630751
COASY	1011.3	-0.0668067	0.143499	-0.465556	0.641533	0.916369
PLEKHH3	90.8757	0.264693	0.297478	0.889791	0.373578	0.78594
MEF2A	1321.04	-0.0920892	0.107156	-0.859395	0.390122	0.798231
OTUD5	1312.82	-0.0104497	0.0679491	-0.153786	0.877778	0.978189
TFE3	1166.73	-0.124418	0.121071	-1.02764	0.304117	0.73449
TBC1D25	277.528	0.0765816	0.123908	0.618054	0.536539	0.873619
ACSL4	1155.22	-0.107061	0.161045	-0.664793	0.506183	0.858509
INPP5A	615.782	-0.202532	0.0757818	-2.67256	0.00752745	0.111147
GPKOW	287.339	0.18344	0.127627	1.43731	0.150629	0.54986
GRIPAP1	1481.34	0.0402757	0.102818	0.391719	0.695266	0.93318
FTSJ1	699.472	0.151796	0.131018	1.15859	0.246624	0.6804
PRR11	1168.13	0.371704	0.20352	1.82638	0.0677937	0.384315
REEP1	422.446	0.127763	0.23631	0.540657	0.588744	0.896574
ATP11A	2986.57	-0.141769	0.0964265	-1.47023	0.1415	0.536282
POLR1A	1499.22	-0.127631	0.198633	-0.642547	0.520518	0.865651
LAPTM4A	11200.3	0.159148	0.0923515	1.72329	0.0848364	0.427906
TTC7A	367.989	0.0135674	0.131916	0.102848	0.918083	0.985634
IP6K2	3089.47	0.123097	0.129678	0.949257	0.34249	0.761612
STON1-GTF2A1L	52.2335	0.168553	0.780001	0.216094	0.828915	0.968058
SRBD1	725.914	0.200794	0.0812837	2.47029	0.0135005	0.157872
KIF2A	2328.81	0.0864795	0.11635	0.743271	0.457318	0.837736
RASGRP2	49.6844	-0.401332	0.478945	-0.837951	0.402058	0.808001
PSME4	8948.68	0.0814991	0.143909	0.566324	0.571173	0.888961
IFT80	1661.51	-0.341152	0.163294	-2.08919	0.036691	0.278379
SIRT2	427.027	0.180131	0.181109	0.994599	0.319931	0.748331
ERLEC1	1319.68	0.236648	0.110083	2.14973	0.0315764	0.25553
PPP2R5B	277.912	-0.00265508	0.208169	-0.0127545	0.989824	1
PYGM	35.1564	-0.14885	0.362803	-0.410278	0.681602	0.929948
PITX1	47.1218	0.342625	0.396287	0.864587	0.387266	0.79618
TRPC7	4.26651	-1.01619	0.765713	-1.32712	0.184469	0.604349
MAST4	1566.25	0.458852	0.189907	2.4162	0.0156836	0.172564
ADGRF5	7.88982	-0.158581	0.758373	-0.209106	0.834365	0.968545
SDK2	303.774	-0.279403	0.332086	-0.841358	0.400147	0.80683
NUP133	2915.04	-0.162356	0.111922	-1.45061	0.146887	0.544829
NUCKS1	19739.9	-0.112719	0.173967	-0.647931	0.517029	0.864317
VPS35	4220.18	0.0138939	0.0979012	0.141918	0.887145	0.980485
DNAJA2	2493.35	-0.0169647	0.103128	-0.164502	0.869336	0.976658
BCL3	30.7408	0.23847	0.264835	0.900448	0.367882	0.780935
KCNAB2	106.38	0.0356912	0.204974	0.174126	0.861767	0.975375
ABCC9	89.8036	0.594299	0.437427	1.35863	0.174265	0.587556
GAL	367.983	0.492714	0.519713	0.948051	0.343104	0.762054
CLEC2D	167.258	-0.0222332	0.183481	-0.121174	0.903553	0.983045
FUNDC1	529.801	0.0268756	0.0893471	0.3008	0.763567	0.95267
MAOB	41.2966	-0.692326	0.282741	-2.44862	0.0143404	0.164115
RORA	1825.91	0.339915	0.343565	0.989375	0.32248	0.750075
TGFBR3	683.382	0.299763	0.280196	1.06983	0.284695	0.717885
PLA2G10	7.19492	0.0776263	0.352749	0.220061	0.825824	0.966694
HES2	9.72	0.065093	0.381206	0.170755	0.864416	0.975746
ATP1B3	4047.39	0.159536	0.133379	1.19612	0.231651	0.664891
NEDD4	390.677	0.0659144	0.15358	0.429185	0.667789	0.925606
PIGB	152.471	-0.197664	0.153476	-1.28791	0.197777	0.622082
MAPK6	5973.46	0.0429379	0.109445	0.392324	0.694819	0.933148
GNB5	504.953	-0.0841671	0.127391	-0.6607	0.508805	0.860865
RAB27A	286.748	-0.0152285	0.136872	-0.111261	0.91141	0.98429
HDHD5	937.464	0.144026	0.176574	0.815669	0.41469	0.816188
UFD1	1838.04	0.228309	0.100563	2.27031	0.023189	0.21549
LRP6	4386.63	0.033299	0.123532	0.269558	0.7875	0.958976
GUCY2C	107.424	1.39815	0.393832	3.55011	0.000385065	0.0167679
PHRF1	560.582	0.0515375	0.155104	0.332278	0.73968	0.947188
ELP1	2282.67	-0.0592568	0.0937787	-0.631879	0.527466	0.870291
NUCB2	1516.31	0.194401	0.12085	1.6086	0.107703	0.478561
PFN2	5795.98	-0.0262968	0.106672	-0.246521	0.805279	0.961703
PTPN3	522.706	1.13755	0.262653	4.331	1.48432e-05	0.00174828
SPTB	166.459	0.0792803	0.201098	0.394236	0.693407	0.933085
DAPP1	13.2619	-0.623401	0.507015	-1.22955	0.218865	0.64845
FGF10	17.4985	-0.535188	0.53964	-0.99175	0.32132	0.749252
SLC44A1	4481.88	0.0230137	0.0907868	0.253492	0.799888	0.960989
TMEM260	1329.44	-0.0664827	0.111831	-0.594494	0.552182	0.879288
SMG6	2373.45	-0.135198	0.0911628	-1.48304	0.138064	0.530237
EXOC5	4531.59	0.0508106	0.102753	0.494495	0.620956	0.909366
CLTCL1	330.204	-0.192876	0.184405	-1.04594	0.295589	0.728487
FGF22	1.41111	-0.257925	0.967062	-0.26671	0.789692	0.959345
FSTL3	162.804	-0.550317	0.211952	-2.59643	0.00941992	0.127791
DGCR2	1375.88	-0.132008	0.175898	-0.750477	0.452967	0.835334
RNF126	145.063	0.154501	0.224776	0.687353	0.49186	0.851803
MNT	355.258	-0.295485	0.155407	-1.90136	0.0572552	0.352584
ZXDC	616.97	-0.190022	0.0793021	-2.39617	0.0165672	0.177007
JMJD6	489.499	-0.0413394	0.131255	-0.314955	0.752796	0.950955
POLB	945.934	0.0598023	0.0780956	0.765758	0.443821	0.831333
ST6GALNAC1	22.971	0.785001	0.378814	2.07226	0.0382411	0.284988
WIPI1	473.288	0.316491	0.184572	1.71473	0.0863944	0.431134
FRMPD1	43.2835	-0.211722	0.266701	-0.793855	0.42728	0.822099
GBA2	2616.25	0.1351	0.0999436	1.35176	0.176452	0.591968
NDST1	3805.24	-0.216175	0.144582	-1.49517	0.134871	0.525881
ASNS	1780.21	0.255375	0.194356	1.31396	0.188861	0.61065
AP3M2	711.606	-0.0335838	0.111976	-0.299919	0.764239	0.95267
CNGB1	2.42443	1.41703	0.806577	1.75685	0.0789437	0.413034
ST6GALNAC2	225.59	0.102832	0.196062	0.524485	0.599941	0.902408
PABPC1	41447.1	0.209279	0.110226	1.89862	0.057614	0.353268
TESK2	541.349	0.471868	0.279932	1.68566	0.0918621	0.443807
CFAP20	850.567	0.0472476	0.0794223	0.594891	0.551917	0.879288
CSNK2A2	3854.94	-0.00998216	0.0935794	-0.106671	0.91505	0.98454
PTPN21	1769.89	-0.349297	0.103565	-3.37272	0.000744287	0.0262677
EIF2B3	501.362	-0.175575	0.122888	-1.42875	0.153078	0.554528
CAMK2A	13.3686	-0.0754276	0.362788	-0.207911	0.835298	0.968588
TCOF1	1736.12	0.0320044	0.157089	0.203734	0.838562	0.970032
CDC42	10094.5	-0.19101	0.129763	-1.47199	0.141024	0.535814
OSBPL3	476.001	0.0399617	0.197742	0.20209	0.839846	0.970145
EPHA8	8.18675	-1.19694	0.416428	-2.87429	0.00404934	0.0751877
SLC12A3	1.47861	1.31244	0.85045	1.54323	0.122775	0.506221
RAD18	546.603	0.219071	0.142617	1.53608	0.12452	0.508624
ATP2B1	4457.37	-0.044823	0.176619	-0.253783	0.799663	0.960989
TRPM5	9.64027	-0.0259478	0.545761	-0.0475443	0.962079	0.996524
NCK2	1831.11	0.0604169	0.130165	0.464157	0.642535	0.91648
MAP4K4	10208.1	-0.069632	0.0710683	-0.979789	0.32719	0.751048
MGAT4A	1080.1	-0.0343022	0.174579	-0.196485	0.84423	0.971246
RPL31	11917.7	0.187908	0.107566	1.74691	0.0806536	0.417188
WDR1	6197.67	-0.258898	0.146356	-1.76896	0.0769008	0.408024
SNX13	1515.03	0.123919	0.110657	1.11985	0.262777	0.697477
MS4A12	1.70088	0.352472	1.91596	0.183966	0.85404	0.973267
ARHGAP10	583.95	0.507271	0.181002	2.80258	0.00506956	0.0865678
RPS6KA2	1044.22	-0.173979	0.0827021	-2.10369	0.0354055	0.273139
ING3	695.222	0.0170184	0.17453	0.0975103	0.922321	0.986186
VASH1	953.919	-0.275715	0.179482	-1.53617	0.124497	0.508624
LMCD1	689.988	-0.556205	0.295814	-1.88025	0.0600735	0.36179
BUD23	1152.4	0.0797553	0.112177	0.710977	0.477099	0.845786
SEL1L	4770.95	0.214339	0.124055	1.72777	0.0840295	0.426096
TRIP13	648.889	0.208714	0.163601	1.27575	0.202045	0.627355
ATP6AP1	2231.79	0.21976	0.118529	1.85405	0.0637313	0.372407
TCF3	2821.22	-0.00141036	0.106839	-0.0132007	0.989468	1
TRIB2	1121.17	-0.0421534	0.162456	-0.259476	0.795268	0.960387
DAZAP1	1688.36	0.00555526	0.0681705	0.0814908	0.935052	0.990376
MBD3	240.589	-0.0610382	0.311951	-0.195666	0.844872	0.9713
HLTF	3066.32	0.0744353	0.153967	0.48345	0.628776	0.911471
FAM50A	1066.26	0.0415716	0.134208	0.309754	0.756748	0.952599
FAM3A	182.252	-0.222907	0.19846	-1.12318	0.261359	0.695694
CPSF1	1077.3	0.150121	0.263427	0.569879	0.568759	0.888145
MYO3B	19.5387	1.25326	0.569876	2.19917	0.0278657	0.237295
CYBRD1	107.679	-0.0513906	0.239622	-0.214465	0.830184	0.968058
PDCD2	1569.78	-0.0450652	0.0838184	-0.537653	0.590816	0.897773
SLC6A15	176.473	-0.322469	0.428911	-0.751831	0.452153	0.834901
RDH11	3531	0.169042	0.0873651	1.93489	0.0530039	0.338623
PRKACA	1466.41	-0.116563	0.104413	-1.11637	0.264262	0.698711
ADGRL1	762.126	0.0351584	0.196042	0.179341	0.85767	0.974543
ACTN1	4765.7	-0.439734	0.204249	-2.15293	0.0313238	0.25426
ZFYVE26	1215.06	-9.5245e-05	0.0873728	-0.0010901	0.99913	1
RPS6KA6	759.327	0.0251815	0.155258	0.162192	0.871155	0.976947
EPN2	654.428	0.00231769	0.172814	0.0134114	0.9893	1
PTPN18	371.434	-0.123026	0.180793	-0.680478	0.496202	0.854273
LIMS2	64.0843	-0.987068	0.406092	-2.43065	0.0150717	0.168969
ASIC4	13.508	-0.171215	0.439947	-0.389172	0.697149	0.933433
SPEG	392.944	0.190539	0.214355	0.888896	0.374059	0.785987
LNX1	533.611	-0.0169321	0.137519	-0.123126	0.902008	0.982893
ALDH3A2	3729.95	0.0841089	0.200365	0.419777	0.674648	0.927921
TFRC	9706.48	0.0902897	0.180301	0.500772	0.616531	0.907677
SREBF1	453.453	0.0953731	0.236266	0.403668	0.686457	0.931156
TRPC5	5.18099	0.432051	0.702667	0.614873	0.538639	0.874633
AFF4	9437.02	-0.0156037	0.112169	-0.139109	0.889364	0.980821
UBE2D1	1062.1	0.133788	0.110248	1.21351	0.224934	0.656575
PALS1	1803.28	-0.183078	0.116639	-1.56962	0.116505	0.494626
RHOBTB1	829.963	-0.279971	0.17541	-1.59609	0.110469	0.483144
SMC1A	4433.3	0.104322	0.0711499	1.46622	0.142588	0.537931
HSD17B10	781.673	0.020798	0.137703	0.151035	0.879948	0.978543
MARK2	1006.33	-0.0422145	0.0845057	-0.499546	0.617395	0.907754
HMMR	1282.86	0.464433	0.21499	2.16026	0.0307527	0.252425
CHFR	929.275	0.00648193	0.103596	0.0625694	0.950109	0.993929
TRHDE	115.365	-0.111095	0.286957	-0.38715	0.698645	0.933581
P4HA2	1067.72	0.403894	0.204202	1.97792	0.0479382	0.319675
FCGR2B	10.0118	-0.262333	0.359555	-0.729604	0.465632	0.841027
NFATC3	1233.91	-0.0282949	0.114772	-0.246532	0.80527	0.961703
TRNT1	794.482	-0.0466205	0.138583	-0.336409	0.736562	0.946393
ACADVL	5890.16	0.105103	0.137708	0.763227	0.445328	0.831783
STK10	353.081	0.0285149	0.1673	0.170441	0.864663	0.975746
FBXW11	2414.04	-0.198565	0.123626	-1.60618	0.108234	0.479212
ACAP1	74.3182	-0.721488	0.274825	-2.62527	0.00865812	0.121231
CRMP1	2377.41	0.184678	0.120397	1.53391	0.125052	0.509153
EVC	637.947	-0.272116	0.119886	-2.26979	0.0232204	0.215654
DERL2	1153.54	0.0965126	0.13161	0.733322	0.463362	0.839868
SIDT1	2.18442	0.802699	0.637865	1.25841	0.208242	0.63438
NDE1	548.8	0.201974	0.132562	1.52362	0.127604	0.514166
IRAG1	203.735	-0.308709	0.294615	-1.04784	0.294713	0.727348
TMEM38A	177.947	-0.26501	0.115778	-2.28894	0.0220826	0.209999
AP1M1	507.943	0.155959	0.166396	0.937273	0.348618	0.766293
PVR	3560.77	0.994768	0.229447	4.33551	1.45423e-05	0.00173373
XRCC1	780.774	0.0373218	0.111163	0.335739	0.737067	0.946793
SCARB1	464.783	0.569159	0.204951	2.77705	0.00548547	0.0912005
MCM2	1880.26	0.104343	0.165551	0.630278	0.528513	0.870322
MOV10L1	2.69656	0.558951	0.777162	0.719221	0.472005	0.843265
PANX2	42.4595	0.284601	0.280806	1.01351	0.310816	0.739397
SELENOO	99.6957	0.100175	0.253947	0.394472	0.693232	0.933085
TP63	14.3971	2.00452	0.55906	3.58551	0.000336417	0.0153746
ALPK1	6.82974	0.279488	0.398445	0.701447	0.483024	0.847543
LLGL2	666.636	0.223062	0.274216	0.813453	0.415958	0.816789
PDE8A	659.376	-0.0358319	0.180398	-0.198627	0.842555	0.970763
CLCN4	318.718	-0.560264	0.189671	-2.95387	0.00313815	0.0639137
NLE1	399.212	-0.00917036	0.127378	-0.071993	0.942607	0.992199
SDHA	886.282	-0.0414482	0.12555	-0.330133	0.7413	0.947788
SMARCE1	6505.89	-0.0618484	0.0767409	-0.805939	0.420278	0.818535
GSDMB	895.805	0.0253934	0.222836	0.113956	0.909273	0.98429
KDM5A	2708.85	-0.0184835	0.101713	-0.181722	0.855801	0.973789
ADAM11	42.8514	-0.347117	0.297345	-1.16739	0.243053	0.676992
PPP2R3A	1952.38	-0.247771	0.109615	-2.26036	0.0237988	0.217538
FERMT2	6669.66	-0.322725	0.15717	-2.05335	0.0400386	0.292211
ABCB11	3.27226	-0.237792	0.625689	-0.380048	0.70391	0.935866
PTGS2	36.2793	-0.853432	0.389891	-2.1889	0.0286043	0.240961
IGF2BP2	3817.73	0.0414454	0.106539	0.389017	0.697264	0.933433
MAP3K13	658.78	-0.0387279	0.0895783	-0.432335	0.665498	0.925355
ST6GAL1	2927.98	0.252316	0.113411	2.22479	0.0260952	0.228795
VDAC1P1	3.72341	0.42513	0.558733	0.760883	0.446727	0.83228
FRY	656.939	0.025559	0.198229	0.128936	0.897408	0.982481
PICALM	6041.05	-0.10638	0.122179	-0.870686	0.383925	0.793416
NSF	1409.89	0.086143	0.136622	0.630521	0.528354	0.870322
GLI2	226.091	0.166209	0.28063	0.59227	0.553669	0.879651
CLASP1	3781.82	-0.0473515	0.0736501	-0.642926	0.520272	0.865586
MRPS34	384.249	0.00313015	0.165876	0.0188704	0.984944	1
NOTCH3	3057.98	0.143329	0.162913	0.879789	0.378974	0.789551
CLNS1A	2564.1	0.0142145	0.07947	0.178867	0.858042	0.974583
PPP2R2C	119.327	0.329121	0.391239	0.841227	0.400221	0.80683
TEAD2	3950.94	-0.176276	0.146605	-1.20239	0.229214	0.662151
EED	835.826	0.152758	0.104656	1.45961	0.144397	0.540437
CDHR2	7.41803	-1.14346	0.491547	-2.32624	0.0200058	0.198071
SNCB	13.6171	1.70233	0.878283	1.93824	0.0525935	0.33693
TSG101	1861.92	0.0270637	0.0587948	0.460308	0.645295	0.917421
NCBP3	2382.66	0.0986945	0.0766913	1.28691	0.198127	0.62222
ATP2A3	199.577	0.338126	0.452072	0.747946	0.454493	0.835709
CA12	52.4997	0.564235	0.349771	1.61316	0.10671	0.476346
MGLL	20.4436	0.619171	0.34858	1.77626	0.0756894	0.405113
NTN4	784.598	-0.19443	0.213822	-0.909306	0.363188	0.777261
BCS1L	325.283	-0.0391194	0.154891	-0.25256	0.800608	0.960989
NUAK1	6418.21	-0.0434266	0.165484	-0.262421	0.792997	0.959627
DPP8	1564.47	-0.0810007	0.111645	-0.72552	0.468133	0.84226
SLC24A1	306.267	-0.0741064	0.156522	-0.473458	0.635886	0.914633
ZNF532	6216.83	-0.0549918	0.106661	-0.515578	0.606149	0.904413
SCARF1	10.8669	-0.561418	0.496746	-1.13019	0.258396	0.69342
LMAN1	5608.65	0.214646	0.149574	1.43505	0.151272	0.550861
HACD3	9364.74	0.136092	0.0870935	1.5626	0.118147	0.497955
IPCEF1	57.9824	-0.0636303	0.249049	-0.255493	0.798343	0.960989
ZZEF1	1145.63	0.0351199	0.101641	0.345528	0.729698	0.943482
ENO1	35840.8	0.235993	0.207039	1.13985	0.254349	0.6889
SLC12A1	8.41034	-1.27985	0.522771	-2.4482	0.0143572	0.164115
MYDGF	536.943	0.236245	0.129676	1.8218	0.0684848	0.386225
ANO8	512.631	-0.0553647	0.154051	-0.359393	0.719301	0.94016
TUBE1	458.416	-0.0213234	0.170875	-0.12479	0.90069	0.982858
ARHGEF10L	168.097	-0.00945236	0.289731	-0.0326246	0.973974	0.9991
TXK	16.9619	0.434152	0.256666	1.6915	0.0907411	0.441776
WSCD2	104.164	0.729466	0.65525	1.11326	0.265595	0.699403
KCNQ2	207.602	-0.31094	0.247898	-1.2543	0.209732	0.63695
ACTR6	846.401	0.245816	0.114549	2.14594	0.0318776	0.257061
TIPIN	338.866	0.0749353	0.196335	0.38167	0.702706	0.935185
SRI	1420.73	0.0284847	0.123179	0.231246	0.817124	0.964035
EIF4G3	5530.86	-0.137205	0.112895	-1.21534	0.224237	0.655643
NUP37	709.836	0.226081	0.110819	2.0401	0.0413409	0.296079
SEMA3A	2693.76	0.472503	0.281804	1.67671	0.0935997	0.448105
GTSE1	609.062	0.57846	0.155567	3.71841	0.000200484	0.011395
SEMA3C	2873.71	-0.55601	0.317602	-1.75065	0.0800069	0.415483
TTC38	463.717	-0.0208522	0.117873	-0.176904	0.859584	0.974702
ACAT1	641.761	-0.174364	0.124206	-1.40382	0.160371	0.566087
GRAMD4	486.69	0.0710592	0.125558	0.565948	0.571429	0.888961
CELSR1	758.301	-0.26637	0.165061	-1.61377	0.106577	0.476095
WNT8B	59.9707	0.407836	0.397833	1.02514	0.305296	0.735576
ZNF638	7672.52	0.044679	0.110073	0.405903	0.684814	0.930721
SLC25A40	495.826	0.0428283	0.14258	0.300381	0.763887	0.95267
TIMM21	507.694	0.0306672	0.0880638	0.348238	0.727662	0.942762
ADD2	925.816	0.280865	0.241087	1.16499	0.244023	0.678006
FGF4	6.6996	-0.729549	1.1167	-0.653309	0.513557	0.862828
RASAL2	1808.1	-0.05809	0.108705	-0.534383	0.593076	0.899389
VPS9D1	128.852	-0.11562	0.251331	-0.46003	0.645494	0.917469
ZNF37A	558.664	0.903803	0.174263	5.18643	2.14368e-07	5.74153e-05
MARK3	2496.56	-0.0461846	0.0722574	-0.639167	0.522714	0.867064
SLC25A3	11386	0.112804	0.0870819	1.29537	0.195191	0.619103
FNDC3B	3850.37	0.243385	0.128354	1.8962	0.0579332	0.354153
FOSL2	4152.03	0.803371	0.268616	2.99077	0.0027827	0.0598542
CACNG5	2.63566	-0.591399	0.985944	-0.599831	0.548619	0.879001
CACNG4	562.525	0.595205	0.417982	1.424	0.154447	0.556914
FRYL	2129.18	-0.102298	0.11899	-0.859718	0.389945	0.798231
TMEM131	2936	0.0390974	0.0938102	0.416771	0.676846	0.928354
FSCN1	2066.91	-0.0183115	0.251299	-0.0728673	0.941912	0.99201
ACTB	59724.5	-0.156817	0.12626	-1.24202	0.214231	0.642711
MOCOS	28.9339	0.187857	0.272195	0.690155	0.490097	0.850669
PLD1	1113.27	0.385167	0.378299	1.01816	0.308604	0.737181
ATP12A	112.159	-0.525256	0.440722	-1.19181	0.233337	0.666726
WDR62	422.804	0.381594	0.191659	1.991	0.0464808	0.315225
DLG1	2673.76	0.0416764	0.108364	0.384596	0.700537	0.93472
RAB7A	4299.55	0.0663376	0.0636283	1.04258	0.297143	0.729007
BCAP29	946.448	-0.05051	0.126084	-0.400605	0.688711	0.931335
SEC31B	943.22	0.0045268	0.164962	0.0274416	0.978108	0.99986
SART3	2202.99	-0.0172528	0.0534533	-0.322764	0.746874	0.94991
ARHGAP15	7.42546	-0.660052	0.497428	-1.32693	0.184532	0.604349
TUBA3D	2.8928	-0.261984	0.630366	-0.415607	0.677697	0.928472
PAX2	17.7644	-1.35922	0.91968	-1.47792	0.139429	0.533172
EXOSC7	848.142	0.196343	0.0716665	2.73968	0.00614998	0.0973639
KIFAP3	799.892	-0.303834	0.151681	-2.00312	0.0451646	0.310906
MKRN2	882.684	0.0720367	0.0671907	1.07212	0.283665	0.716743
MCM6	4845.66	-0.142978	0.131487	-1.08739	0.276864	0.709684
REXO2	1099.3	-0.140888	0.127849	-1.10199	0.270466	0.702431
RBM7	1702.59	0.077504	0.0892408	0.868481	0.385131	0.79448
RBMS2	936.312	0.0456544	0.204062	0.223728	0.822969	0.96606
BAZ2A	6715.36	0.0891847	0.0759548	1.17418	0.240322	0.675663
PTPN23	897.835	0.128091	0.191074	0.670373	0.50262	0.856813
MLH1	1506.81	0.256114	0.0710806	3.60315	0.000314389	0.0149925
UNG	2543.22	0.00896185	0.134177	0.0667912	0.946748	0.993294
FMO4	123.746	0.396202	0.222918	1.77735	0.0755114	0.404937
KLHL20	582.857	-0.084743	0.123473	-0.686329	0.492506	0.851916
RGS11	117.504	0.496726	0.350228	1.41829	0.156105	0.559416
SLC46A1	576.648	-0.402004	0.187992	-2.13841	0.0324837	0.259763
PLXNA2	4739.2	-0.660241	0.301568	-2.18936	0.0285708	0.240783
SPAG5	2582.5	0.628541	0.143473	4.38091	1.18183e-05	0.00150046
ANKRD13A	1916.91	-0.00457741	0.112618	-0.0406455	0.967579	0.997362
TPD52	2871.12	0.229423	0.195684	1.17241	0.241031	0.675663
ACACB	170.353	-0.659221	0.195633	-3.36968	0.000752546	0.0264636
TRAF4	2081.15	-0.0149004	0.20369	-0.0731524	0.941685	0.991865
PAG1	147.081	0.631172	0.254556	2.4795	0.0131565	0.15543
GPATCH1	276.936	0.221955	0.0864738	2.56673	0.0102662	0.134715
ICAM3	63.4909	-0.0389059	0.210529	-0.184801	0.853385	0.973267
NT5C2	5011.98	-0.168058	0.0905729	-1.8555	0.0635243	0.371864
MCAM	568.761	-0.517416	0.247455	-2.09095	0.0365326	0.277873
GPC4	17430.5	-0.0570125	0.192307	-0.296466	0.766874	0.95267
MBNL3	470.369	1.29846	0.229721	5.65232	1.58295e-08	5.9519e-06
CAMSAP3	643.322	0.042726	0.23743	0.179952	0.85719	0.97441
RAP1GAP	365.468	-0.594985	0.226288	-2.62933	0.00855544	0.120429
XAB2	332.313	0.0872841	0.243847	0.357946	0.720384	0.940816
ARHGEF1	859.623	0.0976088	0.237952	0.410204	0.681656	0.929948
STXBP2	740.32	-0.00704065	0.133338	-0.0528029	0.957889	0.995728
MAP2K7	417.146	0.0266665	0.161841	0.16477	0.869125	0.976658
NMRK2	112.466	-0.0445029	0.306027	-0.145422	0.884378	0.979682
DGKD	724.482	0.0708486	0.112768	0.628268	0.529829	0.870322
CTTNBP2	338.357	0.824869	0.247556	3.33205	0.000862097	0.0285437
ACTL6B	11.2586	-2.0139	0.871777	-2.31011	0.0208821	0.203686
RARB	964.18	-0.256963	0.200187	-1.28362	0.199275	0.624236
TOP2B	9092.83	-0.0743443	0.13628	-0.545527	0.585391	0.895428
TM9SF3	8106.65	0.112507	0.100373	1.12089	0.262335	0.696614
NFKB2	441.957	-0.00490843	0.190842	-0.0257199	0.979481	1
UBE2T	490.504	0.987014	0.227785	4.3331	1.47025e-05	0.0017422
PPP1R12B	2448.77	-0.0700926	0.188348	-0.372143	0.709786	0.938462
DNAJC10	6836.79	0.0265296	0.098754	0.268643	0.788204	0.958976
GTF3C1	3736.39	-0.0922901	0.101468	-0.909548	0.363061	0.777261
IL4R	522.002	-0.314576	0.219064	-1.436	0.151002	0.550307
USP33	2980.52	-0.201046	0.130399	-1.54178	0.123128	0.506419
PAK3	107.862	0.244142	0.269524	0.905827	0.365028	0.778949
CAPN6	976.364	-0.613652	0.546513	-1.12285	0.261501	0.695818
DCX	2023.74	-0.775117	0.387698	-1.99928	0.0455777	0.31257
SNRPA	1245.05	0.205489	0.125085	1.64279	0.100426	0.463413
SPAG6	314.011	-0.431574	0.287166	-1.50287	0.132872	0.523336
EXOSC5	61.0566	0.144675	0.306771	0.471604	0.637209	0.915124
DYNC1I2	3464.07	-0.0609465	0.105711	-0.576541	0.564249	0.885916
APBB1IP	10.1256	0.551866	0.396275	1.39264	0.16373	0.571155
LRCH4	593.153	-0.199335	0.243192	-0.819663	0.412409	0.815334
FAM76B	1027.54	0.0469463	0.105902	0.443299	0.657549	0.922731
SIRT6	99.2173	0.00854643	0.214975	0.0397554	0.968288	0.997749
POLD3	917.909	0.17657	0.154845	1.1403	0.254161	0.688835
ACTN2	27.1319	-0.56451	0.567281	-0.995115	0.31968	0.747956
CAPZB	5449.37	-0.167044	0.114061	-1.46451	0.143054	0.538889
GPR137B	315.606	0.138768	0.134307	1.03321	0.301504	0.732863
NAALAD2	569.523	0.13344	0.181998	0.733196	0.463439	0.839882
JADE1	4510.98	0.820887	0.215831	3.80338	0.000142735	0.00924093
SLC25A43	194.408	0.125563	0.141747	0.885821	0.375714	0.787348
UBE2A	2017.68	-0.0270664	0.111503	-0.242741	0.808206	0.962792
FGFR1	4014.82	0.0765358	0.100083	0.764725	0.444435	0.831461
SMC1B	5.41797	-0.379983	0.475318	-0.799428	0.424042	0.82035
FBLN1	3978.01	0.463057	0.188833	2.4522	0.0141985	0.163012
ITGA8	23.1371	-1.89704	0.735513	-2.5792	0.00990282	0.131753
MAP2	785.564	-0.31302	0.458392	-0.682867	0.494691	0.85336
PIAS2	1038.5	0.0772904	0.150867	0.512308	0.608436	0.90561
AMPH	223.036	0.26165	0.360763	0.725268	0.468287	0.84226
ARAF	755.625	0.0861186	0.150055	0.573915	0.566025	0.88688
MCCC1	1502.13	0.036381	0.152444	0.238652	0.811375	0.963227
LAMP3	83.3426	0.618695	0.283846	2.17968	0.029281	0.245393
NEBL	2192.04	-0.047724	0.27271	-0.174999	0.86108	0.975213
ACER3	818.892	-0.0874465	0.114507	-0.763677	0.44506	0.831748
UBE2K	5488.66	-0.0711462	0.108276	-0.657082	0.511128	0.862288
PIK3C3	1792.55	-0.0927072	0.130019	-0.713028	0.475828	0.845786
N4BP2	2709.44	-0.016934	0.153466	-0.110344	0.912137	0.98429
TIGAR	394.136	0.0172021	0.235187	0.0731422	0.941693	0.991865
TULP3	972.706	-0.050885	0.0844564	-0.6025	0.546841	0.87818
SYNJ2	1205.53	-0.156612	0.15763	-0.993542	0.320446	0.748902
ADCY2	1559.04	0.603991	0.353534	1.70844	0.087555	0.433721
PPP2R5C	3376.55	-0.103479	0.092575	-1.11779	0.263658	0.698422
PMS2P1	91.64	-0.121091	0.116383	-1.04046	0.298128	0.729968
RBFOX1	102.322	-0.213323	0.418595	-0.509618	0.610319	0.905731
GNB1	11688.4	-0.192657	0.106113	-1.81558	0.0694345	0.389472
EDN1	156.445	-1.49251	0.423359	-3.52541	0.00042283	0.0178943
MLLT10	2442.25	0.0330758	0.100323	0.329695	0.741631	0.947888
ZCWPW1	110.486	0.0598333	0.155636	0.384444	0.700649	0.93472
ADCYAP1R1	120.273	-1.14207	0.370262	-3.08448	0.0020391	0.0486777
FGF20	11.4374	0.319359	0.513345	0.622113	0.533867	0.871446
ITM2A	812.733	0.483453	0.157123	3.0769	0.00209163	0.0496305
NRDC	6832.35	-0.166184	0.13463	-1.23437	0.217064	0.646018
VDAC3	3224.45	-0.0234129	0.0961903	-0.243401	0.807694	0.962792
PCM1	6893.88	0.077142	0.0960674	0.802998	0.421976	0.819669
TNRC6C	784.386	-0.06254	0.131286	-0.476365	0.633814	0.913421
CBFA2T2	2585.97	0.462416	0.183267	2.52317	0.0116301	0.144835
BRINP1	400.019	-0.43975	0.26524	-1.65793	0.0973308	0.455702
ITCH	4983.39	0.741238	0.14121	5.24918	1.52774e-07	4.30824e-05
PKD2L2	2.18439	0.509407	0.750659	0.678613	0.497383	0.855156
TP53INP2	3050.03	0.616301	0.228641	2.6955	0.00702836	0.106485
SDF4	776.72	0.108234	0.239547	0.451829	0.651392	0.920698
MYH7B	12.1574	0.29057	0.333156	0.872176	0.383113	0.792826
TP73	42.3016	-0.0940782	0.328442	-0.286438	0.774543	0.954092
TOLLIP	386.009	0.260055	0.14395	1.80657	0.0708297	0.392646
UBE2D4	184.886	-0.0426295	0.160441	-0.265703	0.790468	0.959595
CLUL1	27.9664	-0.813276	0.25576	-3.17984	0.00147355	0.0405217
RUNX1T1	426.403	-0.737352	0.394353	-1.86978	0.0615149	0.366243
CDH17	2880.02	1.70312	0.734937	2.31737	0.0204838	0.201132
THOC1	1745.15	-0.00161399	0.136564	-0.0118186	0.99057	1
FKBP7	470.869	0.109735	0.155976	0.703539	0.48172	0.847543
OSBPL6	261.281	-0.752823	0.207869	-3.62163	0.000292758	0.0144912
SLC1A3	473.203	0.898258	0.338242	2.65566	0.00791529	0.11497
XRCC5	17758.9	0.0133735	0.0997512	0.134068	0.893348	0.981609
LXN	179.901	-0.183672	0.12499	-1.46949	0.141701	0.536822
SP140	2.13844	-0.418741	0.77818	-0.538104	0.590506	0.897698
MKNK1	403.121	-0.224662	0.197412	-1.13803	0.255107	0.689405
TNS1	89.2962	-0.515622	0.25177	-2.04799	0.0405611	0.293505
REXO1	236.954	0.0829073	0.203897	0.406614	0.684291	0.930721
SAR1A	3600.34	0.0866902	0.113746	0.762141	0.445976	0.831907
CDC14A	437.211	-0.365718	0.153832	-2.37739	0.0174357	0.182692
RAPGEF3	40.8956	-0.148473	0.295794	-0.501947	0.615705	0.907677
CEACAM1	43.4899	1.06401	0.33897	3.13894	0.00169561	0.0444404
SENP1	1033.9	-0.0830148	0.10433	-0.795698	0.426208	0.821713
DUSP13	10.5792	1.83997	0.45404	4.05244	5.06859e-05	0.00436426
CIC	633.427	0.0024709	0.223825	0.0110394	0.991192	1
LIPE	21.6357	-0.728718	0.323658	-2.25151	0.0243535	0.219631
FDFT1	5128.68	0.208589	0.234627	0.889024	0.37399	0.785987
PAFAH1B3	442.74	0.00456298	0.207875	0.0219506	0.982487	1
OPHN1	281.676	-0.0795213	0.202492	-0.392714	0.69453	0.933148
KIF22	1570.51	0.406579	0.150268	2.7057	0.00681607	0.10436
SCGN	284.953	-0.0553258	0.694468	-0.0796665	0.936503	0.990506
CARMIL1	2048.63	-0.423215	0.124169	-3.40837	0.000653527	0.0241076
PGM1	3332.43	0.132998	0.227587	0.58438	0.558965	0.882564
DDX1	4641.84	-0.0080929	0.100391	-0.080614	0.935749	0.990376
DNM2	1898.51	0.00312145	0.105702	0.0295307	0.976441	0.999706
EPB41L2	3748.02	0.270086	0.146334	1.84567	0.0649395	0.375428
RIMS1	59.1811	-0.139061	0.245665	-0.566061	0.571352	0.888961
MOXD1	345.481	0.0657136	0.215172	0.3054	0.760062	0.95267
STX7	2165.17	-0.22269	0.107011	-2.081	0.0374342	0.281722
RABL2B	632.092	-0.344957	0.110172	-3.13108	0.00174167	0.0449843
KEAP1	578.477	0.0041042	0.188146	0.0218138	0.982596	1
PTPRH	200.002	-0.12865	0.357751	-0.359607	0.719141	0.94016
DCT	1.78804	0.405023	0.723536	0.559783	0.575628	0.89075
SLC35C2	566.551	0.138873	0.166474	0.834204	0.404166	0.809397
CRYBG3	306.778	-0.108102	0.172313	-0.627356	0.530426	0.870322
EPHA6	67.6497	-0.358162	0.359286	-0.996871	0.318827	0.747322
SCTR	171.187	0.414599	0.481941	0.860269	0.389641	0.798113
RFX3	1758.25	0.111242	0.187988	0.591749	0.554019	0.879791
RIF1	3620.67	0.137576	0.132287	1.03998	0.298349	0.730169
RAB21	1458.95	0.063066	0.0950783	0.663306	0.507134	0.859193
SLC4A4	4147.25	-0.394939	0.584761	-0.675385	0.499431	0.855766
SMARCA2	797.133	-0.192878	0.258895	-0.745003	0.45627	0.837102
SESN1	980.442	0.439697	0.189697	2.3179	0.0204549	0.201073
MID2	134.308	0.0594047	0.142787	0.416038	0.677382	0.928472
COL5A3	28.0812	-1.08144	0.590397	-1.83172	0.0669925	0.382395
SRCAP	3197.31	-0.128809	0.160951	-0.800295	0.42354	0.82035
PUM3	1307.1	-0.0893992	0.116704	-0.766031	0.443658	0.831333
CPB2	13.4947	-1.00739	0.852206	-1.18209	0.237169	0.672592
CHRNA3	40.3623	-0.453517	0.315562	-1.43717	0.150669	0.54986
KCNN2	138.142	0.504182	0.221125	2.28008	0.0226028	0.21292
CNOT4	867.464	-0.0758458	0.0804279	-0.943028	0.345667	0.76449
PSEN1	3458.78	0.0331619	0.0790049	0.419745	0.674672	0.927921
CPOX	646.305	0.235924	0.141172	1.67118	0.0946853	0.450247
CLDND1	3223.48	0.190446	0.0929113	2.04976	0.0403879	0.293319
MOK	764.869	-0.315418	0.217976	-1.44703	0.147888	0.545774
HSP90AA1	41665.3	-0.108556	0.128479	-0.84493	0.39815	0.805075
RBL1	446.192	0.126414	0.135255	0.93463	0.349979	0.76754
DLGAP4	1634.48	-0.168021	0.114046	-1.47327	0.140678	0.535751
IGSF9B	41.2292	-0.247183	0.283032	-0.873338	0.382479	0.792017
CROCCP3	163.167	-0.566216	0.194086	-2.91734	0.00353027	0.0694406
NDC80	932.362	0.550611	0.191621	2.87344	0.00406031	0.0753199
AP4E1	795.527	0.0462711	0.145881	0.317185	0.751103	0.950672
RSBN1	1042.3	-0.0259238	0.201646	-0.128561	0.897705	0.982564
MAGI3	1811.92	-0.116481	0.140174	-0.830976	0.405987	0.810648
CXCL2	9.25543	-0.0711219	0.582468	-0.122104	0.902816	0.982953
AFP	19567.4	1.18714	0.790621	1.50153	0.133219	0.523452
COL4A4	395.961	-0.360208	0.303613	-1.18641	0.235462	0.670418
TCF7	337.293	-0.0508409	0.195586	-0.259942	0.794909	0.960157
OSTM1	624.691	-0.00851408	0.146309	-0.0581926	0.953595	0.994957
CDH7	366.751	-0.403522	0.266475	-1.5143	0.129951	0.51811
IMPG2	19.2897	-0.166144	0.26394	-0.629477	0.529037	0.870322
PCNP	5435.57	0.0275727	0.0976604	0.282333	0.777689	0.955171
EXD2	1299.84	-0.151074	0.135542	-1.11459	0.265027	0.698827
ARG2	1152.84	0.288321	0.129386	2.22838	0.0258555	0.227509
MEF2C	121.064	-0.685341	0.471736	-1.45281	0.146278	0.544144
PTPRC	2.82751	-1.90303	0.73623	-2.58483	0.00974257	0.130381
CACNA1S	2.35901	-0.132943	0.641499	-0.207239	0.835824	0.968646
PKP1	9.90561	-0.373343	1.02934	-0.3627	0.716829	0.939614
UBA5	1741.18	0.177352	0.111617	1.58893	0.112075	0.4869
STK17B	203.517	0.223613	0.260766	0.85752	0.391157	0.798935
CDC14B	1987.36	0.140292	0.0962389	1.45775	0.14491	0.54173
ZNF510	919.903	0.0213649	0.0990355	0.21573	0.829199	0.968058
LRP2	663.174	0.104786	0.307642	0.340611	0.733396	0.945169
ZNF506	584.908	0.765566	0.235093	3.25644	0.00112819	0.0345202
JMJD4	188.447	-0.213167	0.267804	-0.795982	0.426042	0.821659
DUSP12	566.853	0.066396	0.114428	0.580245	0.56175	0.88454
AACS	1068.78	-0.0156994	0.0948265	-0.165559	0.868504	0.976658
DELE1	1166.03	0.0588366	0.0704821	0.834774	0.403845	0.809313
CADPS2	168.67	-0.298949	0.351723	-0.849955	0.39535	0.802354
PCDHB4	33.0576	0.354124	0.26956	1.31371	0.188943	0.610816
PCDHA6	58.2258	0.997121	0.644034	1.54824	0.121564	0.503125
PCDHGA2	4.27321	-0.502418	0.63243	-0.794426	0.426948	0.822096
HSPB11	676.439	0.0215346	0.121697	0.176953	0.859545	0.974702
PHLPP1	1124.14	-0.0535065	0.12427	-0.430566	0.666784	0.925553
ATP8B1	722.456	0.137009	0.192505	0.711715	0.476642	0.845786
IL12RB2	7.30195	-0.209151	0.621269	-0.336651	0.73638	0.946393
SMARCD3	1057.11	-0.367017	0.238151	-1.54111	0.12329	0.506741
WDR70	922.443	-0.0517711	0.0952561	-0.543493	0.58679	0.89634
MPP4	5.10504	-0.279934	0.393926	-0.710626	0.477316	0.845826
STRADB	1287.38	-0.262047	0.114795	-2.28274	0.0224454	0.212314
BZW1	4474.68	0.0164438	0.158323	0.103863	0.917278	0.985311
PGR	1.87617	0.234281	1.05535	0.221994	0.824319	0.966694
C1QTNF3	148.892	-0.129467	0.218861	-0.59155	0.554152	0.879803
ME2	4207.78	0.343236	0.117979	2.90931	0.00362231	0.0702263
C5orf22	1244.3	-0.0294934	0.0993482	-0.296869	0.766567	0.95267
CCNT2	2631.79	-0.0542973	0.102697	-0.528715	0.597003	0.901359
FAM135A	1158.8	-0.0222236	0.15162	-0.146574	0.883468	0.979629
COL19A1	159.879	1.24787	0.41789	2.98612	0.00282546	0.0603752
EPB41L3	1072.57	-0.46847	0.132152	-3.54493	0.000392712	0.0169874
COBLL1	813.998	-0.361674	0.141467	-2.5566	0.01057	0.136683
DLG3	2748.44	-0.0247733	0.0807004	-0.306979	0.758859	0.952599
KCNK2	6.14572	-1.28825	0.533639	-2.41408	0.015775	0.172888
SERTAD4	36.4675	-1.7101	0.605958	-2.82214	0.00477042	0.0835309
TRAF5	1472.92	0.0566678	0.195944	0.289205	0.772425	0.953591
MRPL22	1494.76	0.0101945	0.0822103	0.124005	0.901311	0.982876
GEMIN5	1965.71	-0.0708535	0.130717	-0.542036	0.587794	0.89634
OPRK1	134.272	-0.702734	0.345584	-2.03347	0.042005	0.298866
NFE2L1	5864.57	0.120594	0.0855895	1.40898	0.15884	0.564251
SEMA5B	394.329	0.460834	0.271605	1.69671	0.0897519	0.439366
GSK3B	4126.16	-0.0154563	0.104771	-0.147524	0.882718	0.979554
ITGB5	5612.11	0.0319475	0.12476	0.256072	0.797895	0.960989
ERC1	2420.81	-0.0667434	0.0799956	-0.834339	0.40409	0.809397
XPO1	13754.3	0.137136	0.111277	1.23239	0.217803	0.646356
RNF13	730.704	0.0661536	0.11559	0.572312	0.567111	0.887731
TRPM3	77.8721	0.437958	0.408728	1.07151	0.283938	0.716978
PALB2	846.371	-0.255427	0.105276	-2.42625	0.0152559	0.169865
DOP1A	2225.49	-0.0433856	0.113628	-0.38182	0.702595	0.935185
LYRM2	1014.34	-0.0226728	0.126151	-0.179728	0.857366	0.974416
BCKDHB	719.829	0.0373364	0.12465	0.29953	0.764536	0.95267
KAT6A	2378.65	0.0829738	0.111129	0.746641	0.45528	0.836542
TUT7	1231.16	0.0289799	0.120684	0.24013	0.81023	0.962951
ULK2	1145.56	-0.231413	0.0919902	-2.51562	0.0118823	0.146391
GRHL2	646.334	-0.054096	0.232968	-0.232203	0.81638	0.964035
TNPO1	11258	0.0575855	0.112517	0.511793	0.608796	0.905719
PLOD1	1491.5	-0.0635335	0.171047	-0.371438	0.710311	0.938487
P2RX5	29.7263	-0.733436	0.457447	-1.60332	0.108863	0.480906
ITGAE	410.176	0.0452293	0.104043	0.434719	0.663766	0.924949
DIS3	2144.37	-0.015892	0.0959408	-0.165643	0.868438	0.976658
PIBF1	531.963	-0.154729	0.113297	-1.36569	0.172035	0.582949
TDRD3	611.807	-0.0613194	0.119952	-0.511201	0.60921	0.905719
NUFIP1	457.164	-0.100699	0.132992	-0.757178	0.448943	0.833847
PDS5B	2057.8	-0.0282159	0.117708	-0.239712	0.810554	0.96305
OXCT1	1055.47	-0.260734	0.105983	-2.46015	0.013888	0.16078
RRAGB	557.058	-0.0676311	0.171638	-0.394034	0.693556	0.933085
CYLD	818.368	-0.227061	0.117141	-1.93835	0.0525803	0.33693
SLC27A5	52.0396	-0.304618	0.211384	-1.44106	0.149567	0.548712
ZNF324	172.938	-0.194157	0.200524	-0.968245	0.332922	0.755928
ZNF671	408.609	0.26417	0.108193	2.44164	0.0146205	0.16565
ZNF416	307.098	0.145914	0.137645	1.06007	0.289111	0.721468
ZNF586	381.778	0.130154	0.1314	0.990515	0.321922	0.749491
ZNF446	218.028	-0.00398833	0.186155	-0.0214248	0.982907	1
ZNF264	309.612	0.169973	0.125557	1.35375	0.175816	0.590795
RPS5	4577.51	0.154568	0.18298	0.844728	0.398263	0.805075
FAT1	5161.92	-0.174575	0.144164	-1.21095	0.225916	0.657993
YTHDC1	4820.21	0.193423	0.105786	1.82844	0.0674836	0.383374
CHMP2B	1537.85	0.164565	0.0918281	1.7921	0.0731175	0.398659
SMAP2	1041.18	-0.0925679	0.183685	-0.50395	0.614297	0.907537
PPIE	1099.78	-0.10887	0.12221	-0.890841	0.373015	0.78594
ZMPSTE24	2100.98	-0.152409	0.233126	-0.653765	0.513263	0.862828
STARD7	5031.99	-0.0900217	0.12285	-0.732776	0.463695	0.84016
NOA1	596.56	0.0616645	0.146991	0.419512	0.674842	0.927921
REST	3941.06	-0.0638501	0.121121	-0.527161	0.598082	0.901403
HAL	6.6622	-0.83384	0.39266	-2.12357	0.0337061	0.264561
SSH1	1664.63	-0.0805835	0.114881	-0.701451	0.483022	0.847543
GSTP1	4084.84	0.168335	0.18096	0.930234	0.35225	0.769171
APLP2	36751.6	0.418288	0.123669	3.38231	0.000718803	0.0257872
FAM234B	854.981	0.267118	0.146352	1.82518	0.067974	0.384701
SLCO1A2	175.123	0.958524	0.621677	1.54184	0.123113	0.506419
WBP11	2935.12	0.0881274	0.0692508	1.27258	0.203166	0.628714
EIF3I	4097.76	-0.004529	0.0944368	-0.0479579	0.96175	0.996524
NKAIN1	429.96	-0.342485	0.18217	-1.88003	0.0601045	0.36179
COL16A1	56.7238	-0.0359844	0.339667	-0.10594	0.91563	0.984654
TXLNA	2190.45	-0.287475	0.146526	-1.96194	0.0497692	0.326857
APOB	4365.81	0.431634	0.438298	0.984796	0.324724	0.750079
NCOA1	1896.47	-0.0123031	0.0931839	-0.132031	0.89496	0.981779
AGBL5	1610.96	-0.13119	0.0845223	-1.55214	0.12063	0.502175
EFR3B	288.63	-0.166421	0.193114	-0.861778	0.388809	0.797692
KIF3C	1635.95	0.00802638	0.111577	0.0719359	0.942653	0.992199
RAB10	4394.38	-0.0119694	0.0962413	-0.124369	0.901023	0.982858
GCKR	59.027	1.97289	0.342332	5.76308	8.25906e-09	3.29554e-06
HADHA	4108.32	0.050061	0.0741739	0.674914	0.499731	0.855766
MAPRE3	323.94	0.147178	0.178306	0.825426	0.40913	0.812954
CAD	1719.34	-0.130664	0.157831	-0.827871	0.407744	0.812098
CD59	4494.19	0.0331617	0.0936925	0.353941	0.723383	0.941811
CD82	37.1533	-0.0178154	0.310009	-0.0574673	0.954173	0.994987
BCORL1	710.9	-0.0945687	0.156371	-0.60477	0.545332	0.877481
ATRX	6051.34	0.00770784	0.131601	0.0585699	0.953295	0.994919
AK6	2022.22	0.0400767	0.0895284	0.447642	0.654411	0.921307
MYNN	811.884	0.0793223	0.0976011	0.812719	0.416379	0.816789
MECOM	1389.88	-0.539876	0.219139	-2.46362	0.0137542	0.159817
SCAMP1	2262.91	0.103756	0.140615	0.737874	0.460591	0.838779
PREP	1814.85	0.0741128	0.100179	0.739806	0.459418	0.838694
HACE1	855.263	0.0968134	0.122165	0.792483	0.428079	0.822828
SEH1L	1522.86	0.00490583	0.131097	0.0374214	0.970149	0.998418
WDR47	599.287	-0.44136	0.16414	-2.68892	0.00716846	0.107897
WDFY1	3221.79	-0.0761379	0.0997893	-0.762986	0.445471	0.831783
OVGP1	168.993	0.658828	0.307111	2.14525	0.0319332	0.257149
SLC25A24	3771.96	-0.168801	0.140567	-1.20086	0.229804	0.66227
MAP3K4	2087.54	0.0854356	0.106406	0.802921	0.42202	0.819669
PILRA	123.201	0.0158743	0.183403	0.0865544	0.931026	0.989208
IGSF9	951.973	0.167835	0.226738	0.740215	0.45917	0.838694
ABCB1	18.8528	-0.0270413	0.496546	-0.0544589	0.95657	0.995506
ZNF213	108.274	-0.249976	0.178781	-1.39822	0.162046	0.568509
AKR1B1	2888.49	0.210889	0.0832318	2.53375	0.0112848	0.142165
CPNE3	3051.9	-0.0498349	0.108069	-0.46114	0.644698	0.917392
RRN3	1255.02	-0.100646	0.0941069	-1.06949	0.284848	0.717885
CTTN	4355.35	0.0302811	0.099171	0.305343	0.760105	0.95267
WNT11	45.1166	0.275838	0.441095	0.625349	0.531742	0.870544
MTIF2	1037.99	-0.073349	0.0994358	-0.737652	0.460726	0.838779
DDHD2	2368.07	-0.0697743	0.106729	-0.653753	0.513271	0.862828
TTC39A	464.667	0.515094	0.170856	3.01479	0.00257155	0.0574112
EPS15	2585.82	-0.263529	0.127027	-2.07459	0.0380249	0.284118
ORC1	658.034	0.287528	0.18141	1.58496	0.112975	0.488691
MGST2	2181.52	0.527722	0.193732	2.72398	0.00645007	0.100809
CHERP	641.375	0.0450248	0.152494	0.295257	0.767798	0.95267
ATG16L1	843.381	0.00253697	0.0897015	0.0282824	0.977437	0.999813
USP40	822.129	-0.170996	0.0913402	-1.87208	0.0611953	0.365006
POMGNT1	1623.55	-0.0761807	0.110972	-0.686488	0.492406	0.851842
RAD54L	898.201	0.186845	0.180668	1.03419	0.301047	0.73228
MAST2	1564.45	-0.123873	0.147844	-0.837863	0.402108	0.808018
DNAJA1	6830.55	-0.212837	0.260727	-0.816318	0.414318	0.816188
B4GALT1	3051.07	0.332608	0.136099	2.44388	0.0145304	0.165463
CHMP5	2008.19	0.162778	0.0725771	2.24283	0.0249076	0.222371
NFX1	1280.3	0.0109815	0.0816884	0.134431	0.893062	0.981543
AQP6	2.94483	-0.639912	0.688584	-0.929316	0.352725	0.769171
DIMT1	853.405	-0.124977	0.103531	-1.20715	0.227375	0.659443
IPO11	1418.76	0.0599878	0.0957092	0.626771	0.530809	0.870322
FOLH1	12.7434	0.978148	0.362875	2.69555	0.0070272	0.106485
EIF2AK1	5437.56	0.00386482	0.0645946	0.059832	0.952289	0.994454
NME8	10.5467	1.44203	0.612181	2.35555	0.0184951	0.190143
EPDR1	89.8865	-0.214951	0.223878	-0.960126	0.336992	0.758792
SNX10	596.326	-0.0495399	0.162755	-0.304384	0.760836	0.95267
SEPHS1	5149.03	-0.0184142	0.122599	-0.150199	0.880608	0.978776
MRPL28	613.906	0.145084	0.172109	0.842978	0.399241	0.806301
ITPKC	395.402	0.0647034	0.140599	0.4602	0.645373	0.91743
CEACAM6	93.0929	-0.122833	0.40097	-0.306339	0.759347	0.952599
FAT2	44.6388	-0.361658	0.212662	-1.70062	0.0890142	0.43663
RBM22	1454.68	0.0241397	0.0816739	0.295562	0.767564	0.95267
TMED2	6838.98	0.119981	0.0964309	1.24422	0.21342	0.641619
ERO1B	1419.24	-0.107112	0.459803	-0.232952	0.815798	0.963959
ZFAND6	2759.66	0.0332868	0.0882607	0.377142	0.706068	0.937078
HSD17B2	19.8891	1.84372	0.451715	4.08161	4.47249e-05	0.00396161
TXLNG	1142.57	-0.0331479	0.120803	-0.274398	0.783779	0.957252
PPEF1	43.3643	-0.810922	0.34238	-2.36849	0.0178609	0.18584
LAT2	25.9156	-0.158252	0.305289	-0.518369	0.604201	0.903505
HUWE1	11121.6	-0.0999581	0.117732	-0.849031	0.395864	0.802731
ZW10	995.024	-0.0775149	0.120748	-0.641956	0.520901	0.865831
ALG9	949.252	-0.0667409	0.109324	-0.610488	0.541538	0.8754
MYBPC2	60.864	0.395977	0.338229	1.17074	0.241704	0.675663
NOX4	139.551	-0.223962	0.258261	-0.867194	0.385836	0.795297
ACOX3	1366.65	-0.0535099	0.10847	-0.493313	0.621792	0.90974
MTMR2	2654.65	0.0853563	0.0964595	0.884892	0.376215	0.787726
PPP1R15A	2250.69	0.238923	0.242977	0.983315	0.325453	0.750079
HSD17B14	230.783	0.390758	0.256366	1.52422	0.127454	0.513895
TRIP6	776.483	0.0337181	0.177823	0.189616	0.84961	0.972267
ACHE	54.9316	0.564994	0.312274	1.80929	0.0704059	0.391739
FTL	15672.3	0.207512	0.167838	1.23638	0.216317	0.645024
SRRT	2324.37	0.0801012	0.226854	0.353097	0.724016	0.941811
BAX	804.021	0.471619	0.302415	1.55951	0.118875	0.499632
NLK	1798.58	-0.0337774	0.124623	-0.271037	0.786362	0.958233
PIGS	1132.03	0.0147198	0.083923	0.175396	0.860768	0.975212
ADAMTS2	52.8413	-0.00459409	0.386098	-0.0118988	0.990506	1
TMPRSS11E	104.914	0.952357	0.472993	2.01347	0.0440653	0.307073
ATXN7L3	2728.76	-0.0177825	0.134979	-0.131743	0.895188	0.981864
PGS1	803.14	-0.125147	0.103984	-1.20352	0.228775	0.661631
PSMC5	3009.65	0.149777	0.0856996	1.74769	0.0805172	0.417188
UIMC1	1063.1	0.0774697	0.105184	0.736516	0.461417	0.838779
MMP2	472.093	0.154984	0.210363	0.736746	0.461277	0.838779
MT3	2.70516	1.07382	1.1317	0.948852	0.342696	0.761612
LPCAT2	182.525	-0.253768	0.197478	-1.28504	0.198777	0.623206
GNAO1	361.888	-0.686276	0.36531	-1.87862	0.0602969	0.3623
OGFOD1	1304.84	-0.112708	0.128964	-0.873952	0.382144	0.79178
SH3BP2	1467.39	-0.00795158	0.130898	-0.0607462	0.951561	0.994118
NOP14	954.736	0.0104639	0.129857	0.0805801	0.935776	0.990376
ADD1	5984.13	0.0097645	0.0707806	0.137954	0.890276	0.981043
L2HGDH	399.569	0.165136	0.124764	1.32359	0.18564	0.606705
TXNDC16	1157.14	-0.0844987	0.164518	-0.513615	0.607521	0.905292
RTRAF	4566.14	0.127649	0.0787576	1.62079	0.105063	0.472648
NID2	345.031	0.288753	0.293984	0.982204	0.326	0.750079
GMCL1	1991.48	0.133989	0.126186	1.06184	0.288307	0.721232
SF3B2	5632.31	0.0653987	0.0832474	0.785595	0.432105	0.825321
KLHL42	1196.04	-0.298181	0.129459	-2.30328	0.021263	0.205809
GNAS	29393.4	0.0732833	0.0903697	0.810928	0.417407	0.817394
DNM1L	3530.42	-0.0241015	0.106059	-0.227246	0.820233	0.965153
PTHLH	10.3334	-1.14543	0.402836	-2.84342	0.00446324	0.0807265
PHACTR3	35.5277	0.132936	0.227685	0.583856	0.559317	0.882629
ERGIC2	1312.18	0.0262566	0.0995637	0.263716	0.791999	0.959627
PEG3	553.941	8.55722	0.52532	16.2895	1.17125e-59	1.14502e-55		impressive
AURKA	1545.88	0.615497	0.188122	3.2718	0.00106866	0.0333244		ZIM2-AS1
CASS4	3.91105	0.712617	0.472472	1.50827	0.131485	0.520719		ZIM2
PIR	180.523	0.409044	0.263632	1.55157	0.120764	0.502201		CYP4F12
AAMDC	261.134	-0.201268	0.144951	-1.38852	0.164979	0.572427		PSG1
RFX2	382.228	0.144433	0.174644	0.827013	0.40823	0.812636		PSG5
METTL2A	469.947	0.0458744	0.0799318	0.573919	0.566023	0.88688		SIX3
SULT2B1	3.66808	-2.11731	0.65467	-3.23416	0.00122	0.0361301
ALG6	632.905	-0.148409	0.134036	-1.10723	0.268194	0.700848		PSG8
CNOT3	1341.64	0.0614282	0.122454	0.501642	0.615919	0.907677		CYP4F3
GP6	1.60938	1.40265	1.02599	1.36712	0.171588	0.582009		CD177
PTPN4	1292.01	-0.0910071	0.123379	-0.737624	0.460743	0.838779		FOXG1
DDX18	3139.69	-0.0521563	0.106795	-0.488378	0.625282	0.910427		ZNF560
KHSRP	4096.33	0.103341	0.0760048	1.35966	0.173938	0.587282		LINC00839
GNA11	421.822	-0.0713118	0.170786	-0.41755	0.676276	0.928143		SAMD9L
ASAP3	1921.1	-0.164985	0.156214	-1.05615	0.290899	0.724081		DLX6
EDEM2	607.618	0.465114	0.147008	3.16387	0.00155684	0.0418697		ANKRD36BP2
DNMT3B	21520.6	0.608188	0.203572	2.98759	0.00281189	0.0602405		PTK6
TPX2	6057.09	0.913062	0.200158	4.5617	5.07421e-06	0.000740381		HOXD4
FER1L4	134.164	0.507432	0.321732	1.57719	0.114753	0.491311		NAT2
PDRG1	818.756	0.485862	0.151727	3.20221	0.00136377	0.0383661		TP63
EPB41L1	1307.65	0.262172	0.123947	2.1152	0.0344132	0.26796		CD68
SLC15A1	64.4792	0.104654	0.34175	0.30623	0.759429	0.952599		TRPC6
DOCK9	1802.63	-0.30545	0.168935	-1.8081	0.0705915	0.391881		ZIC2
ANKRD10	2814.41	-0.0517036	0.0822126	-0.628901	0.529414	0.870322		MUC15
TGDS	342.565	0.0761817	0.110967	0.686527	0.492381	0.851842		MMP10
DOCK3	693.989	0.231575	0.170074	1.36162	0.173318	0.585878		ZNF300P1
C3orf18	251.37	-0.086106	0.151547	-0.568181	0.569912	0.888823		IL33
COQ9	675.36	-0.108482	0.109581	-0.989976	0.322186	0.749677		BPIFB1
TMEM40	4.24645	0.429124	0.589997	0.727332	0.467023	0.842131		HSPD1P6
KIF9	148.439	-0.55567	0.156997	-3.53936	0.000401102	0.0172147		LIX1
ARHGAP28	3802.1	-0.103301	0.233429	-0.442537	0.658101	0.922731		DRD1
CRLS1	1473.46	-0.429572	0.113393	-3.78836	0.000151648	0.00949762		TYRP1
PPP1R13B	480.566	-0.163451	0.112471	-1.45328	0.146147	0.543845		ZFP57
ATRN	2414.33	-0.0365406	0.0831964	-0.43921	0.66051	0.923395		DIO2
SMOX	240.406	0.14921	0.246555	0.605179	0.54506	0.877481		TMEM40
FKBP1A	4129.15	0.328158	0.0946919	3.46553	0.000529183	0.02086		CD163L1
NSFL1C	1863.95	0.15898	0.0657615	2.41752	0.0156265	0.172226		CAPN8
SLC4A11	150.499	0.740583	0.314404	2.35552	0.0184969	0.190143		ARL14
DNAAF9	1251.05	-0.186044	0.149493	-1.2445	0.213314	0.641619		ATG9B
ZNF343	383.198	0.199686	0.127153	1.57044	0.116314	0.494626		POF1B
EBF4	453.791	0.0196622	0.227046	0.0866	0.930989	0.989208		B3GNT3
CPXM1	1841.73	0.362018	0.27362	1.32307	0.185812	0.606836		AADACL3
MAVS	819.518	-0.0944125	0.122334	-0.771757	0.440258	0.8292		GAD1
LZTS3	874.195	-0.187931	0.155756	-1.20657	0.227599	0.659651		SAMMSON
F11	18.2148	-0.711215	0.606017	-1.17359	0.24056	0.675663
XRN2	5282.01	0.115376	0.0717174	1.60876	0.10767	0.478553
KIZ	880.318	0.0232448	0.191053	0.121667	0.903163	0.983045
DYNLL1	4224.33	0.0415505	0.166598	0.249407	0.803046	0.961593
TESC	129.226	0.26901	0.312267	0.861475	0.388976	0.797699
SNX5	2941.57	0.224246	0.100112	2.23994	0.025095	0.223229
RPL6	11553.1	0.120303	0.0761085	1.58067	0.113953	0.490751
MAPKAPK5	1369.87	0.0595759	0.0776877	0.766865	0.443162	0.831332
P2RX7	2.06292	-0.00820156	1.34421	-0.00610142	0.995132	1
ESF1	1009.41	-0.0683907	0.110982	-0.616233	0.537741	0.873974
RBBP9	1053.48	0.0588614	0.0944833	0.622982	0.533296	0.871095
ANAPC5	2705.73	0.0560821	0.0514579	1.08986	0.275773	0.708622
SLC23A2	1342.81	0.020671	0.0994341	0.207886	0.835318	0.968588
SLC8B1	132.319	0.151055	0.16757	0.901447	0.367351	0.780446
TMEM230	2015.62	-0.0396452	0.0704276	-0.562922	0.573488	0.88982
DZANK1	433.381	-0.148381	0.166474	-0.891319	0.372758	0.785827
KDM2B	1548.6	0.0743289	0.0918602	0.809152	0.418427	0.817864
CFAP61	26.7261	-0.590787	0.32553	-1.81485	0.0695473	0.389959
LHX5	3.52476	1.57698	0.869976	1.81267	0.0698833	0.391059
TASP1	209.001	-0.0780855	0.0990435	-0.788396	0.430465	0.82442
OAS1	1.68274	-1.30169	0.850031	-1.53135	0.125684	0.510601
GCN1	3400.4	0.0218531	0.108075	0.202204	0.839758	0.970138
RPLP0	23511.9	0.207526	0.129813	1.59865	0.109898	0.48249
PXN	2498.43	-0.0805504	0.153151	-0.525954	0.59892	0.901886
SIRT4	70.2411	0.066337	0.27914	0.237648	0.812154	0.963371
KIF16B	575.263	0.0127181	0.0941632	0.135064	0.892561	0.98133
TRMT6	770.13	-0.0839029	0.204758	-0.409767	0.681977	0.929948
CHGB	205.445	-0.862162	0.485074	-1.77738	0.0755055	0.404937
PEBP1	4850.64	0.0438596	0.0808672	0.542366	0.587566	0.89634
TBX5	5.65897	0.0311917	0.745507	0.0418396	0.966627	0.997272
BRAP	832.857	-0.0183752	0.096331	-0.190751	0.848721	0.97224
ERP29	3204.99	0.267973	0.0718642	3.72888	0.000192335	0.0109957
NOS1	123.551	0.568512	0.51026	1.11416	0.26521	0.698933
FUS	15741.9	0.0719257	0.111295	0.64626	0.518111	0.864491
IGBP1	1843.66	0.189534	0.111749	1.69606	0.0898745	0.439636
FXYD5	309.871	1.13312	0.286256	3.9584	7.5453e-05	0.00594862
ZNF302	1488.46	0.0179793	0.138749	0.129581	0.896898	0.982474
GRAMD1A	1348.97	0.160582	0.17741	0.905142	0.36539	0.779074
FXYD3	7.04158	1.76911	0.713465	2.47961	0.0131527	0.15543
HEPH	5738.97	0.296648	0.147756	2.00768	0.0446773	0.309501
CDIP1	1130.59	0.135359	0.151193	0.895269	0.370643	0.784033
CMTM1	5.2361	-1.01405	0.402282	-2.52076	0.0117103	0.145207
KCNH4	1.58146	-1.09022	1.19104	-0.915353	0.360006	0.775102
GANAB	17751.9	0.239456	0.07957	3.00937	0.00261787	0.0580845
GMIP	315.046	0.0420149	0.165063	0.254539	0.799079	0.960989
RBM41	553.632	-0.0739107	0.117723	-0.627835	0.530112	0.870322
BIRC5	1354.32	0.577836	0.143561	4.02503	5.6968e-05	0.00476388
LAG3	31.1248	-0.167612	0.255465	-0.656105	0.511756	0.862501
MLF2	2944.52	-0.00732242	0.107283	-0.0682535	0.945584	0.993274
OTUB2	218.516	0.0986103	0.138481	0.712083	0.476413	0.845786
DDX24	4609.23	0.0160478	0.0871637	0.184111	0.853926	0.973267
ZBTB25	193.461	-0.179038	0.178626	-1.00231	0.316195	0.745202
NECAP1	826.793	0.0642556	0.0853494	0.752854	0.451538	0.834811
ARHGAP4	93.9265	-0.326472	0.284798	-1.14633	0.251658	0.685763
ANKRD24	76.9951	0.0349123	0.305876	0.114139	0.909128	0.98429
DHX32	1848.69	0.149273	0.198226	0.753047	0.451422	0.834811
RCOR1	1918.71	0.0272156	0.127674	0.213165	0.831198	0.968058
GPATCH2L	2721.68	-0.0929548	0.118027	-0.787573	0.430947	0.82461
LTBP4	211.625	0.19608	0.271502	0.722204	0.470169	0.842996
BLVRB	102.535	0.548033	0.281674	1.94563	0.0516995	0.333938
SLC9A1	536.433	-0.189623	0.163115	-1.16251	0.245029	0.678872
SPTLC1	1503.05	-0.0220842	0.0833934	-0.26482	0.791148	0.959627
PAPOLA	9725.18	-0.0109057	0.0988762	-0.110296	0.912175	0.98429
CCNK	2304.23	-0.00328929	0.0737842	-0.0445799	0.964442	0.996632
PCBP4	1481.81	-0.0644986	0.212116	-0.304073	0.761072	0.95267
RGS1	5.93248	-1.041	0.843434	-1.23424	0.217113	0.646018
YPEL3	227.871	0.103704	0.231209	0.44853	0.65377	0.921236
MRPS33	584.197	0.152997	0.0956516	1.59953	0.109703	0.482428
NDUFB2	1161.58	0.000774259	0.0605673	0.0127835	0.989801	1
NUDC	1954.8	-0.202886	0.135461	-1.49774	0.1342	0.524655
MAEA	891.079	-0.111438	0.102726	-1.08481	0.278007	0.710856
ICAM1	106.978	0.676812	0.298229	2.26944	0.0232417	0.215673
STRN4	1447.23	0.0722768	0.147711	0.489313	0.62462	0.910427
IRAK3	21.4017	-1.707	0.59136	-2.88658	0.00389458	0.073277
LYZ	64.1948	-0.290414	0.568882	-0.5105	0.609701	0.905719
SI	102.722	1.46555	0.376303	3.8946	9.83622e-05	0.00722999
MUL1	457.917	-0.192424	0.135268	-1.42254	0.15487	0.557901
TFAP4	139.535	0.0311168	0.165569	0.187938	0.850925	0.972267
PDCD7	746.838	0.0159016	0.11908	0.133538	0.893768	0.981746
SPG21	2496.92	-0.0237246	0.079293	-0.299202	0.764786	0.95267
FETUB	2.42588	0.526192	1.00461	0.523778	0.600433	0.902585
DNAJB11	2489.05	0.0735634	0.104968	0.700815	0.483418	0.847543
P3H2	6898.4	0.0181752	0.231122	0.0786388	0.93732	0.990781
THPO	14.1328	-0.248294	0.314378	-0.789795	0.429647	0.823843
CHRD	76.5895	0.304814	0.297966	1.02298	0.306317	0.736306
FLT3LG	2.25338	0.23187	0.705421	0.328697	0.742385	0.948338
RAB11FIP3	1013.42	0.0366014	0.169556	0.215866	0.829092	0.968058
GNPTG	286.688	0.0993372	0.137099	0.724566	0.468718	0.842547
ZNF268	1506.16	0.0841835	0.181209	0.464565	0.642243	0.91648
GOLGA3	1284.18	-0.0280693	0.121263	-0.231474	0.816946	0.964035
PABPC4	4911.98	-0.0179796	0.112541	-0.15976	0.87307	0.977246
CERS4	1126.3	0.0703733	0.12674	0.555258	0.578718	0.891655
MCOLN1	128.63	-0.0286378	0.239662	-0.119493	0.904885	0.983416
USP48	3015.55	-0.13203	0.144435	-0.914114	0.360657	0.775665
EFNB1	153.2	0.0783112	0.220013	0.35594	0.721886	0.941089
PDPR	2392.49	-0.0613011	0.130436	-0.46997	0.638376	0.915124
AARS1	3791.21	0.0938658	0.118883	0.789562	0.429784	0.823917
GLG1	7256.65	0.110776	0.112414	0.98543	0.324413	0.750079
KIF4A	1227.27	0.628443	0.162214	3.87416	0.000106994	0.00762799
TNRC6A	4669.4	-0.0896968	0.0870817	-1.03003	0.302996	0.734293
PLEKHG2	3932.42	-0.0346825	0.18211	-0.190448	0.848958	0.972267
DLL3	66.3374	-0.321593	0.225098	-1.42868	0.153096	0.554528
NAT14	360.258	-0.0469694	0.192117	-0.244483	0.806857	0.962486
PITPNM2	90.641	0.132256	0.310927	0.425362	0.670573	0.927294
EXOC1	1305.55	-0.121736	0.109156	-1.11525	0.264744	0.698758
RBM27	2107.38	-0.015193	0.110195	-0.137874	0.89034	0.981043
OSBPL8	3392.83	-0.0635443	0.129084	-0.492272	0.622527	0.90983
DTX2	107.658	-0.0436226	0.23184	-0.188158	0.850753	0.972267
NLRC4	15.6185	0.391009	0.247927	1.57712	0.114769	0.491311
PUS7	1203.28	-0.0340522	0.1603	-0.212428	0.831773	0.968058
LAMB4	6.0288	-0.691306	0.401168	-1.72323	0.0848465	0.427906
NRCAM	478.539	0.179742	0.276585	0.649863	0.51578	0.863567
LAMB1	20981.2	0.16444	0.113489	1.44895	0.147351	0.54546
SLC26A4	9.59141	-0.374788	0.439532	-0.852698	0.393827	0.80076
SLC26A3	977.045	1.19394	0.624631	1.91143	0.0559487	0.348555
DLD	3035.41	0.03332	0.0950622	0.350507	0.725958	0.942185
WDR7	584.257	-0.00399961	0.0968449	-0.0412991	0.967057	0.997304
TXNL1	1778.86	0.0920948	0.0943984	0.975596	0.329264	0.752539
IL5RA	1.61271	-1.72657	0.980763	-1.76043	0.0783345	0.411498
ABCC6	80.8094	-0.0986256	0.240986	-0.409258	0.68235	0.929968
CMTM6	3632.94	0.0802923	0.0944376	0.850215	0.395205	0.802338
ITGA6	3951.14	0.0314523	0.145806	0.215713	0.829211	0.968058
RAPGEF4	185.04	-0.0156069	0.377277	-0.0413672	0.967003	0.997304
MAP3K20	1284.13	0.0384846	0.103571	0.371577	0.710208	0.938487
SMPX	2.20704	1.11752	0.651523	1.71524	0.0863017	0.430891
FH	1763.98	-0.0650875	0.0937837	-0.694018	0.487671	0.848988
SEL1L3	1036.25	-0.164091	0.146658	-1.11887	0.263198	0.697673
TF	179.611	-0.523375	0.745403	-0.702137	0.482593	0.847543
CDV3	10665.3	0.370897	0.130468	2.84281	0.00447177	0.0807314
MYO15A	52.3817	-0.0346971	0.254172	-0.136511	0.891418	0.98114
ALKBH5	1578.2	-0.0237275	0.107669	-0.220374	0.82558	0.966694
APOH	7.5801	0.879565	0.709919	1.23897	0.215358	0.644328
NLRP1	297.486	0.143531	0.176298	0.814135	0.415568	0.816683
PITPNM3	87.9617	0.0629644	0.14125	0.445766	0.655766	0.922069
SPAG7	920.482	0.0757754	0.103434	0.732596	0.463805	0.84019
ORC6	1221.97	0.467061	0.13066	3.57464	0.000350715	0.0158364
ZFHX4	296.567	-0.785501	0.235757	-3.33182	0.000862792	0.0285437
SLC17A6	4.4531	-0.368875	1.30614	-0.282417	0.777624	0.955151
CPA1	20.126	-0.384916	0.667367	-0.576767	0.564097	0.885881
ZC3HC1	726.98	-0.0717856	0.0630116	-1.13925	0.254601	0.689075
ESR1	37.7176	0.694936	0.214383	3.24157	0.00118875	0.0358606
RGS17	89.9259	0.512031	0.266142	1.9239	0.0543674	0.343011
ANGPT2	4202.59	0.326155	0.403839	0.807636	0.4193	0.818307
TMEM101	355.334	0.376132	0.185244	2.03047	0.0423092	0.299938
CD200	2931.69	0.129455	0.157966	0.819512	0.412494	0.815334
CCDC80	485.69	0.563395	0.30275	1.86092	0.0627548	0.370019
PSME1	1076.62	0.0238173	0.0872086	0.273107	0.784771	0.957314
PPP2R3C	668.82	0.0745024	0.106657	0.698526	0.484848	0.847604
HAUS4	373.888	-0.00483446	0.162751	-0.0297046	0.976303	0.999668
JPH4	155.304	0.701705	0.600805	1.16794	0.242831	0.67681
MYH7	37.1374	1.42884	0.596469	2.39549	0.016598	0.177103
SLC7A8	1363.61	0.0517674	0.199245	0.259817	0.795005	0.960213
OSGEP	1395.95	-0.0675601	0.138294	-0.488527	0.625177	0.910427
SLC22A17	553.219	0.228201	0.203533	1.1212	0.262203	0.696547
RNF31	678.021	0.125077	0.174332	0.717465	0.473087	0.843652
SCFD1	2082.23	0.0544111	0.0832828	0.65333	0.513544	0.862828
G2E3	1876.33	0.259452	0.133816	1.93887	0.0525169	0.33688
HECTD1	6069.28	-0.00771829	0.102966	-0.0749594	0.940247	0.99157
HNRNPC	14956.7	-0.226245	0.104101	-2.17331	0.0297567	0.247681
RPGRIP1	6.38972	-0.12654	0.411681	-0.307373	0.75856	0.952599
SUPT16H	8356.88	-0.0289151	0.102478	-0.28216	0.777821	0.955213
TOX4	2353.71	-0.0599334	0.0699032	-0.857377	0.391237	0.798935
GEMIN2	490.401	0.0968175	0.107166	0.903435	0.366295	0.779898
TGM1	31.092	0.244756	0.274401	0.891965	0.372412	0.785714
TINF2	801.728	-0.0448192	0.0581925	-0.770189	0.441188	0.829916
DAZL	28.4004	3.83781	1.27818	3.00257	0.00267712	0.0587464
TBL1Y	249.122	-0.39407	0.267831	-1.47134	0.1412	0.535961
SEMA6A	6778.22	0.0537776	0.216102	0.248852	0.803475	0.961593
TRPM7	2104.07	0.0800758	0.154281	0.519024	0.603744	0.903279
TYRO3	2254.85	0.0408958	0.155679	0.262693	0.792787	0.959627
WDR76	313.076	0.008434	0.229869	0.0366904	0.970732	0.998418
CAPN3	33.296	0.252694	0.332176	0.760724	0.446822	0.832297
SNAP23	1839.84	0.22962	0.107623	2.13356	0.0328791	0.261314
TBX15	3.86508	1.68063	0.563938	2.98016	0.00288098	0.0612272
PHGDH	3775.03	-0.0308414	0.156316	-0.197302	0.843591	0.970942
COL9A3	597.435	0.185104	0.244116	0.758261	0.448295	0.833539
EZR	8380.33	-0.0179003	0.118069	-0.151609	0.879495	0.978373
MYL6	19779.6	-0.18875	0.128707	-1.46652	0.142508	0.537931
AGO1	5764.3	-0.253243	0.145622	-1.73905	0.0820268	0.420942
TEKT2	311.987	-0.227759	0.234929	-0.969481	0.332305	0.755352
CLSPN	725.335	-0.137225	0.258002	-0.531875	0.594813	0.900536
RFFL	1080.03	-0.0806042	0.129275	-0.623509	0.53295	0.871095
UNC13D	22.4936	0.278539	0.347961	0.80049	0.423427	0.82035
MFSD11	877.633	0.263752	0.116041	2.27293	0.0230303	0.215256
DPYSL2	3692.09	0.18487	0.116776	1.58312	0.113394	0.489375
TGFB2	3228.72	-0.397851	0.371797	-1.07008	0.284585	0.71787
GPATCH2	1072.93	-0.189987	0.151547	-1.25365	0.209968	0.637072
NUP50	3172.64	0.174511	0.12013	1.45268	0.146312	0.54417
CDC45	371.096	0.442434	0.187497	2.35969	0.0182902	0.188812
COMT	41.116	-1.35809	0.405906	-3.34583	0.000820366	0.0277756
ADA2	2137.85	0.0857161	0.118726	0.721966	0.470315	0.842996
ECHDC1	1890.55	-0.013739	0.109866	-0.125051	0.900483	0.982858
LRRFIP2	1063.72	-0.0624459	0.0888471	-0.702846	0.482151	0.847543
SEC22C	1270.48	-0.12808	0.0861528	-1.48666	0.137104	0.528865
XYLB	66.1517	0.752397	0.231642	3.2481	0.00116179	0.0351631
HDAC6	2173.89	-0.0481792	0.129605	-0.371739	0.710087	0.938463
GABRP	117.516	1.27603	0.628175	2.03134	0.042221	0.299748
CDC6	1121.27	0.30306	0.195556	1.54973	0.121205	0.502717
UPRT	590.662	0.194621	0.0932317	2.0875	0.0368433	0.279287
CDC23	1959.39	0.0601748	0.0896645	0.671111	0.50215	0.856813
AAAS	1129.76	0.0460309	0.110864	0.415202	0.677994	0.928612
CBX5	13064.8	-0.0358269	0.144124	-0.248583	0.803683	0.961638
FMO2	1.58955	2.5648	1.01857	2.51804	0.0118011	0.145747
SUCO	3829.84	-0.0902668	0.162623	-0.555067	0.578849	0.891689
MSH2	5159.8	0.0943121	0.122329	0.77097	0.440724	0.829599
MAP3K1	2589.98	-0.204087	0.118771	-1.71833	0.0857373	0.429609
DHPS	829.278	0.137056	0.133495	1.02667	0.304575	0.734841
HOOK2	758.379	0.106531	0.161334	0.660315	0.509052	0.861059
NXPE1	1.45567	0.923643	1.06544	0.866914	0.385989	0.795383
ARCN1	7180.6	0.141058	0.138336	1.01968	0.307882	0.736753
EPB41L4B	472.575	-0.0948645	0.174884	-0.542442	0.587514	0.89634
TMEM38B	479.829	0.524963	0.151438	3.46652	0.000527244	0.0208256
PSMD5	604.069	0.542272	0.51877	1.0453	0.295882	0.728601
PTGS1	42.3202	0.954518	0.387931	2.46053	0.0138731	0.16078
NUP188	2863.9	0.0468998	0.0986409	0.47546	0.634459	0.913674
CRAT	361.939	0.0258782	0.226637	0.114183	0.909092	0.98429
SH2D3C	40.5942	-0.707735	0.307927	-2.29838	0.02154	0.207253
NANS	451.395	-0.0578782	0.072112	-0.802615	0.422197	0.819669
TBC1D2	128.206	-0.00983229	0.19285	-0.050984	0.959338	0.996133
WHRN	169.911	0.168336	0.219919	0.765444	0.444007	0.831333
PDE6C	5.7663	-0.190067	0.368991	-0.5151	0.606483	0.904601
CWF19L1	697.683	-0.0849644	0.0903931	-0.939944	0.347247	0.765299
SEMA4G	1307.04	0.0284894	0.203156	0.140234	0.888475	0.980552
BTAF1	4060.45	0.189546	0.132984	1.42533	0.154061	0.55627
IKZF5	731.518	0.0134867	0.123432	0.109264	0.912993	0.98429
BLNK	3.50346	0.449255	0.842631	0.533157	0.593925	0.899769
TLL2	13.8367	-0.289462	0.376818	-0.768173	0.442384	0.830724
CYP26A1	12501.7	0.242451	0.478673	0.506506	0.612502	0.906727
TDRD1	20.3362	-0.159	0.504843	-0.314949	0.7528	0.950955
SORBS1	2361.91	0.0952478	0.137269	0.693876	0.48776	0.848988
CRTAC1	159.073	0.0192478	0.371883	0.0517576	0.958722	0.996064
BAMBI	985.659	-0.359277	0.154716	-2.32217	0.0202236	0.199501
IL11	56.0985	-0.393938	0.401876	-0.980248	0.326964	0.751034
MYO3A	774.664	0.356016	0.147424	2.41491	0.0157393	0.172787
WAC	6631.43	0.0298298	0.0860569	0.346629	0.72887	0.943329
CREM	557.526	0.0273221	0.0941533	0.290187	0.771673	0.953591
NUBP2	135.568	0.0287988	0.302137	0.0953173	0.924063	0.986582
SMIM24	22.5446	-1.06236	0.592428	-1.79323	0.0729369	0.398008
HIVEP1	906.739	-0.131297	0.144633	-0.907795	0.363987	0.778118
KCNK16	172.357	-1.02723	0.883437	-1.16277	0.244924	0.678678
FKBP5	977.999	0.0301319	0.227201	0.132622	0.894492	0.981779
SRPK1	3152.95	-0.0267777	0.115595	-0.231652	0.816808	0.964035
BRPF3	2323.97	0.0291269	0.101005	0.288372	0.773062	0.953983
MRPS18A	521.266	0.168579	0.1723	0.978408	0.327873	0.751263
TMEM14A	392.12	-0.169989	0.102404	-1.65997	0.0969196	0.454757
EFHC1	1343.33	-0.37942	0.179683	-2.1116	0.0347205	0.269708
HSP90AB1	53576.3	0.0804285	0.0620502	1.29618	0.194912	0.618958
MLN	1.73436	-0.0254073	0.894771	-0.0283953	0.977347	0.999813
CDC5L	2523.78	-0.0460856	0.0900919	-0.51154	0.608973	0.905719
ITPR3	2199.68	0.215863	0.226885	0.951422	0.34139	0.7609
ZNF184	788.529	0.08284	0.141819	0.584125	0.559137	0.882564
DSP	27311.1	0.208745	0.169736	1.22982	0.218765	0.64845
SIRT1	2628.87	-0.0419231	0.132152	-0.317235	0.751065	0.950672
HNRNPH3	7969.12	0.0527549	0.0815456	0.646937	0.517673	0.864335
IFT74	545.696	-0.191282	0.129072	-1.48198	0.138346	0.530694
JAK2	396.552	0.184551	0.129319	1.4271	0.153551	0.555349
ABL1	2701.78	0.0945246	0.123898	0.762922	0.44551	0.831783
ACOT7	538.762	0.285951	0.189745	1.50703	0.131803	0.521028
SH3GLB1	2842.26	-0.299456	0.133362	-2.24543	0.0247402	0.221371
CDC7	1405.22	0.260859	0.159292	1.63761	0.101502	0.465226
SYDE2	670.186	-0.340578	0.167403	-2.03449	0.0419027	0.298417
PCSK5	796.509	1.14586	0.334801	3.42251	0.00062045	0.0232841
SCD	19029	0.512858	0.156678	3.27332	0.0010629	0.0332489
TMED1	196.936	0.192862	0.230375	0.837163	0.402501	0.808475
ABLIM1	2762.59	-0.261497	0.0943296	-2.77216	0.00556852	0.0918692
ERMP1	2412.69	0.26089	0.185734	1.40464	0.160127	0.566087
RAB18	3331.59	0.0345631	0.108344	0.319013	0.749717	0.950394
NRP1	2959.6	0.0225405	0.243098	0.0927221	0.926124	0.987512
HSD17B7P2	56.9994	0.229026	0.192336	1.19076	0.233748	0.66719
PRTFDC1	251.939	-0.249205	0.189512	-1.31498	0.188516	0.609939
PALMD	36.6711	-2.37189	0.63499	-3.73532	0.000187477	0.0108128
TSPAN15	340.656	0.214426	0.243985	0.87885	0.379483	0.789999
MACROH2A2	2532.31	0.0603268	0.142333	0.423844	0.67168	0.927384
WASHC2A	118.83	-0.0263302	0.11152	-0.236102	0.813353	0.963787
MAST3	207.812	0.0446936	0.171272	0.260951	0.79413	0.959987
MZF1	598.517	-0.0569537	0.170907	-0.333243	0.738951	0.947188
OCEL1	116.442	-0.123663	0.1691	-0.731305	0.464593	0.840496
MYO9B	1088.65	0.0766244	0.127572	0.600635	0.548083	0.878889
KCNK6	292.144	0.263316	0.181663	1.44948	0.147205	0.54546
CATSPERG	178.793	0.118967	0.247144	0.481367	0.630255	0.912265
PSMD8	2562.36	0.227137	0.109931	2.06619	0.038811	0.28711
FBXL19	649.076	0.0847508	0.171024	0.49555	0.620212	0.909191
STX1B	155.087	-0.00299597	0.193888	-0.015452	0.987672	1
HSD3B7	38.9638	-0.285955	0.271186	-1.05446	0.291671	0.725079
[truncated: 17,553 more rows]

## Sheet: day14_KOvsWT
Gene	baseMean	log2FoldChange	lfcSE	stat	pvalue	padj
TSPAN6	4038.17	-0.0255756	0.117083	-0.21844	0.827087	0.934938
TNMD	12.1202	-1.26771	0.92504	-1.37044	0.17055	0.434077
DPM1	955.47	-0.0182858	0.090751	-0.201494	0.840312	0.940105
SCYL3	330.05	-0.288532	0.149726	-1.92707	0.0539706	0.225655
C1orf112	571.247	-0.496062	0.20355	-2.43705	0.0148075	0.0987207
FGR	2.42555	-0.0192579	1.02707	-0.0187503	0.98504	0.995552
CFH	3.07994	-0.69633	0.873034	-0.797598	0.425104	0.70514
FUCA2	837.844	-0.115814	0.167635	-0.690871	0.489647	0.753472
GCLC	2345.56	0.327926	0.127829	2.56536	0.0103069	0.0784678
NFYA	1969.66	0.122285	0.116212	1.05225	0.292683	0.583467
STPG1	359.556	-0.292371	0.17575	-1.66357	0.096199	0.312565
NIPAL3	536.243	0.499674	0.174962	2.85591	0.00429143	0.043167
LAS1L	1177.34	-0.0865802	0.0773466	-1.11938	0.262978	0.551678
ENPP4	706.938	0.235465	0.128469	1.83286	0.0668239	0.254253
SEMA3F	439.954	0.0809778	0.268015	0.302139	0.762546	0.906658
CFTR	745.388	0.859841	0.489539	1.75643	0.0790148	0.278782
ANKIB1	2673.32	0.0392085	0.0805002	0.487061	0.626215	0.842028
CYP51A1	2332.49	0.265407	0.178927	1.48333	0.137987	0.388195
KRIT1	1219.95	0.0848771	0.107034	0.792994	0.427781	0.707543
RAD52	576.501	0.287677	0.196022	1.46757	0.14222	0.393486
MYH16	2.87817	0.187551	0.711074	0.263757	0.791967	0.920687
BAD	112.194	-0.0988774	0.273031	-0.362147	0.717242	0.883922
TRIL	8.26765	-46.7844	5.40122	-8.66181	4.64312e-18	1.26903e-14
CD99	5471.77	0.0652076	0.165415	0.394207	0.693429	0.87367
HS3ST1	104.231	-0.495954	0.389405	-1.27362	0.202798	0.478935
WNT16	3.02525	0.322861	0.719353	0.448821	0.653561	0.856182
HECW1	132.292	-1.01806	0.48652	-2.09253	0.0363908	0.176256
MAD1L1	235.927	-0.287992	0.203299	-1.41659	0.156603	0.41423
LASP1	8357.2	0.316974	0.107469	2.94945	0.00318337	0.0359529
SNX11	532.083	-0.0941736	0.0751917	-1.25245	0.210407	0.489483
TMEM176A	12.5554	0.164691	0.504472	0.326463	0.744074	0.897095
M6PR	2370.33	0.0474036	0.0611259	0.775508	0.43804	0.714883
KLHL13	507.754	0.352059	0.194494	1.81012	0.0702765	0.261887
CYP26B1	429.401	1.06612	0.721513	1.47761	0.139511	0.390109
ICA1	1052.46	-0.0707386	0.0947869	-0.746291	0.455492	0.728756
DBNDD1	1011.71	-0.152154	0.167377	-0.909053	0.363322	0.65358
ALS2	3149.36	0.225095	0.0977613	2.30249	0.0213074	0.125365
CASP10	293.468	0.615705	0.265413	2.3198	0.0203516	0.121829
CFLAR	1326.13	-0.0129043	0.204252	-0.0631781	0.949625	0.983822
TFPI	340.562	0.244896	0.269571	0.908468	0.363631	0.65391
NDUFAF7	1146.05	0.0912017	0.106995	0.852395	0.393995	0.680146
RBM5	8182.57	0.300217	0.112916	2.65875	0.0078431	0.065156
MTMR7	437.781	0.215912	0.169688	1.27241	0.203227	0.479425
SLC7A2	3438.82	0.97602	0.283364	3.44441	0.000572312	0.0109059
ARF5	2178.8	-0.270897	0.12487	-2.16943	0.0300503	0.156614
SARM1	558.787	-0.213847	0.200271	-1.06779	0.285615	0.576554
POLDIP2	1992.78	0.0365298	0.108152	0.337764	0.735541	0.892164
PLXND1	368.002	-0.228915	0.239003	-0.957792	0.338167	0.631572
AK2	1981.25	-0.235451	0.152724	-1.54167	0.123154	0.362489
FKBP4	3273.45	0.0466157	0.122516	0.380486	0.703585	0.877693
KDM1A	7921.18	-0.315519	0.101829	-3.09853	0.00194483	0.0256917
RBM6	6958.4	0.372344	0.148488	2.50757	0.0121566	0.0867188
CAMKK1	113.605	0.0436344	0.191486	0.227872	0.819746	0.931851
RECQL	1336.36	-0.00351402	0.0942813	-0.0372716	0.970268	0.990406
VPS50	527.325	0.0653417	0.124401	0.525248	0.59941	0.823934
HSPB6	5.58463	-0.11672	0.619045	-0.188548	0.850447	0.944699
ARHGAP33	197.424	-0.652111	0.290112	-2.24779	0.0245896	0.137719
NDUFAB1	1136.22	0.0657957	0.0745564	0.882495	0.377509	0.665117
PDK4	212.073	-0.581599	0.45356	-1.2823	0.199739	0.475549
ZMYND10	58.714	-0.366929	0.357922	-1.02516	0.305286	0.598268
ARX	71.9261	0.062807	0.598413	0.104956	0.916411	0.971076
SLC25A13	3004.08	-0.117857	0.0830596	-1.41894	0.155916	0.413158
ST7	403.168	-0.167271	0.108682	-1.53908	0.123784	0.363504
CDC27	2771.98	0.0354889	0.112463	0.315561	0.752336	0.902142
CALCR	707.761	0.765826	0.400824	1.91063	0.0560524	0.230573
HCCS	589.497	0.0872885	0.158586	0.550417	0.582034	0.813521
DVL2	872.389	-0.137681	0.184595	-0.745851	0.455757	0.728867
PRSS22	96.0625	0.324348	0.353287	0.918086	0.358574	0.649459
UPF1	1548.51	-0.00322808	0.169365	-0.0190599	0.984793	0.995355
SKAP2	1187.07	0.117987	0.214017	0.551299	0.581429	0.813208
SLC25A5	4569.53	-0.0971084	0.0779234	-1.2462	0.212689	0.49269
MCUB	160.656	-0.108889	0.174306	-0.624699	0.532169	0.781464
POLR2J	132.365	-0.201201	0.256115	-0.785591	0.432107	0.710596
DHX33	1588.52	-0.205324	0.126277	-1.62598	0.103955	0.327546
MEOX1	7.31644	-0.721209	0.418383	-1.7238	0.0847442	0.290092
THSD7A	172.667	-0.668427	0.264162	-2.53037	0.0113943	0.0834259
LIG3	1977.27	-0.145941	0.077103	-1.8928	0.0583839	0.235757
RPAP3	1478.21	0.0867055	0.0991678	0.874331	0.381938	0.669184
ACSM3	208.411	-1.31576	0.381937	-3.44497	0.000571124	0.0108941
REXO5	115.98	-0.467949	0.207851	-2.25136	0.0243625	0.13717
CIAPIN1	1840.89	0.0582077	0.0898677	0.647704	0.517176	0.771717
SPPL2B	396.887	0.0172397	0.255398	0.0675015	0.946182	0.982835
FAM214B	660.258	0.181063	0.133647	1.35479	0.175484	0.440888
COPZ2	11.0051	0.405512	0.316116	1.28279	0.199564	0.475547
PRKAR2B	920.127	-0.455989	0.181252	-2.51577	0.0118773	0.085427
MSL3	756.891	0.0222692	0.104589	0.212921	0.831388	0.936478
CREBBP	3394.53	0.00795765	0.10883	0.07312	0.941711	0.981193
TSPOAP1	526.571	-0.265804	0.21582	-1.2316	0.218098	0.500307
PON1	15.0386	-0.103944	0.393215	-0.264344	0.791515	0.920482
GCFC2	652.087	-0.113462	0.125814	-0.901821	0.367152	0.656849
WDR54	814.237	-0.437366	0.181657	-2.40764	0.0160559	0.104271
CROT	481.409	0.770459	0.286314	2.69096	0.00712474	0.0606904
ABCB4	19.0024	0.182169	0.349547	0.521159	0.602256	0.825607
KMT2E	3488.38	0.150521	0.118006	1.27553	0.202121	0.478242
RHBDD2	804.73	-0.0630917	0.17993	-0.350646	0.725854	0.887294
SOX8	71.8796	0.0879095	0.191657	0.458681	0.646463	0.852342
IBTK	2814.02	0.252657	0.122135	2.06867	0.038577	0.183322
ZNF195	1968.52	0.173551	0.147555	1.17618	0.239522	0.524979
MYCBP2	1650.93	0.00101165	0.140197	0.00721593	0.994243	0.999572
FBXL3	853.91	0.193868	0.108193	1.79186	0.073155	0.267764
ITGAL	20.1172	-0.601415	0.401806	-1.49678	0.134451	0.381823
PDK2	351.399	-0.11685	0.187312	-0.623823	0.532744	0.781748
ITGA3	472.802	-0.112022	0.247122	-0.453307	0.650328	0.85448
ZFX	1162.98	-0.0618791	0.140211	-0.441327	0.658976	0.858264
LAMP2	2447.08	0.134986	0.115941	1.16426	0.244317	0.529486
ITGA2B	74.4376	0.6125	0.329936	1.85642	0.0633937	0.247268
GDE1	2645.96	0.27082	0.0933197	2.90207	0.00370704	0.0396135
REX1BD	162.962	0.06774	0.18776	0.36078	0.718264	0.884239
CRLF1	93.1366	-0.381009	0.257491	-1.4797	0.138954	0.389349
OSBPL7	258.109	0.118265	0.180921	0.653683	0.513316	0.769942
TMEM98	3480.57	0.193479	0.125767	1.53839	0.123953	0.363835
YBX2	584.732	0.481954	0.2009	2.39897	0.0164413	0.105733
MAP3K14	119.904	-0.122628	0.193175	-0.634799	0.525559	0.777686
ABCC8	94.8709	0.209402	0.596868	0.350834	0.725713	0.887277
TMEM132A	1446.61	-0.130668	0.199165	-0.656076	0.511775	0.768908
AP2B1	11131.1	-0.020758	0.100327	-0.206904	0.836085	0.938225
TAC1	11.6606	-1.29732	0.616113	-2.10565	0.0352345	0.17265
ZNF263	1024.68	0.148689	0.0770795	1.92904	0.0537263	0.225267
CX3CL1	20.4735	-0.570756	0.30253	-1.88661	0.0592127	0.237397
SPATA20	933.541	0.234225	0.206173	1.13607	0.255929	0.543807
CACNA1G	24.1877	0.326901	0.328289	0.995773	0.319361	0.613085
TNFRSF12A	500.998	-0.065008	0.252272	-0.25769	0.796646	0.922404
H19	2344.31	-9.74713	0.822307	-11.8534	2.06628e-32	1.31774e-28
MAP3K9	2489.04	0.0972878	0.141387	0.688094	0.491393	0.754612
RALA	2575.79	0.245569	0.0995601	2.46654	0.0136427	0.0935433
BAIAP2L1	1213.89	0.260138	0.131075	1.98465	0.0471839	0.208657
KDM7A	1714.81	0.259744	0.173152	1.50009	0.13359	0.380396
ETV1	930.438	-0.460055	0.340107	-1.35268	0.176159	0.442004
AGK	959.229	0.140431	0.0689156	2.03772	0.041578	0.191911
ALDH3B1	14.1176	-0.0130397	0.252586	-0.0516248	0.958828	0.98612
TTC22	15.2671	0.67854	0.35627	1.90457	0.0568362	0.232398
PHTF2	914.891	-0.0936805	0.173725	-0.539247	0.589716	0.81751
CCL26	18.1686	-0.985037	1.08015	-0.911946	0.361797	0.652204
FARP2	378.628	-0.0396448	0.10376	-0.382081	0.702401	0.877291
USH1C	137.508	0.454398	0.314416	1.44521	0.148398	0.402899
GGCT	761.229	-0.103348	0.114531	-0.90236	0.366866	0.656706
DBF4	706.45	-0.159843	0.19794	-0.807533	0.419359	0.701067
TBXA2R	3.06435	-3.54837	1.08284	-3.27692	0.00104947	0.0164947
IFRD1	1633.28	0.12331	0.162838	0.757253	0.448898	0.723915
LGALS14	12.9157	0.663219	0.468231	1.41644	0.156648	0.414259
COX10	454.676	-0.0789774	0.0820467	-0.962591	0.335753	0.629563
GTF2IRD1	838.647	0.159028	0.137224	1.1589	0.246498	0.53201
PAF1	933.483	-0.00212416	0.0996007	-0.0213267	0.982985	0.994289
VPS41	2442.11	-0.0423149	0.0917235	-0.461331	0.644561	0.851816
ARHGAP44	394.479	0.134787	0.116012	1.16184	0.245302	0.53066
ELAC2	1665.19	0.121576	0.0968086	1.25584	0.209172	0.487831
SCIN	39.5633	0.280348	0.474251	0.591137	0.554429	0.797364
ARSD	587.767	-0.241078	0.122773	-1.9636	0.0495765	0.214641
PNPLA4	283.509	-0.168906	0.146854	-1.15017	0.250075	0.536525
ADIPOR2	2912.96	0.0324371	0.088205	0.367747	0.713062	0.882769
CDKL3	96.6753	0.20022	0.190682	1.05002	0.293708	0.584422
PRSS21	4.13074	0	2.6622	0	1	1
MARK4	1034.42	0.159195	0.152451	1.04424	0.296375	0.587526
PROM1	3784.32	0.277836	0.254622	1.09117	0.275198	0.564621
CCDC124	127.016	-0.584103	0.316845	-1.8435	0.0652565	0.251019
CEACAM21	1.79944	-0.437491	0.835733	-0.523482	0.600639	0.824488
PAFAH1B1	6916.53	0.0471596	0.080203	0.588002	0.556531	0.798526
NOS2	59.953	2.07355	0.691016	3.00073	0.00269337	0.0323475
POTEF	5.71382	-5.56993	0.784729	-7.0979	1.26668e-12	1.86417e-09
KIAA0100	5370.9	-0.0428419	0.0634929	-0.674751	0.499834	0.761371
GAS7	632.962	0.755897	0.231505	3.26514	0.00109409	0.0169353
TRAPPC6A	82.3435	-0.438952	0.309051	-1.42032	0.155513	0.413117
MATK	38.7503	-0.0557909	0.373109	-0.14953	0.881136	0.956942
CD79B	2.84094	0.354224	1.41854	0.24971	0.802812	0.925487
SCN4A	40.1915	-1.10295	0.555366	-1.98599	0.0470347	0.208245
ST7L	319.185	-0.141333	0.159095	-0.888356	0.374349	0.662417
TKTL1	1.75281	0.649393	0.97152	0.66843	0.503859	0.763851
PAX6	337.484	0.0357798	0.483416	0.0740145	0.940999	0.980833
RPUSD1	89.0075	0.167348	0.349812	0.478395	0.632369	0.845605
RHBDF1	738.778	0.497606	0.210942	2.35897	0.0183258	0.113686
LUC7L	2617.85	-0.00992533	0.0840964	-0.118023	0.906049	0.966282
CACNA2D2	647.572	0.240819	0.164994	1.45956	0.14441	0.396888
BAIAP3	204.825	0.209516	0.320741	0.653225	0.513611	0.770055
TSR3	212.519	-0.117023	0.193266	-0.605504	0.544844	0.790892
PIGQ	381.661	-0.0941133	0.258802	-0.36365	0.716119	0.883913
CRAMP1	1789.69	0.158682	0.095737	1.65748	0.097423	0.315059
TEAD3	1083.74	-0.108607	0.171601	-0.632904	0.526796	0.778239
DNAJC11	1634.9	-0.284393	0.132186	-2.15146	0.0314396	0.160873
MYLIP	1015.5	0.128262	0.246066	0.521249	0.602193	0.825607
NOX1	8.34561	-0.153331	0.357819	-0.428516	0.668276	0.861785
E2F2	163.39	-0.82629	0.260873	-3.1674	0.00153809	0.0216056
PSMB1	3759.82	0.058949	0.0676118	0.871875	0.383277	0.670332
SYN1	68.7364	0.126428	0.285752	0.442438	0.658173	0.857893
JARID2	5209.29	0.0795979	0.120126	0.662621	0.507573	0.766232
FAR2P1	159.901	-5.4922	0.241395	-22.7519	1.37344e-114	2.62767e-110
CAMK1G	27.8136	0.124464	0.403039	0.308814	0.757463	0.903972
CDK11A	555.311	0.132797	0.108381	1.22528	0.220469	0.502302
NADK	760.891	-0.117442	0.170885	-0.687255	0.491922	0.754753
TFAP2B	8.13957	2.83772	0.862451	3.29029	0.00100083	0.0159699
DLEC1	132.69	0.100632	0.367114	0.274117	0.783995	0.916532
CYTH3	581.005	0.236482	0.126453	1.87012	0.0614669	0.242872
ADAM22	510.712	0.211607	0.14053	1.50578	0.132123	0.377788
SYPL1	2645.82	0.0710183	0.0961959	0.738268	0.460352	0.732307
CYB561	515.605	-0.200419	0.131962	-1.51876	0.128824	0.372107
SPAG9	3776.61	0.365418	0.148543	2.46001	0.0138932	0.0948289
CELSR3	878.197	0.360647	0.191937	1.87898	0.0602467	0.240249
AASS	6254.43	-0.0257092	0.140806	-0.182587	0.855122	0.94618
PLEKHG6	228.174	0.587345	0.264495	2.22063	0.0263762	0.144056
SS18L2	491.066	-0.0959049	0.0974586	-0.984058	0.325087	0.618739
MPND	230.598	-0.380355	0.240724	-1.58005	0.114095	0.347193
MGST1	2413.61	-0.0249131	0.142028	-0.17541	0.860758	0.947968
CRY1	1308.16	0.230275	0.12303	1.87169	0.0612496	0.242665
NFIX	12.0953	-0.976298	0.339549	-2.87528	0.00403673	0.0419504
ST3GAL1	332.675	-0.00682691	0.189051	-0.0361115	0.971193	0.990856
REN	13.2304	-5.05008	1.2372	-4.08186	4.46776e-05	0.00182257
IL32	21.3395	-0.351838	0.56767	-0.619793	0.535394	0.783666
PKD1	341.22	0.20525	0.283253	0.724618	0.468687	0.738382
MAPK8IP2	47.874	-0.499238	0.361885	-1.37955	0.167726	0.42971
MED24	1581.49	-0.0634998	0.108934	-0.582917	0.559949	0.800668
RHOBTB2	309.572	0.0570709	0.131237	0.434868	0.663659	0.860634
HEATR5B	1826.91	0.0276111	0.131344	0.21022	0.833496	0.937585
SEC62	3352.68	0.181299	0.0879928	2.06039	0.0393613	0.185849
RPS20	6944.23	-0.128486	0.0911441	-1.4097	0.158627	0.417088
CSDE1	26716.8	-0.167752	0.125956	-1.33183	0.182915	0.451676
UBE3C	2868.16	0.120693	0.090628	1.33174	0.182946	0.451686
REV3L	2114.2	-0.100752	0.175719	-0.573368	0.566395	0.805159
TENM1	161.266	0.758148	0.297552	2.54795	0.0108358	0.080634
PAX7	69.3572	2.21208	0.989104	2.23645	0.0253226	0.140475
MASP2	179.082	-0.0847534	0.27676	-0.306235	0.759426	0.904973
IYD	2.89811	0.0622185	0.946807	0.065714	0.947606	0.983173
FAM76A	267.946	-0.341887	0.178149	-1.91911	0.054971	0.228037
TRAF3IP3	50.2763	-0.364618	0.224342	-1.62528	0.104102	0.327746
MED15P9	3.20847	-5.00527	0.835139	-5.99335	2.05566e-09	9.59243e-07
VTA1	2300.34	-0.0545422	0.0833794	-0.654145	0.513018	0.769689
MLXIPL	320.758	0.107257	0.419147	0.255894	0.798033	0.923017
BAZ1B	4723.87	-0.0247369	0.122966	-0.201168	0.840567	0.940105
RANBP9	2808.15	0.175507	0.099375	1.76611	0.0773776	0.275801
ETV7	7.92783	-0.262062	1.06397	-0.246306	0.805445	0.926696
SPRTN	403.301	-0.116119	0.144618	-0.802935	0.422012	0.702455
METTL13	1022.47	-0.136808	0.12658	-1.0808	0.279785	0.569111
DYRK4	111.395	-0.328893	0.131134	-2.50806	0.0121396	0.0866677
ZNF207	8268.4	-0.0984271	0.075959	-1.29579	0.195047	0.469921
UQCRC1	2328.78	-0.256036	0.152529	-1.67861	0.093228	0.30701
STARD3NL	1391.28	0.0997568	0.0896709	1.11248	0.265933	0.554835
CYP4F27P	2.82513	-4.74509	1.03776	-4.57241	4.82142e-06	0.000368973
NCAPD2	3718.84	-0.35002	0.160663	-2.1786	0.0293611	0.154666
IFFO1	196.961	0.0994145	0.162913	0.610232	0.541708	0.788114
GIPR	668.139	0.572636	0.263108	2.17643	0.0295233	0.155261
PHF7	125.29	-0.108386	0.187014	-0.579563	0.562209	0.802726
SEMA3G	19.5237	0.369984	0.403534	0.91686	0.359216	0.64999
NISCH	2994.58	0.00789015	0.117539	0.0671278	0.94648	0.982835
STAB1	8.27464	-1.49723	0.595958	-2.5123	0.0119946	0.0860155
FUZ	194.422	-0.284955	0.15024	-1.89667	0.0578717	0.234577
SLC6A13	4.52418	0.320445	0.532503	0.601771	0.547327	0.792032
LINC00865	2.1588	-4.11618	1.15452	-3.56528	0.000363473	0.00807661
PRSS3	145.827	1.14668	0.354483	3.23478	0.00121735	0.018256
ZNF200	401.262	0.151104	0.132026	1.1445	0.252414	0.539273
CD4	31.1236	-0.542836	0.255375	-2.12565	0.0335328	0.167375
LRRC23	219.395	0.0897374	0.219302	0.409196	0.682396	0.867736
NGFR	32.9716	-4.1047	0.687851	-5.96743	2.41024e-09	1.04802e-06
HFE	26.2456	-0.28952	0.355251	-0.814974	0.415087	0.697819
SCMH1	824.902	-0.109505	0.121696	-0.899821	0.368215	0.657768
FYN	2180.57	-0.311795	0.14481	-2.15314	0.0313081	0.160457
HIVEP2	441.745	-0.273087	0.268166	-1.01835	0.308512	0.6018
FMO1	11.6841	-0.0586773	0.489771	-0.119806	0.904637	0.965868
ELOA	2054.52	-0.114262	0.128051	-0.892321	0.372221	0.660827
LYPLA2	1182.05	-0.237462	0.223713	-1.06146	0.288482	0.579388
CLCN6	1223.3	-0.0137281	0.143496	-0.0956686	0.923784	0.975431
MRC2	755.655	-0.105077	0.259076	-0.405582	0.68505	0.869238
NME1-NME2	3304.97	-0.028032	0.10248	-0.273537	0.784441	0.916633
TSPAN9	637.411	0.34633	0.149459	2.31723	0.0204912	0.122244
BTBD7	1829.99	-0.154609	0.118359	-1.30628	0.191458	0.464609
APBA3	124.715	0.153381	0.222936	0.688004	0.491451	0.754612
MKS1	488.368	-0.0816951	0.112184	-0.728224	0.466476	0.736621
ABHD5	336.915	0.099752	0.13093	0.761871	0.446137	0.72184
ANOS1	1017.62	0.0984096	0.226767	0.433968	0.664311	0.860793
AKAP8L	2938.14	0.209997	0.152692	1.37529	0.169041	0.431727
MBTD1	2831.71	-0.126595	0.138228	-0.915836	0.359753	0.650559
UTP18	1302.52	-0.0426813	0.112482	-0.379449	0.704354	0.878182
RNF216	1567.67	0.0693881	0.0705328	0.983771	0.325228	0.618834
TTC19	2166.64	0.0199175	0.100112	0.198952	0.8423	0.941015
PTBP1	4872.24	-0.046657	0.124765	-0.37396	0.708434	0.879886
DPF1	62.5643	-0.280223	0.277605	-1.00943	0.312768	0.605655
SYT7	255.454	0.535868	0.387836	1.38169	0.167067	0.42898
LARS2	995.893	-0.0491537	0.0714858	-0.687601	0.491704	0.754696
PIK3C2A	5871.22	0.301534	0.118686	2.5406	0.0110663	0.0819671
PLAUR	242.725	-0.199249	0.260869	-0.763791	0.444992	0.720549
ANLN	2973.6	-0.379213	0.173749	-2.18253	0.0290706	0.153556
WIZ	524.84	-0.220673	0.174935	-1.26146	0.207143	0.4846
RABGAP1	2349.35	-0.0837046	0.113152	-0.739753	0.45945	0.731897
DCN	16.3988	-0.463774	0.750105	-0.618279	0.536391	0.784275
QPCTL	134.385	-0.309517	0.221033	-1.40032	0.161417	0.420927
PPP5C	1253.75	-0.210342	0.0992223	-2.11991	0.0340138	0.169026
CEP68	959.382	-0.191053	0.120576	-1.5845	0.11308	0.345504
MAP4K3	2173.53	0.104255	0.110116	0.946781	0.34375	0.636469
ZBTB32	2.87872	-0.471799	0.542491	-0.86969	0.38447	0.671138
LDAF1	312.252	0.420104	0.13268	3.16629	0.00154395	0.0216244
GABRA3	49.5071	0.568837	0.519446	1.09508	0.27348	0.562692
BRCA1	1083.56	-0.36718	0.171881	-2.13625	0.0326591	0.164777
ERCC1	694.312	-0.230208	0.124389	-1.8507	0.0642122	0.248703
CD22	18.0035	-0.254206	0.686785	-0.370139	0.711279	0.882069
SEMA3B	120.491	0.0282443	0.285711	0.0988563	0.921252	0.973779
MBTPS2	756.01	0.0111252	0.105756	0.105196	0.91622	0.971035
PRICKLE3	70.6551	-0.057444	0.230241	-0.249496	0.802978	0.925623
LTF	9.29972	0.459285	1.06067	0.433016	0.665003	0.861004
EXTL3	2726.4	0.454492	0.133827	3.39611	0.000683514	0.0122874
ELOVL5	3552.47	-0.0544078	0.170842	-0.318468	0.75013	0.90091
ALOX5	33.1664	-0.136562	0.34535	-0.39543	0.692526	0.87305
KDM5D	2733.59	-0.212169	0.186662	-1.13665	0.255686	0.543495
CALCOCO1	1853.54	-0.0280421	0.128834	-0.21766	0.827694	0.935359
UBR7	915.49	-0.0509257	0.0940305	-0.541586	0.588103	0.817355
MAP4K5	3142.07	0.062096	0.11805	0.526013	0.598879	0.82374
EHD3	446.746	-0.230191	0.205191	-1.12184	0.261931	0.550688
PSMC4	1732.24	0.0179961	0.141638	0.127057	0.898896	0.963402
MAN2B2	483.076	0.311815	0.11299	2.75967	0.00578603	0.0521316
SLC7A14	274.906	-0.17529	0.57768	-0.303438	0.761556	0.906417
CLDN11	300.283	0.00324735	0.347209	0.00935273	0.992538	0.998592
SLC25A39	936.082	0.0535509	0.219266	0.244228	0.807054	0.92718
MVP	124.041	0.975844	0.396234	2.46279	0.0137859	0.0942308
NUB1	1429.92	-0.0216681	0.055103	-0.39323	0.69415	0.874085
GBP4	24.9081	-3.81282	0.851703	-4.4767	7.5806e-06	0.000510676
RWDD2A	437.673	0.230718	0.141734	1.62782	0.103563	0.326945
CLK1	2500.57	0.144414	0.190022	0.75999	0.447261	0.722532
POLR3B	583.237	0.0487981	0.204047	0.239151	0.810988	0.92822
ANGEL1	2461.43	-0.551295	0.185164	-2.97733	0.00290769	0.0338556
RNF14	1064.74	0.206703	0.0969188	2.13274	0.0329461	0.165875
DNASE1L1	288.68	0.0397026	0.137061	0.289671	0.772068	0.910573
DDX11	897.782	-0.211743	0.121662	-1.74043	0.081784	0.284593
HEBP1	431.307	0.109722	0.207718	0.528224	0.597344	0.8226
GPRC5A	132.672	0.811807	0.422122	1.92316	0.0544602	0.226754
MAMLD1	149.455	0.0254006	0.293253	0.0866167	0.930976	0.977742
CD6	4.82363	-0.695408	0.52452	-1.3258	0.184907	0.454768
SIGLEC10-AS1	3.07256	-3.5425	0.932804	-3.79769	0.000146052	0.00425956
UFL1	1406.21	0.227313	0.123119	1.84629	0.06485	0.250093
POLA2	797.591	-0.330984	0.111408	-2.97091	0.00296919	0.0342828
ZC3H3	184.218	-0.0767192	0.25454	-0.301403	0.763107	0.906714
CAPN1	2489.65	0.0783422	0.189896	0.412553	0.679934	0.866663
ACP3	241.428	0.332928	0.269686	1.2345	0.217016	0.498852
MDH1	4907.12	-0.12621	0.0914834	-1.3796	0.16771	0.42971
SLC30A9	3140.04	0.00299889	0.097611	0.0307228	0.975491	0.9923
MTMR11	97.1778	0.415984	0.358772	1.15947	0.246266	0.53184
COX15	1326.67	-0.0251538	0.0907907	-0.277052	0.78174	0.915539
CCDC88C	1061.09	-0.232824	0.104759	-2.22247	0.0262514	0.143655
YAF2	375.392	0.0691945	0.118455	0.58414	0.559126	0.80027
ZMYND11	2003.03	0.0678249	0.0984805	0.688714	0.491003	0.754285
WAS	7.69236	-0.710911	0.353816	-2.00927	0.0445089	0.200505
DPEP1	60.007	1.09057	0.461739	2.36188	0.0181826	0.112981
BID	320.955	0.122406	0.122565	0.998699	0.317941	0.611618
MATR3	19476.1	-0.101165	0.096196	-1.05166	0.292957	0.583491
NPC1L1	161.864	0.779618	0.266828	2.9218	0.00348019	0.0380629
XYLT2	372.986	-0.125607	0.208687	-0.601894	0.547245	0.792004
STMN4	2.56244	-2.13218	0.748976	-2.84679	0.00441623	0.0441669
NUDCD3	1882.59	-0.0883964	0.0646028	-1.36831	0.171216	0.435204
ISL1	430.735	-0.22128	0.411068	-0.538306	0.590366	0.817995
CHDH	269.429	-0.295076	0.152829	-1.93076	0.0535128	0.224922
IL20RA	49.5818	0.971408	0.326313	2.97692	0.00291161	0.0338556
GLT8D1	1410.94	-0.159947	0.100496	-1.59158	0.111479	0.342786
ATP2C1	4718.99	0.380589	0.110203	3.45354	0.000553278	0.0106599
IGF1	15.5935	-0.146986	0.521515	-0.281844	0.778063	0.913526
SLC38A5	461.749	0.857923	0.379089	2.26312	0.0236286	0.134422
RALBP1	1572.52	-0.0672085	0.124566	-0.539542	0.589513	0.81743
RUFY3	1840.08	0.202023	0.113607	1.77827	0.0753602	0.272041
CNTN1	707.511	0.322019	0.285275	1.1288	0.258982	0.547611
SLC11A1	6.27796	0.0100993	0.420178	0.0240359	0.980824	0.993981
WWTR1	1162.58	-0.484631	0.146904	-3.29897	0.000970402	0.0156146
AGPS	3952.8	0.0512611	0.111224	0.460881	0.644884	0.851872
ZNF285CP	10.1083	-0.213757	0.398771	-0.536039	0.591932	0.818849
STEEP1	486.878	0.00356305	0.125499	0.0283911	0.97735	0.993073
ATP1A2	73.5818	0.934322	0.762262	1.22572	0.220303	0.502302
TTC27	557.203	-0.190293	0.102546	-1.85569	0.063498	0.247303
ZNF582	207.545	0.121271	0.197777	0.613169	0.539765	0.786933
VSIG2	11.2193	0.328163	0.402199	0.815921	0.414545	0.697422
PHLDB1	1536.93	-0.281787	0.129725	-2.1722	0.0298409	0.156201
CYP24A1	1.76216	0.0986115	1.49349	0.0660274	0.947356	0.983161
PRDM11	63.2953	-0.114196	0.218909	-0.521659	0.601908	0.825498
SYT13	612.018	0.0666152	0.196146	0.33962	0.734143	0.892035
SNAI2	42.2318	-0.846766	0.404209	-2.09487	0.0361827	0.175785
CD74	285.591	-0.191884	0.319519	-0.600541	0.548146	0.792702
HGF	4.47046	0.130591	0.981976	0.132988	0.894203	0.961977
ZRANB1	2684.33	0.0593261	0.0911963	0.650533	0.515348	0.770965
NCDN	385.588	-0.250287	0.197754	-1.26564	0.20564	0.48272
ADGRA2	95.3539	0.346478	0.452942	0.764951	0.444301	0.720173
ZFP64	468.095	-0.00515351	0.0966747	-0.0533077	0.957487	0.985517
MNAT1	651.957	-0.0507285	0.123363	-0.411212	0.680917	0.8671
SAMD4A	456.015	-0.304057	0.308203	-0.986545	0.323866	0.617767
RUNX3	11.2691	-0.819742	0.67095	-1.22176	0.221797	0.504089
MRE11	956.632	-0.194874	0.116048	-1.67925	0.0931027	0.306793
APLNR	4.95184	-3.21341	0.848236	-3.78834	0.000151656	0.00435658
SERPINB1	266.904	-0.830955	0.418945	-1.98344	0.0473178	0.208798
CYP3A43	6.07211	1.77485	0.707283	2.50939	0.0120939	0.0864649
SLC7A9	4.20791	-0.288918	0.383155	-0.754049	0.45082	0.724958
SPAST	1518.99	0.00373407	0.115326	0.0323785	0.97417	0.992047
NRXN3	533.967	-0.719757	0.246381	-2.92131	0.00348558	0.0380629
OSBPL5	25.5175	0.120206	0.328613	0.365798	0.714516	0.883421
AQR	2577.5	-0.05091	0.0896652	-0.567779	0.570185	0.807221
CPS1	987.63	-0.0482061	0.33519	-0.143817	0.885645	0.958705
C8B	2.81509	-0.665936	0.712112	-0.935156	0.349708	0.642124
FHL1	1077.54	0.0251896	0.205269	0.122715	0.902333	0.964761
RTF2	1412.34	-0.0175473	0.0518359	-0.338517	0.734973	0.892164
GABRA1	9.22076	0.134865	0.511201	0.263819	0.791919	0.920687
NLRP2	49.9947	2.05765	0.657707	3.12852	0.0017569	0.0238729
SLC45A4	307.603	-0.201014	0.140382	-1.43191	0.15217	0.408664
RNF10	4581.37	0.0631418	0.0666455	0.947428	0.343421	0.636316
ZNF839	350.207	-0.278241	0.112239	-2.47901	0.0131748	0.0915914
ZDHHC6	1000.78	-0.0412596	0.138234	-0.298477	0.765339	0.907623
GRAMD1B	1115.1	-0.23716	0.171935	-1.37935	0.167785	0.42971
RNH1	232.687	0.0807671	0.255469	0.316152	0.751887	0.902053
NDUFS1	2726.8	0.100731	0.103979	0.96877	0.33266	0.626978
RB1CC1	3293.29	0.130205	0.12318	1.05702	0.2905	0.581511
ERP44	2150.2	0.248489	0.119061	2.08708	0.0368813	0.177941
ALAS1	1133.38	0.184969	0.112234	1.64807	0.0993387	0.318724
BIRC3	15.1797	0.551938	0.390387	1.41382	0.157414	0.415457
AKAP11	2215.3	0.344067	0.123992	2.77492	0.00552157	0.0505933
GLRX2	83.0618	0.26043	0.185243	1.40588	0.15976	0.418709
SNAPC1	578.094	0.0403799	0.247186	0.163359	0.870236	0.952099
DERA	1040.85	0.388377	0.117725	3.29902	0.000970213	0.0156146
STRAP	6441.29	0.0820508	0.0933469	0.878988	0.379408	0.666955
ABCC2	37.9817	0.424619	0.248585	1.70814	0.0876096	0.296139
DEF6	36.1371	0.187369	0.261607	0.716222	0.473854	0.742176
PLEKHO1	1500.13	-0.366196	0.181345	-2.01934	0.0434524	0.197091
GCLM	607.04	0.363607	0.210394	1.72822	0.0839482	0.288555
UBR2	2026.93	0.143302	0.111318	1.28732	0.197984	0.47392
EHD2	119.221	0.510349	0.306081	1.66737	0.0954416	0.310754
DEPDC1	1001.5	-0.680368	0.288528	-2.35807	0.0183703	0.113825
CCDC28A	276.18	-0.0817366	0.140651	-0.58113	0.561153	0.801671
RRAGD	441.34	-0.0213087	0.204206	-0.10435	0.916892	0.971243
HSF2	1453.52	0.104533	0.116865	0.894477	0.371067	0.659597
PHF20	2094.04	0.0256795	0.117165	0.219173	0.826515	0.934816
HSD17B6	33.446	0.297513	0.272608	1.09136	0.275115	0.564587
NR1H3	159.496	0.42774	0.188473	2.26951	0.0232375	0.13279
TYMP	27.436	0.195194	0.356372	0.547725	0.583881	0.814764
NCAPH2	449.695	0.0681653	0.210361	0.32404	0.745908	0.898037
TOMM34	1729.16	0.183706	0.0998108	1.84054	0.0656885	0.251854
SEC63	3053.66	0.096634	0.10086	0.958104	0.33801	0.631401
KPNA6	4113.14	-0.0466524	0.127217	-0.366714	0.713832	0.883092
VIM	17334.7	0.970741	0.292968	3.31347	0.000921469	0.015068
RTEL1-TNFRSF6B	61.4985	-0.0412745	0.296799	-0.139065	0.889399	0.960363
FAS	16.2912	1.40201	0.951566	1.47337	0.14065	0.391464
RNASET2	302.503	0.122534	0.150505	0.814153	0.415557	0.697897
CD44	161.044	0.0967258	0.463387	0.208737	0.834654	0.937838
KCNG1	195.217	-0.20556	0.343005	-0.599291	0.548979	0.793266
AGPAT4	2639.9	-0.000366129	0.0760718	-0.00481294	0.99616	1
BTN3A1	157.064	-0.0221422	0.232898	-0.0950724	0.924257	0.975438
PLVAP	20.7928	-3.20072	0.725377	-4.41249	1.02188e-05	0.000624618
PRKCH	417.491	-0.00586013	0.241193	-0.0242964	0.980616	0.993981
INSRR	3.96993	-0.187938	0.787585	-0.238626	0.811396	0.928341
IFNGR1	1239.45	0.297941	0.0928313	3.20949	0.0013297	0.0194197
B4GALT7	254.88	0.411143	0.255256	1.61071	0.107244	0.334584
SH2D2A	11.5472	0.25696	0.739837	0.34732	0.728351	0.888923
STING1	4.60001	-3.19309	0.902217	-3.53916	0.0004014	0.00859014
TNFRSF1B	8.5224	-0.684916	0.707627	-0.967906	0.333091	0.627398
VEZT	4502.58	0.126709	0.100433	1.26163	0.207081	0.484515
POU2F2	37.8778	0.308117	0.26346	1.1695	0.242201	0.527887
BRD9	1086	0.0766563	0.101645	0.754154	0.450757	0.724958
SNX1	2192.38	-0.0830129	0.0699224	-1.18721	0.235143	0.519787
TBPL1	728.112	-0.11065	0.119042	-0.929504	0.352628	0.644979
ARNTL2	713.311	-0.0833344	0.147692	-0.564245	0.572588	0.808418
BCLAF1	8437.09	-0.0724454	0.163642	-0.442707	0.657978	0.857863
SLC39A9	2285.05	0.133849	0.102725	1.30298	0.19258	0.466277
ANK1	34.9942	0.137249	0.57325	0.239423	0.810778	0.928128
TFB1M	271.964	-0.0212734	0.113932	-0.18672	0.85188	0.945222
RABEP1	2753.89	0.00833461	0.0980381	0.085014	0.93225	0.977922
HMGB3	5600.63	-0.331736	0.113823	-2.91449	0.00356271	0.0385303
NUP160	4558.85	0.00269216	0.106747	0.0252199	0.97988	0.993959
BAK1	407.47	0.0537781	0.160882	0.33427	0.738176	0.893508
IKZF2	396.758	1.03251	0.305973	3.37451	0.000739483	0.0129897
GRN	1627.26	0.257172	0.253792	1.01331	0.31091	0.603831
FAM13B	1743.41	-0.122179	0.127318	-0.959636	0.337238	0.630822
ARHGAP31	134.703	0.146976	0.20592	0.713751	0.475381	0.74312
CENPQ	397.071	0.030763	0.141977	0.216676	0.828461	0.935496
SARS1	2797.04	-0.122162	0.09405	-1.29891	0.193976	0.468581
RANBP3	1016.48	-0.0466052	0.111066	-0.419617	0.674765	0.864162
ARID4A	1029.71	0.110045	0.11275	0.976013	0.329058	0.622828
EIPR1	360.167	-0.15296	0.110097	-1.38931	0.164737	0.425739
PNPLA6	544.127	0.210187	0.230226	0.912959	0.361264	0.651735
IFT88	517.616	-0.42151	0.146978	-2.86784	0.0041328	0.0424909
ALG1	425.398	-0.0380446	0.145202	-0.262012	0.793312	0.920891
ZCCHC8	1023.57	0.0893349	0.113482	0.78722	0.431153	0.709943
ABCF2	1577.22	-0.0980764	0.160699	-0.610311	0.541656	0.788114
CHPF2	619.477	0.156248	0.216448	0.721876	0.470371	0.73948
LRRC7	740.471	-0.860753	0.275194	-3.1278	0.0017612	0.0239143
BCL6B	41.6418	-3.16753	0.762177	-4.15589	3.24019e-05	0.00142695
UBA6	2995.78	0.343593	0.127435	2.69622	0.00701314	0.0599265
GAB2	2110.14	0.1212	0.210503	0.575763	0.564775	0.804136
ATP6V0A1	1939.14	0.122842	0.0879199	1.3972	0.162353	0.422074
PIAS1	1397.47	0.110045	0.130863	0.840921	0.400392	0.68524
SLC4A7	2450.91	0.187288	0.148253	1.2633	0.206483	0.483707
APBA2	463.384	-0.350837	0.159045	-2.2059	0.027391	0.147822
MAP2K3	359.196	0.00518812	0.187944	0.0276046	0.977977	0.993293
MPZ	161.611	-3.05626	0.36266	-8.42733	3.53645e-17	7.5177e-14
TMSB10	17793.2	0.235298	0.138677	1.69674	0.0897456	0.299641
ASTE1	211.346	-0.112561	0.148642	-0.757265	0.448891	0.723915
RNF19A	1800.52	0.247644	0.174254	1.42117	0.155267	0.412979
PEX3	449.208	0.0414168	0.107184	0.386407	0.699195	0.876094
GABARAPL2	1371.78	0.149866	0.0752076	1.99269	0.0462952	0.206028
SH3YL1	1355.68	-0.236079	0.103591	-2.27896	0.0226694	0.130714
FAM136A	2167.61	-0.140048	0.109807	-1.2754	0.202167	0.478242
VCL	10993.1	0.362817	0.169461	2.14101	0.0322733	0.163911
DEPDC1B	880.882	-0.536552	0.167689	-3.19969	0.00137576	0.019895
DAPK2	48.0567	0.996294	0.310854	3.20502	0.00135051	0.0196636
NSMAF	1222.42	0.253348	0.127873	1.98124	0.0475646	0.209582
ADSS2	2115.99	0.0283137	0.148467	0.190707	0.848755	0.944146
TIMP2	2745.32	0.190232	0.106535	1.78563	0.074159	0.269725
RFC1	2778.93	-0.0266091	0.102827	-0.258776	0.795808	0.921857
TBC1D23	1545.11	0.373911	0.120663	3.09881	0.00194302	0.0256903
CUL3	3338.31	0.0463163	0.0976729	0.474198	0.635359	0.847145
MYOM2	60.4309	-0.694836	0.227059	-3.06015	0.00221223	0.0283296
OTC	2.02993	0.506464	0.719568	0.703845	0.481529	0.747232
CYP46A1	47.2003	0.249979	0.18769	1.33187	0.182903	0.451676
ZZZ3	2143.09	0.00421139	0.14729	0.0285925	0.97719	0.99302
SLC18A1	15.2174	0.948769	0.473871	2.00217	0.0452665	0.202663
USP2	414.818	-0.456666	0.189697	-2.40735	0.0160688	0.104284
CASR	44.4037	-0.513183	0.677824	-0.757103	0.448988	0.723915
TUBG2	483.691	0.336281	0.150975	2.22739	0.025921	0.14267
RPL26L1	242.7	-0.103093	0.12452	-0.827919	0.407717	0.691651
FLT4	106.563	-0.845927	0.363008	-2.33032	0.0197891	0.119358
NSUN2	2567.11	0.0577848	0.13097	0.441207	0.659063	0.858264
FBXO42	1312.45	-0.081163	0.125643	-0.645983	0.51829	0.772296
MFAP3	1782.59	0.017206	0.104804	0.164174	0.869594	0.951968
MRI1	398.798	-0.0264261	0.119427	-0.221274	0.824879	0.933725
METTL1	204.715	-0.21985	0.271344	-0.810225	0.417811	0.699783
AGA	333.077	-0.124846	0.114058	-1.09458	0.273699	0.562835
PI4K2B	1044.79	0.156985	0.101386	1.54838	0.12153	0.360038
BOD1L1	2759.29	0.189339	0.101183	1.87126	0.0613091	0.242674
MAT2B	1801.05	-0.302209	0.123203	-2.45295	0.0141691	0.0962309
TLL1	109.315	0.740811	0.319113	2.32147	0.0202614	0.121517
EDC4	1481.4	0.0632308	0.162972	0.387986	0.698027	0.875604
TRIO	2947.47	0.0159759	0.101155	0.157935	0.874508	0.954246
VCAN	13970.4	0.66312	0.252847	2.62261	0.00872581	0.0703142
CLEC16A	594.589	0.0430293	0.102904	0.41815	0.675837	0.864659
MSR1	25.0057	1.03095	0.363692	2.83468	0.0045871	0.0450516
CDH1	11018.8	-0.306667	0.232327	-1.31998	0.186841	0.457283
MTREX	3293.16	0.0922351	0.0874273	1.05499	0.291429	0.582249
DNAH5	166.107	-0.521145	0.342208	-1.52289	0.127786	0.370688
ZFYVE16	2706.87	0.0198419	0.138902	0.142848	0.88641	0.958957
RIPOR1	1107.66	0.165852	0.191043	0.86814	0.385318	0.672189
C6	8.07448	-0.734952	0.597081	-1.23091	0.218357	0.500432
RAI14	3616.46	0.0285716	0.120329	0.237445	0.812312	0.928495
SOX30	7.721	0.237466	0.414225	0.573279	0.566456	0.805159
PNKP	337.225	-0.294066	0.175424	-1.67631	0.0936775	0.307839
BEST2	11.1343	-1.59546	0.887915	-1.79686	0.0723572	0.266014
PHLPP2	1337.79	0.411688	0.159628	2.57905	0.0099072	0.0765499
SPDL1	1315.68	-0.29066	0.161032	-1.80498	0.071078	0.263464
STAU2	2571.61	-0.0359035	0.0866528	-0.414337	0.678627	0.866259
SLC66A1	251.537	0.00289372	0.17482	0.0165526	0.986794	0.996394
CTNS	359.947	0.0749649	0.163774	0.457733	0.647145	0.852874
RTN4R	24.4761	-0.531725	0.337819	-1.57399	0.115489	0.348838
PHF23	1362.73	-0.0718081	0.196402	-0.365618	0.71465	0.883421
CDH10	1468.95	-0.851285	0.340659	-2.49893	0.0124567	0.0881757
INPP4A	3504.79	0.100625	0.0782678	1.28565	0.198565	0.474513
RAB27B	799.529	1.22218	0.41372	2.95412	0.00313561	0.0356874
PSMA4	4303.64	0.0889863	0.0925653	0.961336	0.336383	0.6299
MYO16	156.256	0.611471	0.293373	2.08428	0.0371347	0.178732
LSG1	1309.28	-0.171475	0.145032	-1.18233	0.237077	0.52189
PARP3	85.1847	0.143933	0.204823	0.702717	0.482232	0.747655
TNC	2241.91	0.120317	0.441301	0.272642	0.785129	0.91715
THAP3	178.882	-0.0300335	0.204482	-0.146876	0.88323	0.957649
RIPOR3	20.6234	0.439273	0.50617	0.867837	0.385484	0.672362
IL1RAPL2	10.6095	-2.94261	0.734626	-4.00559	6.18641e-05	0.00228298
AIFM2	177.239	0.0221745	0.222732	0.099557	0.920696	0.973406
SPATA7	960.142	0.127149	0.145404	0.874455	0.381871	0.669184
MED17	1514.3	0.258215	0.115306	2.23938	0.0251313	0.139914
RETSAT	404.297	0.170876	0.209155	0.816983	0.413938	0.697033
CAPG	446.45	0.149763	0.227169	0.659259	0.509729	0.767342
AP2S1	795.719	-0.134033	0.0981424	-1.3657	0.172034	0.436172
USH2A	71.7565	-0.158509	0.381467	-0.415526	0.677757	0.865842
RCSD1	9.93015	-2.90862	0.743676	-3.91114	9.18614e-05	0.00299479
ADAM28	250.05	0.975917	0.328757	2.96851	0.00299252	0.0345104
BARX2	5.28923	-0.0111887	0.39492	-0.0283316	0.977398	0.993073
DCUN1D1	1590.35	0.0851775	0.116339	0.732149	0.464078	0.735549
JADE2	489.099	0.0122693	0.287424	0.0426873	0.965951	0.988953
GIPC3	46.5888	-2.88604	0.63885	-4.51755	6.2559e-06	0.000444379
LCP2	3.14557	-2.48151	1.03565	-2.39608	0.0165713	0.106283
TRIT1	1084.58	-0.268584	0.115807	-2.31924	0.0203821	0.121936
ADRB1	2.12968	-0.374533	0.617406	-0.606623	0.544101	0.790113
CUL7	1693.76	0.109301	0.183457	0.595787	0.551317	0.795141
CTNNA1	13353.1	0.110471	0.0700005	1.57815	0.114532	0.347593
PHKA2	1366.51	0.257275	0.0911056	2.82392	0.00474405	0.0461466
CNTLN	329.836	-0.536456	0.173141	-3.09838	0.00194581	0.0256917
EPHA3	76.737	-2.63729	0.778692	-3.38682	0.00070709	0.0125977
HSPA5	24043.7	0.329472	0.142168	2.31748	0.0204775	0.122232
DSG2	11244.5	0.273817	0.112692	2.42978	0.015108	0.100089
GEMIN8	242.86	-0.292901	0.174568	-1.67786	0.0933746	0.307107
OFD1	1532.31	0.0536048	0.131069	0.408982	0.682553	0.867736
GPM6B	2018.3	-0.0327509	0.153658	-0.213141	0.831217	0.936419
PREX2	1205.61	-0.110679	0.19115	-0.579017	0.562578	0.802927
WDR37	671.745	0.106463	0.0622236	1.71097	0.087086	0.295308
YTHDC2	2095.48	-0.102471	0.115465	-0.88747	0.374826	0.663015
CTPS2	1866.34	-0.00371122	0.0920668	-0.0403101	0.967846	0.989532
ATP6V1H	1150.42	0.082362	0.0809894	1.01695	0.309178	0.602423
POLR2B	6288.99	-0.0305128	0.101945	-0.299305	0.764707	0.907535
FAM214A	1601.74	-0.0128648	0.232789	-0.0552636	0.955928	0.98523
ARAP2	237.141	-0.146901	0.195867	-0.750006	0.453251	0.72689
TPR	9011.31	-0.118168	0.134865	-0.876193	0.380925	0.668182
LAMC3	64.2129	-2.85849	0.810367	-3.5274	0.000419666	0.00886209
KATNIP	721.576	-0.104803	0.118946	-0.8811	0.378264	0.665772
DTNBP1	372.996	-0.0152656	0.0951146	-0.160496	0.87249	0.953311
XK	67.5257	0.825157	0.361531	2.2824	0.0224659	0.129854
ANO2	86.7977	0.101607	0.24206	0.419761	0.67466	0.864162
C12orf4	437.452	-0.0833813	0.172728	-0.482733	0.629285	0.843845
SCML1	233.153	0.179015	0.202548	0.883815	0.376796	0.664656
WWC3	743.218	-0.291494	0.16189	-1.80056	0.0717717	0.264573
ARHGAP6	258.314	1.16607	0.427734	2.72616	0.00640755	0.0564148
FAM184B	602.921	0.0353633	0.124237	0.284645	0.775916	0.912461
MAP4	7064.52	0.106866	0.1193	0.895774	0.370374	0.659319
GOPC	2321.87	0.139305	0.0967163	1.44035	0.149769	0.405337
ROS1	19.5106	0.304429	0.517106	0.588716	0.556052	0.798237
USP28	3513.4	0.0591062	0.152442	0.38773	0.698216	0.875604
HDAC9	120.773	0.117614	0.449446	0.261687	0.793563	0.920891
TSPAN17	948.694	0.0150223	0.145996	0.102895	0.918046	0.972023
NOP16	317.959	-0.0423199	0.148885	-0.284245	0.776223	0.912571
CC2D2A	384.959	-0.458926	0.188966	-2.42862	0.0151565	0.100276
RRM2B	1818.14	0.401297	0.272817	1.47094	0.141308	0.392457
ZNF800	406.801	0.147678	0.120844	1.22205	0.221687	0.503929
SNX29	392.843	0.00480483	0.118003	0.0407179	0.967521	0.989525
LMO3	793.928	-1.05523	0.551975	-1.91174	0.0559094	0.230232
MRPS10	988.932	0.189928	0.0928852	2.04476	0.0408785	0.190003
GUCA1A	112.39	-0.0152992	0.296647	-0.0515739	0.958868	0.98612
RSF1	3419.31	0.0375561	0.0988906	0.379774	0.704113	0.877996
VPS13D	2226.66	0.0220187	0.194207	0.113378	0.909731	0.968003
CELF2	4057.28	-0.0606315	0.168936	-0.358903	0.719668	0.8849
FAM120A	1434.02	-0.0570933	0.0899673	-0.6346	0.525689	0.777686
R3HDM1	1864.24	-0.173473	0.0864367	-2.00694	0.0447565	0.201383
COL9A2	753.37	-0.695535	0.312912	-2.22278	0.0262305	0.143588
KITLG	333.835	0.099077	0.321324	0.30834	0.757823	0.903994
ERCC8	365.985	0.581046	0.206943	2.80776	0.00498875	0.0475323
ADAMTS6	220.053	-0.165914	0.305686	-0.542759	0.587296	0.816996
H6PD	1464.67	-0.297937	0.20339	-1.46486	0.14296	0.394516
VAMP3	2198.28	-0.0541585	0.114514	-0.472941	0.636255	0.847573
PER3	192.43	-0.477859	0.281448	-1.69786	0.089534	0.29948
UTS2	1.72024	0.459285	1.85071	0.248166	0.804006	0.926199
TNFRSF9	26.708	-0.799245	0.893501	-0.894509	0.37105	0.659597
EPN3	12.515	-0.974479	0.417201	-2.33575	0.019504	0.118578
LTBP1	4126.62	0.296986	0.144659	2.05301	0.0400711	0.187964
RCN1	3691.24	0.397896	0.154774	2.57083	0.0101455	0.0778158
ELN	9.80052	2.0431	0.939417	2.17486	0.0296403	0.155577
RFC2	846.626	-0.299504	0.104814	-2.85748	0.00427018	0.0431013
ARID1B	2444.67	-0.168386	0.0737082	-2.28449	0.0223425	0.129414
CLPTM1L	1173.62	-0.113483	0.103646	-1.09492	0.273552	0.562692
NEDD4L	3722.65	0.160817	0.133621	1.20353	0.228772	0.512467
FOXP3	8.60813	0.373147	0.453584	0.822662	0.4107	0.694571
ETV3L	13.5878	-2.83204	0.546232	-5.18468	2.16384e-07	4.22435e-05
HEXB	1494.68	0.112853	0.103105	1.09454	0.273719	0.562835
PTCD2	222.205	-0.154466	0.118152	-1.30735	0.191095	0.464021
NEXMIF	153.96	-0.525477	0.313167	-1.67794	0.0933585	0.307107
JKAMP	1985.19	0.147714	0.0964791	1.53105	0.125757	0.36727
DKK3	2131.58	0.170201	0.152214	1.11817	0.263496	0.552076
ARHGEF5	223.651	0.0153925	0.11257	0.136737	0.891239	0.960853
NFE2L3	2253.45	-0.16973	0.226991	-0.747739	0.454618	0.728028
MCUR1	554.674	0.435707	0.125832	3.46262	0.00053495	0.0104649
LIMA1	2380.54	-0.126294	0.155629	-0.811504	0.417076	0.69929
LETMD1	914.75	-0.134999	0.12486	-1.08121	0.279605	0.569067
SLC4A8	378.426	0.299723	0.191804	1.56265	0.118134	0.353478
MYBPC3	10.441	-2.72543	0.726639	-3.75073	0.000176318	0.00481858
PTGER3	172.43	-0.38357	0.417205	-0.919381	0.357897	0.648846
MAPK9	1950.35	0.11572	0.094133	1.22932	0.218951	0.501091
COL23A1	226.648	0.0278688	0.313727	0.0888313	0.929216	0.977099
BCAR1	274.767	0.0163347	0.260688	0.0626599	0.950037	0.983822
FHIP1B	922.246	-0.0674619	0.120631	-0.559243	0.575996	0.81041
NFIA	25.3288	-2.71478	0.628553	-4.3191	1.56669e-05	0.00085885
HOMER3	406.075	-0.0782321	0.258816	-0.302269	0.762447	0.906658
RAD51	532.391	-0.380106	0.167076	-2.27505	0.0229029	0.131506
POLQ	788.312	-0.320956	0.169387	-1.89481	0.0581181	0.235177
PIK3CB	2832.29	0.226557	0.111387	2.03396	0.0419558	0.193042
CYBA	278.868	0.274082	0.246104	1.11368	0.265416	0.554119
THOC3	147.171	-0.147616	0.0965364	-1.52912	0.126234	0.368324
HEBP2	1154.62	0.0798537	0.0962732	0.829449	0.40685	0.690855
MPHOSPH9	871.709	-0.268927	0.148851	-1.80668	0.0708118	0.262926
PLEKHA5	3540.46	-0.224506	0.11799	-1.90275	0.057073	0.232819
PRSS8	665.656	0.0211347	0.255273	0.0827924	0.934017	0.978567
SIKE1	2236.26	-0.123521	0.144708	-0.853589	0.393333	0.679418
RRP12	469.078	-0.281091	0.198099	-1.41894	0.155917	0.413158
FNIP2	955.027	0.146905	0.11713	1.2542	0.209768	0.48859
MSMO1	4671.26	0.764134	0.244672	3.1231	0.00178956	0.0241793
TTC17	3771.41	0.345627	0.131847	2.62143	0.00875624	0.070427
ALX4	2.03136	0.634056	0.636736	0.995791	0.319351	0.613085
FSTL4	18.4467	0.11232	0.469047	0.239465	0.810745	0.928128
FOXN3	2580.24	0.409971	0.179191	2.28791	0.022143	0.12861
METTL24	16.8484	-0.424431	0.284148	-1.4937	0.135255	0.382936
AKR7A2	414.004	-0.241034	0.117583	-2.0499	0.0403745	0.188726
MRTO4	817.227	-0.361208	0.182748	-1.97654	0.0480941	0.211041
NNAT	968.19	-0.846739	0.26762	-3.16396	0.00155638	0.0217507
USE1	120.538	0.0836029	0.18404	0.454265	0.649638	0.854277
MCF2L2	1082.65	0.47443	0.21334	2.22382	0.0261607	0.143411
NRIP2	49.2462	-0.00923394	0.198984	-0.0464055	0.962987	0.987347
LAMA3	154.251	0.422702	0.403574	1.0474	0.294916	0.586034
AP5M1	1462.69	0.15423	0.131216	1.17539	0.239839	0.525275
ANAPC4	1308.06	0.112775	0.109763	1.02744	0.304215	0.597071
KCNQ1	33.6305	0.042734	0.326354	0.130944	0.89582	0.962607
TRAPPC3	999.923	-0.242447	0.123238	-1.96731	0.0491471	0.213701
THRAP3	6129.92	-0.0715715	0.0890788	-0.803464	0.421707	0.702429
PHPT1	425.359	0.147379	0.276247	0.533502	0.593686	0.819908
ENTPD2	49.3188	0.657914	0.364332	1.80581	0.0709479	0.263159
LY75	230.008	0.329944	0.341115	0.96725	0.333419	0.627604
ARID4B	2705.83	-0.106095	0.159436	-0.665441	0.505768	0.765079
C3orf70	126.706	-2.66019	0.313894	-8.47479	2.35507e-17	5.63214e-14
SDCCAG8	496.473	-0.324272	0.171051	-1.89577	0.0579911	0.234812
PTPRN	236.667	0.298167	0.460062	0.648103	0.516918	0.771661
HHAT	376.568	0.0162733	0.109243	0.148965	0.881581	0.957123
KIF1B	6257.84	-0.0144728	0.153461	-0.0943089	0.924864	0.975656
FOXC1	185.816	0.218502	0.428288	0.510175	0.609929	0.830639
TBC1D22A	349.243	-0.0580852	0.128114	-0.453385	0.650271	0.85448
SYNE2	2705.15	-0.200047	0.173103	-1.15565	0.247824	0.533458
PLEKHH1	2711.88	0.458654	0.160111	2.8646	0.00417538	0.0426412
ATP9A	3079.01	0.311382	0.0992348	3.13783	0.00170205	0.0233391
CHRDL2	19.2964	0.682586	0.492737	1.3853	0.165962	0.427417
FAM168A	2418.33	-0.12629	0.0598181	-2.11123	0.0347522	0.171493
RELT	95.8114	0.17723	0.259617	0.682659	0.494823	0.757113
GALC	2039.22	0.0422785	0.142525	0.29664	0.766742	0.908225
NOP58	2025.52	-0.106416	0.199806	-0.532594	0.594314	0.820252
SZRD1	3054.26	-0.326138	0.113933	-2.86254	0.00420266	0.0427915
KCNH2	79.2	-0.0675021	0.253905	-0.265855	0.790351	0.920048
CUL1	2347.2	-0.00587562	0.118494	-0.0495858	0.960452	0.986968
FAM114A2	529.214	-0.09986	0.110357	-0.90488	0.365529	0.655356
CYFIP2	1969.5	0.160355	0.175038	0.916112	0.359608	0.650408
TAB2	3978.99	0.0624603	0.0932651	0.669707	0.503045	0.763163
GINM1	886.489	0.186245	0.0878137	2.12091	0.0339296	0.168812
EIF2AK2	2024.72	0.253217	0.12135	2.08667	0.036918	0.178048
USP36	1034.03	0.115568	0.0943337	1.2251	0.220538	0.502302
KMT2C	2826.78	0.197268	0.150168	1.31365	0.188964	0.460402
MCOLN3	493.472	0.357664	0.318024	1.12464	0.26074	0.549376
CCDC85A	76.8526	0.281951	0.166274	1.6957	0.0899431	0.299789
PUM2	4786.22	0.0355934	0.114656	0.310437	0.756229	0.903778
MRPL43	508.371	-0.0397823	0.0866737	-0.458989	0.646242	0.85233
ITIH4	57.9886	0.164527	0.307025	0.535874	0.592046	0.818849
ITIH1	5.12335	1.00039	0.429239	2.3306	0.0197743	0.119358
HPF1	813.995	-0.198656	0.104187	-1.90672	0.0565567	0.231733
ZFR	4207.88	0.0805367	0.09786	0.822979	0.41052	0.694497
ZNF280C	520.753	-0.143318	0.141443	-1.01326	0.310938	0.603831
NPFFR2	28.336	0.4475	0.845124	0.529509	0.596453	0.822024
PHF21B	258.831	0.0157209	0.121634	0.129248	0.897161	0.962912
TRAF1	289.116	-0.436971	0.202139	-2.16174	0.0306382	0.158296
RC3H2	3360.79	0.119586	0.124781	0.958364	0.337879	0.631401
IL17RB	274.754	-0.202106	0.1681	-1.20229	0.22925	0.513164
TRAF3IP2	374.434	0.0268193	0.181109	0.148084	0.882277	0.957269
GYG2	1636.6	0.130004	0.110937	1.17187	0.24125	0.52659
DCBLD2	4343.62	-0.135203	0.11431	-1.18277	0.236901	0.521856
SERPINB3	3.45818	-1.347	1.48333	-0.908089	0.363831	0.653966
SOAT1	2361.92	0.486572	0.192321	2.53	0.0114063	0.0834259
PKP2	3055.01	-0.28538	0.162361	-1.75769	0.0788008	0.278312
MSH4	8.96194	0.640298	0.407561	1.57105	0.116171	0.349517
SVIL-AS1	40.6591	-2.61858	0.5101	-5.13346	2.84462e-07	4.77398e-05
GDI2	10691.3	-0.0445943	0.0984381	-0.453019	0.650535	0.854575
TTC36-AS1	2.00678	-2.55295	0.688846	-3.70612	0.000210456	0.00541918
ATG5	1236.29	-0.0186215	0.0971541	-0.191669	0.848001	0.943967
TMCC3	828.248	-0.626088	0.230196	-2.7198	0.00653213	0.0570391
PITHD1	1503.72	-0.0634617	0.138862	-0.457013	0.647661	0.853103
MTA3	3779.85	0.0665347	0.0599111	1.11056	0.266759	0.555621
USP13	1322.09	-0.109616	0.103877	-1.05524	0.291315	0.582249
ATP11B	4715.46	0.542962	0.17309	3.13687	0.00170762	0.023386
LAMC2	839.196	0.984067	0.284366	3.46057	0.000539037	0.0105019
CDK14	1640.43	-0.21361	0.151437	-1.41055	0.158378	0.416846
SEC61A1	5867.51	0.237005	0.0917372	2.58352	0.00977968	0.0758123
PPP1R12A	3804.83	0.101812	0.117361	0.867511	0.385662	0.672503
RASGRF1	3.55742	0.54884	0.615611	0.891537	0.372641	0.661179
CAMK2B	114.942	0.303572	0.38056	0.797697	0.425046	0.705106
CROCC	226.264	-0.359646	0.210319	-1.71001	0.0872648	0.295659
POLR3E	1132.57	0.021254	0.0788155	0.269668	0.787415	0.918466
ATP2B4	5402.17	-0.0349652	0.212019	-0.164915	0.869011	0.951683
ZC3H11A	6330.37	-0.0674404	0.126048	-0.535036	0.592625	0.819224
RIOK2	985.078	0.232082	0.121792	1.90556	0.0567076	0.232101
YIPF1	1104.17	-0.077638	0.106685	-0.727733	0.466777	0.73689
NDC1	2258.18	-0.637806	0.185755	-3.43359	0.000595651	0.0112055
DGKG	25.089	0.852295	0.487293	1.74904	0.0802841	0.281576
FLYWCH1	238.439	0.309819	0.201374	1.53853	0.123919	0.363791
UNKL	322.103	0.395125	0.156243	2.52891	0.0114416	0.0836136
TBXAS1	64.8832	-0.134607	0.185525	-0.725548	0.468116	0.737927
PARP12	47.152	0.786977	0.263558	2.98598	0.00282672	0.0332192
ALDH18A1	3703.19	0.00547935	0.0956029	0.0573136	0.954295	0.984873
TARBP1	1939.31	-0.529222	0.21762	-2.43187	0.0150213	0.0997525
GATB	393.552	-0.109744	0.0772767	-1.42015	0.155564	0.413117
MXD1	401.983	0.229109	0.193815	1.1821	0.237167	0.521969
CDK17	1508.53	0.236492	0.150386	1.57256	0.11582	0.349103
DNAJC25	502.637	0.522123	0.169855	3.07394	0.00211254	0.0273607
ZNF536	3.92205	-2.52221	0.681878	-3.69892	0.000216522	0.00550864
PSD	56.6442	0.173948	0.359929	0.483284	0.628894	0.843809
CTDP1	290.286	-0.106697	0.139581	-0.764406	0.444625	0.720346
MGMT	32.8642	-2.51918	0.503672	-5.00163	5.6848e-07	7.88127e-05
GNG11	30.2715	-2.50586	0.51125	-4.90143	9.51425e-07	0.000111673
WNK1	9413.71	0.049755	0.0990963	0.502088	0.615606	0.834136
CCAR1	4604.78	-0.0324574	0.0932232	-0.348169	0.727713	0.888539
OGFR	308.177	-0.103264	0.180539	-0.571975	0.567339	0.805457
GNA15	5.60342	1.47168	1.095	1.34401	0.178947	0.445538
CREB3L3	42.3255	0.313774	0.498602	0.629307	0.529148	0.779823
PIGV	293.294	-0.46455	0.218922	-2.12199	0.0338389	0.168507
GRID1	24.1651	-2.48034	0.417981	-5.93408	2.9549e-09	1.22898e-06
SNRNP40	1533.88	-0.260321	0.134636	-1.93352	0.0531721	0.223826
RIMBP2	290.252	0.0510515	0.410444	0.124381	0.901014	0.964266
COL11A1	1446.12	0.50014	0.375649	1.3314	0.183056	0.451843
QSER1	3056.69	0.188876	0.144454	1.30752	0.191037	0.464
MPC1	166.517	-0.134967	0.165869	-0.813699	0.415818	0.69812
ACAA1	1376.78	0.528722	0.176789	2.99069	0.00278345	0.0328876
BCAT1	5428.88	0.0810245	0.28713	0.282187	0.7778	0.913329
HDAC7	2236.04	0.28331	0.179569	1.57772	0.11463	0.347723
LZTS1	747.778	-0.988125	0.290378	-3.4029	0.000666755	0.0120685
PRDM6	8.60663	-0.835461	0.362141	-2.30701	0.0210545	0.124441
SPAG4	57.5364	-0.115024	0.403394	-0.285142	0.775536	0.912406
NCKAP1	8675.2	0.112956	0.106688	1.05875	0.289715	0.580499
MRPS35	1086.76	0.0681822	0.0853315	0.799027	0.424275	0.704315
GUCY1B1	112.794	-0.335577	0.219928	-1.52585	0.127048	0.369407
SFSWAP	1330.87	-0.0562829	0.0778474	-0.722991	0.469686	0.739096
TNK2	393.229	-0.0444134	0.250082	-0.177595	0.859041	0.947469
MON2	1630.01	0.100023	0.122706	0.815142	0.414991	0.697777
CDH3	3023.46	-0.476757	0.152091	-3.13468	0.00172044	0.0235447
GPBP1	5017.09	0.0905243	0.0968775	0.93442	0.350087	0.642265
DGAT2	145.406	0.192955	0.213202	0.905034	0.365447	0.655271
ZNF112	316.085	0.00483342	0.123734	0.0390631	0.96884	0.989846
CS	4534.93	-0.0150958	0.0787507	-0.191691	0.847985	0.943967
LTK	30.2207	0.554971	0.306178	1.81258	0.0698969	0.261294
MRPS24	430.771	-0.192781	0.0935776	-2.06012	0.0393873	0.185878
ELMO2	1766.87	0.0156116	0.0719518	0.216972	0.82823	0.935456
WAPL	3395.54	0.0956285	0.10889	0.878214	0.379828	0.667321
VMP1	2995.58	0.289557	0.106586	2.71664	0.00659485	0.0573773
APPBP2	1688.12	0.0274922	0.132241	0.207895	0.835311	0.937838
POLD1	345.75	-0.342357	0.231466	-1.47908	0.139119	0.389469
SEZ6	29.2982	-0.446208	0.480308	-0.929003	0.352888	0.645145
EIF4B	14373.9	0.00324668	0.137877	0.0235477	0.981213	0.994179
SLC6A16	226.123	0.471116	0.167934	2.80536	0.00502603	0.0477558
BICRA	339.718	0.198786	0.16943	1.17327	0.240689	0.52615
SPHK2	552.375	0.0281189	0.266352	0.10557	0.915923	0.971035
RPL18	5021.86	-0.194021	0.121776	-1.59326	0.111102	0.341847
CA11	414.662	0.172557	0.239698	0.719892	0.471592	0.740299
ISOC2	163.426	-0.0695237	0.270085	-0.257415	0.796859	0.922404
U2AF2	2573.68	-0.108782	0.164751	-0.660284	0.509072	0.767093
EPN1	739.653	-0.128549	0.216079	-0.594915	0.5519	0.795366
MED29	1055.98	-0.0907667	0.111937	-0.810873	0.417438	0.699549
AHRR	38.9447	0.3204	0.234267	1.36767	0.171415	0.435468
ZNF275	858.147	0.117816	0.098369	1.1977	0.231034	0.514629
MTMR1	1041.27	-0.00594527	0.0978823	-0.0607389	0.951567	0.984394
GPC1	569.583	-0.111936	0.254271	-0.440224	0.659775	0.858452
ADCK1	138.033	-0.311087	0.137001	-2.27069	0.0231656	0.132497
HAGH	290.741	-0.0114699	0.208859	-0.0549168	0.956205	0.985302
RNF4	2415.91	0.0797208	0.0780044	1.022	0.306779	0.599817
CASP8	63.7982	0.487999	0.31282	1.56	0.11876	0.354606
LIMCH1	783.881	-0.508597	0.212231	-2.39643	0.0165555	0.106253
INTS13	1218.42	-0.0423133	0.163411	-0.258938	0.795683	0.921857
TM7SF3	1221.84	0.0650224	0.152419	0.426603	0.669668	0.862569
DLX3	28.0199	-0.257899	0.296332	-0.870305	0.384134	0.670645
SPA17	456.799	-0.427817	0.14918	-2.8678	0.00413343	0.0424909
TSPAN32	3.07548	1.42927	0.547816	2.60903	0.00907985	0.072171
ST3GAL6	437.911	0.0427937	0.224641	0.190498	0.848919	0.944164
ATP2C2	67.923	-0.311115	0.297756	-1.04487	0.296085	0.587076
SMOC2	313.029	-2.47865	0.434351	-5.70657	1.15273e-08	3.8024e-06
CDON	940.392	0.00121274	0.143822	0.00843221	0.993272	0.999016
TAF2	1676.51	0.102683	0.103502	0.992087	0.321155	0.614864
HIPK2	6803.81	0.156585	0.177539	0.881973	0.377791	0.665553
[truncated: 18,296 more rows]
[truncated: 2 more columns]
