# Supplementary material for: PPDPF is not a key regulator of human pancreas development
Source: PLoS Genet. 2025 Apr 7;21(4):e1011657. doi: 10.1371/journal.pgen.1011657 (PMC12037078; doi:10.1371/journal.pgen.1011657)
Supplement: S4 Table — (XLSX) [file pgen.1011657.s010.xlsx]

## Sheet: day0_KOup
source	term_name	term_id	adjusted_p_value	negative_log10_of_adjusted_p_value	term_size	query_size	intersection_size	effective_domain_size	intersections
GO:MF	DNA-binding transcription repressor activity, RNA polymerase II-specific	GO:0001227	0.000413499	3.38353	320	35	7	20183	FOXK1,ZNF491,ZNF560,ZNF248,PEG3,ZFP57,ZIM2
GO:MF	DNA-binding transcription repressor activity	GO:0001217	0.000449231	3.34753	324	35	7	20183	FOXK1,ZNF491,ZNF560,ZNF248,PEG3,ZFP57,ZIM2
GO:MF	RNA polymerase II transcription regulatory region sequence-specific DNA binding	GO:0000977	0.000867022	3.06197	1404	35	12	20183	ZNF37A,NR1I2,FOXK1,FOSL1,ZNF491,UTY,ZNF560,ZNF248,PEG3,ZNF534,ZFP57,ZIM2
GO:MF	transcription cis-regulatory region binding	GO:0000976	0.00170424	2.76847	1498	35	12	20183	ZNF37A,NR1I2,FOXK1,FOSL1,ZNF491,UTY,ZNF560,ZNF248,PEG3,ZNF534,ZFP57,ZIM2
GO:MF	transcription regulatory region nucleic acid binding	GO:0001067	0.00172798	2.76246	1500	35	12	20183	ZNF37A,NR1I2,FOXK1,FOSL1,ZNF491,UTY,ZNF560,ZNF248,PEG3,ZNF534,ZFP57,ZIM2
GO:MF	sequence-specific double-stranded DNA binding	GO:1990837	0.0025071	2.60083	1555	35	12	20183	ZNF37A,NR1I2,FOXK1,FOSL1,ZNF491,UTY,ZNF560,ZNF248,PEG3,ZNF534,ZFP57,ZIM2
GO:MF	DNA-binding transcription factor activity, RNA polymerase II-specific	GO:0000981	0.00425248	2.37136	1355	35	11	20183	ZNF37A,NR1I2,FOXK1,FOSL1,ZNF491,ZNF560,ZNF248,PEG3,ZNF534,ZFP57,ZIM2
GO:MF	double-stranded DNA binding	GO:0003690	0.00465967	2.33164	1652	35	12	20183	ZNF37A,NR1I2,FOXK1,FOSL1,ZNF491,UTY,ZNF560,ZNF248,PEG3,ZNF534,ZFP57,ZIM2
GO:MF	sequence-specific DNA binding	GO:0043565	0.00486461	2.31295	1659	35	12	20183	ZNF37A,NR1I2,FOXK1,FOSL1,ZNF491,UTY,ZNF560,ZNF248,PEG3,ZNF534,ZFP57,ZIM2
GO:MF	DNA-binding transcription factor activity	GO:0003700	0.00623537	2.20514	1411	35	11	20183	ZNF37A,NR1I2,FOXK1,FOSL1,ZNF491,ZNF560,ZNF248,PEG3,ZNF534,ZFP57,ZIM2
GO:MF	transcription regulator activity	GO:0140110	0.0208116	1.68169	1918	35	12	20183	ZNF37A,ARRB1,NR1I2,FOXK1,FOSL1,ZNF491,ZNF560,ZNF248,PEG3,ZNF534,ZFP57,ZIM2
WP	p53 transcriptional gene network	WP:WP4963	0.001651	2.78225	91	13	4	7364	SESN1,TNFRSF10B,TP53INP1,POLH

## Sheet: day0 _KOdown
source	term_name	term_id	adjusted_p_value	negative_log10_of_adjusted_p_value	term_size	query_size	intersection_size	effective_domain_size	intersections
REAC	G alpha (q) signalling events	REAC:R-HSA-416476	0.0133779	1.87361	212	5	3	10770	CCKBR,LTB4R2,ARHGEF25
CORUM	ORC5-ORC1 complex	CORUM:2205	0.0496706	1.3039	2	2	1	3627	ORC5
HP	Aplasia/Hypoplasia of the tibia	HP:0005772	0.0148928	1.82702	27	2	2	4508	CHD7,MEG3

## Sheet: day4_KOup
source	term_name	term_id	adjusted_p_value	negative_log10_of_adjusted_p_value	term_size	query_size	intersection_size	effective_domain_size	intersections
GO:BP	regulation of wound healing	GO:0061041	0.00729157	2.13718	128	19	4	21100	SERPINE1,ANXA1,FGF2,PLPP3
GO:BP	regulation of response to wounding	GO:1903034	0.0172158	1.76407	159	19	4	21100	SERPINE1,ANXA1,FGF2,PLPP3
GO:BP	positive regulation of wound healing	GO:0090303	0.028924	1.53874	58	19	3	21100	SERPINE1,ANXA1,PLPP3
TF	Factor: ZFP57; motif: NNNTTGCCGCANN; match class: 1	TF:M12412_1	0.0264377	1.57778	6	20	2	19958	PEG3,ZIM2
CORUM	FIF-FGR2 complex	CORUM:1069	0.0496706	1.3039	2	2	1	3627	FGF2

## Sheet: day4_KOdown
source	term_name	term_id	adjusted_p_value	negative_log10_of_adjusted_p_value	term_size	query_size	intersection_size	effective_domain_size	intersections
REAC	Regulation of gene expression in early pancreatic precursor cells	REAC:R-HSA-210747	5.0376e-05	4.29778	7	19	3	10770	PDX1,ONECUT1,ONECUT3
REAC	Regulation of beta-cell development	REAC:R-HSA-186712	0.0126928	1.89644	39	19	3	10770	PDX1,ONECUT1,ONECUT3

## Sheet: day10_KOup
source	term_name	term_id	adjusted_p_value	negative_log10_of_adjusted_p_value	term_size	query_size	intersection_size	effective_domain_size	intersections
GO:MF	carbonate dehydratase activity	GO:0004089	0.00680056	2.16746	15	64	3	20183	CA2,CA3,CA4
GO:MF	aromatase activity	GO:0070330	0.0336064	1.47358	25	64	3	20183	CYP3A5,CYP4F12,CYP4F3
GO:MF	DNA-binding transcription repressor activity, RNA polymerase II-specific	GO:0001227	0.034113	1.46708	320	64	7	20183	TFAP2C,TFAP2A,ZNF572,ZNF560,PEG3,POU5F1,ZIM2
GO:MF	DNA-binding transcription repressor activity	GO:0001217	0.0368757	1.43326	324	64	7	20183	TFAP2C,TFAP2A,ZNF572,ZNF560,PEG3,POU5F1,ZIM2
GO:MF	leukotriene-B4 20-monooxygenase activity	GO:0050051	0.0496861	1.30377	5	64	2	20183	CYP4F12,CYP4F3
GO:BP	disaccharide catabolic process	GO:0046352	0.0484237	1.31494	3	64	2	21100	SI,MGAM
REAC	Reversible hydration of carbon dioxide	REAC:R-HSA-1475029	0.00438631	2.3579	12	43	3	10770	CA2,CA3,CA4
REAC	TFAP2 (AP-2) family regulates transcription of other transcription factors	REAC:R-HSA-8866906	0.0320533	1.49413	4	43	2	10770	TFAP2C,TFAP2A
HPA	duodenum; enterocytes - Microvilli[≥Medium]	HPA:0151322	0.0224739	1.64832	203	42	6	10976	SI,CA2,CYP4F12,CYP4F3,SLC30A10,MGAM
HPA	small intestine; enterocytes - Microvilli[High]	HPA:0481323	0.0355195	1.44953	139	42	5	10976	SI,CYP4F12,CYP4F3,SLC30A10,MGAM
HP	Fingernail dysplasia	HP:0100798	0.0169513	1.7708	13	18	3	4508	LRP4,TFAP2A,ROR2

## Sheet: day10_KOdown
source	term_name	term_id	adjusted_p_value	negative_log10_of_adjusted_p_value	term_size	query_size	intersection_size	effective_domain_size	intersections
GO:BP	cellular response to gonadotropin stimulus	GO:0071371	0.0425003	1.37161	20	56	3	21100	PAX8,CYP1B1,FSHR
GO:CC	dynein complex	GO:0030286	0.00490563	2.30931	54	62	4	21698	DNAH9,DNAI4,DYNLRB2,DNAH10
GO:CC	axoneme	GO:0005930	0.0116182	1.93486	134	62	5	21698	DNAH9,DNAI4,DNAAF1,SAXO2,DNAH10
GO:CC	ciliary plasm	GO:0097014	0.0120387	1.91942	135	62	5	21698	DNAH9,DNAI4,DNAAF1,SAXO2,DNAH10
GO:CC	microtubule associated complex	GO:0005875	0.028599	1.54365	162	62	5	21698	DNAH9,DNAI4,ACTC1,DYNLRB2,DNAH10
KEGG	Ovarian steroidogenesis	KEGG:04913	0.0195012	1.70994	50	21	3	7559	IGF1,CYP1B1,FSHR

## Sheet: day14_KOup
source	term_name	term_id	adjusted_p_value	negative_log10_of_adjusted_p_value	term_size	query_size	intersection_size	effective_domain_size	intersections
GO:MF	integrin binding	GO:0005178	0.00423578	2.37307	158	222	10	20183	CD177,ECM2,ITGA11,COL16A1,FBN1,TSPAN8,CD9,TNXB,LCP1,PLPP3
GO:MF	signaling receptor binding	GO:0005102	0.0164629	1.78349	1556	222	35	20183	CD177,PTK6,IL33,SYTL2,ECM2,IL18,IL1A,ITGA11,TRDN,IHH,SEMA3E,COL16A1,FBN1,SEMA3A,TNFRSF11B,EGF,IL23A,FST,F7,TSPAN8,ANG,SHC4,TNFSF9,ANO1,STC2,F2RL1,APOA2,CD9,TG,TNXB,LCP1,PLPP3,STYK1,GJA1,LRP4
GO:MF	metallopeptidase activity	GO:0008237	0.0207553	1.68287	190	222	10	20183	MMP10,CPXM2,ADAMTSL5,MMP25,ADAMTSL3,MMP16,FOLH1,TRHDE,KEL,MMP19
GO:MF	ion binding	GO:0043167	0.0262735	1.58048	6066	222	94	20183	PEG3,ZIM2,CYP4F12,CYP4F3,ZNF560,PTK6,TP63,TRPC6,ZIC2,MMP10,DRD1,TYRP1,ZFP57,CAPN8,ARL14,GAD1,ALDH1A3,SYTL2,PLA2G4F,CPXM2,FER1L6,IL1A,RIPK3,GUCY2C,ITGA11,SP8,ZNF572,IHH,HHIP,VSNL1,CDHR3,PRDM1,CACNA2D1,ABCA8,MMP25,GSTA1,ATP8B4,CACNA2D4,NRP2,LRRK2,CYP3A5,CYP2S1,KLF2,FBN1,BTK,CYP2E1,ABCC3,STEAP1,MMP16,CDHR1,ST8SIA4,EGF,FOLH1,F7,EYA2,PRUNE2,COL5A2,PPARG,SYN3,ANG,TRHDE,GALNT5,TRPC4,LIPG,GCKR,HTR1D,PLEK…
GO:MF	arachidonic acid monooxygenase activity	GO:0008391	0.0304179	1.51687	21	222	4	20183	CYP4F12,CYP4F3,CYP2S1,CYP2E1
GO:MF	oxidoreductase activity, acting on paired donors, with incorporation or reduction of molecular oxygen, reduced flavin or flavoprotein as one donor, and incorporation of one atom of oxygen	GO:0016712	0.030581	1.51455	40	222	5	20183	CYP4F12,CYP4F3,CYP3A5,CYP2S1,CYP2E1
GO:MF	transporter activity	GO:0005215	0.0382615	1.41724	1234	222	29	20183	TRPC6,ATG9B,SLC9C1,ATP6V0D2,SLC4A11,SCN2A,CACNA2D1,ABCA8,ATP8B4,CACNA2D4,TRPA1,GRIK4,STRA6,ABCC3,STEAP1,SLC7A11,TMEM63C,SLC20A1,CEACAM1,TRPC4,SLC15A1,ANO1,ATP13A4,APOA2,STARD5,TMC7,FLVCR2,SLC2A13,GJA1
GO:BP	regulation of biological quality	GO:0065008	1.96505e-08	7.70663	3768	218	81	21100	CYP4F12,TP63,TRPC6,DRD1,DIO2,ATG9B,GAD1,ALDH1A3,TXNDC2,GCGR,SLC9C1,CORIN,UGT2B15,IL18,IL1A,RIPK3,ATP6V0D2,SLC4A11,TRDN,IHH,SCN2A,VSNL1,SEMA3E,CACNA2D1,ATP8B4,NRP2,LRRK2,CYP3A5,CYP2S1,KLF2,TRPA1,GRIK4,EPAS1,STEAP1,SYNE3,SLC7A11,UBASH3B,CDHR1,SEMA3A,PTGER2,TNFRSF11B,F7,EYA2,PPARG,AKAP12,SYN3,TSPAN8,ANG,PRRT2,CEACAM1,TRHDE,TRPC4,PID1,LIPG,GCKR,HTR1D,CRYM,ANO1,KEL,ATP13A4,STC2,F2RL1,APOA2,ACOX2,PTGER…
GO:BP	developmental process	GO:0032502	1.28223e-07	6.89204	6317	218	111	21100	SIX3,FOXG1,DLX6,PTK6,HOXD4,TP63,CD68,ZIC2,IL33,DRD1,TYRP1,ZFP57,DIO2,ATG9B,POF1B,TFAP2A,ERVW-1,ALDH1A3,TXNDC2,SLC9C1,ERVH48-1,TFAP2C,NNMT,IL18,IL1A,RIPK3,DUSP13,ITGA11,SP8,SLC4A11,IHH,HHIP,SCN2A,SEMA3E,CDHR3,PRDM1,UGT8,MMP25,FOXI2,GSTA1,NRP2,ADGRF1,LRRK2,KLF2,FBN1,BTK,STRA6,EPAS1,SYNE3,SLC7A11,UBASH3B,FOSL2,MMP16,CDHR1,RFLNA,ST8SIA4,SEMA3A,TNFRSF11B,EGF,IL23A,FST,F7,EYA2,COL5A2,PPARG,COL17A1,TSPA…
GO:BP	multicellular organismal process	GO:0032501	6.39177e-07	6.19438	7354	218	121	21100	CYP4F12,PSG1,PSG5,SIX3,FOXG1,DLX6,PTK6,HOXD4,TP63,ZIC2,IL33,DRD1,ZFP57,DIO2,CAPN8,ATG9B,GAD1,TFAP2A,ALDH1A3,TXNDC2,IL1R2,GCGR,SLC9C1,CORIN,TFAP2C,IL18,IL1A,SPAM1,RIPK3,DUSP13,ITGA11,SP8,TRDN,IHH,HHIP,SCN2A,SEMA3E,PRDM1,CACNA2D1,UGT8,HLA-DPA1,HLA-DPB1,CACNA2D4,NRP2,COL16A1,ADGRF1,LRRK2,KLF2,FBN1,BTK,TRPA1,STRA6,EPAS1,ABCC3,SLC7A11,UBASH3B,MMP16,CDHR1,RFLNA,ST8SIA4,SEMA3A,TNFRSF11B,EGF,IL23A,FST,F7…
GO:BP	anatomical structure development	GO:0048856	5.81046e-06	5.23579	5754	218	100	21100	SIX3,FOXG1,DLX6,PTK6,HOXD4,TP63,ZIC2,IL33,DRD1,ZFP57,ATG9B,POF1B,TFAP2A,ERVW-1,ALDH1A3,ERVH48-1,TFAP2C,NNMT,IL18,IL1A,RIPK3,ITGA11,SP8,IHH,HHIP,SCN2A,SEMA3E,CDHR3,PRDM1,UGT8,MMP25,FOXI2,GSTA1,NRP2,ADGRF1,LRRK2,KLF2,FBN1,BTK,STRA6,EPAS1,SYNE3,SLC7A11,UBASH3B,FOSL2,MMP16,CDHR1,RFLNA,ST8SIA4,SEMA3A,TNFRSF11B,EGF,IL23A,FST,F7,EYA2,COL5A2,PPARG,COL17A1,ANG,SLC20A1,DPPA4,TNFSF9,CEACAM1,TRPC4,PID1,XRCC4…
GO:BP	homeostatic process	GO:0042592	1.09595e-05	4.96021	1658	218	44	21100	CYP4F12,TP63,TRPC6,DRD1,DIO2,TXNDC2,GCGR,SLC9C1,CORIN,IL18,IL1A,RIPK3,ATP6V0D2,SLC4A11,TRDN,IHH,VSNL1,LRRK2,KLF2,TRPA1,EPAS1,STEAP1,SLC7A11,UBASH3B,CDHR1,TNFRSF11B,PPARG,ANG,TRPC4,LIPG,GCKR,ANO1,KEL,ATP13A4,STC2,APOA2,ACOX2,CLDN1,LRRK1,AXL,WNK4,CRISPLD1,GJA1,TP53INP2
GO:BP	animal organ regeneration	GO:0031100	4.58695e-05	4.33848	65	218	9	21100	NNMT,IHH,F7,PPARG,APOA2,CLDN1,PTPN3,AXL,LCP1
GO:BP	anatomical structure morphogenesis	GO:0009653	6.16809e-05	4.20985	2702	218	58	21100	SIX3,FOXG1,DLX6,HOXD4,TP63,ATG9B,POF1B,TFAP2A,ERVW-1,ALDH1A3,ERVH48-1,IL18,IL1A,SP8,IHH,HHIP,SEMA3E,CDHR3,PRDM1,UGT8,FOXI2,NRP2,LRRK2,KLF2,FBN1,STRA6,EPAS1,SYNE3,MMP16,CDHR1,RFLNA,SEMA3A,TNFRSF11B,EGF,FST,EYA2,COL5A2,PPARG,ANG,CEACAM1,PID1,PLEKHA4,KEL,SAT1,GHR,DNAH11,CD9,TFCP2L1,AXL,RARB,MMP19,MYOF,CREB3L1,WNK4,CRISPLD1,UST,GJA1,LRP4
GO:BP	cellular response to chemical stimulus	GO:0070887	9.01645e-05	4.04496	3019	218	62	21100	CYP4F12,PTK6,NAT2,TP63,CD68,IL33,DRD1,TFAP2A,TXNDC2,IL1R2,GCGR,PLA2G4F,UGT2B15,IL18,IL1A,RIPK3,SLC4A11,HHIP,SCN2A,VSNL1,CACNA2D1,HLA-DPA1,GSTA1,NRP2,COL16A1,LRRK2,CYP3A5,CYP2S1,KLF2,FBN1,BTK,TRPA1,CYP2E1,EPAS1,SLC7A11,PTGER2,IL23A,FST,F7,COL5A2,PPARG,AKAP12,CEACAM1,PID1,HTR1D,ANO1,STC2,F2RL1,PTGER4,CLDN1,GHR,AXL,RARB,PCOLCE2,CREB3L1,CD55,SYT10,RAB31,UGT3A2,GJA1,FAM162A,COLEC12
GO:BP	embryonic eye morphogenesis	GO:0048048	0.000125041	3.90295	35	218	7	21100	SIX3,TFAP2A,ALDH1A3,IHH,FBN1,STRA6,RARB
GO:BP	extracellular matrix organization	GO:0030198	0.000136136	3.86603	330	218	17	21100	MMP10,ECM2,COL14A1,IHH,ADAMTSL5,MMP25,COL16A1,ADAMTSL3,MMP16,TNFRSF11B,COL5A2,COL17A1,OLFML2A,TNXB,LCP1,MMP19,CREB3L1
GO:BP	extracellular structure organization	GO:0043062	0.00014221	3.84707	331	218	17	21100	MMP10,ECM2,COL14A1,IHH,ADAMTSL5,MMP25,COL16A1,ADAMTSL3,MMP16,TNFRSF11B,COL5A2,COL17A1,OLFML2A,TNXB,LCP1,MMP19,CREB3L1
GO:BP	external encapsulating structure organization	GO:0045229	0.000155106	3.80937	333	218	17	21100	MMP10,ECM2,COL14A1,IHH,ADAMTSL5,MMP25,COL16A1,ADAMTSL3,MMP16,TNFRSF11B,COL5A2,COL17A1,OLFML2A,TNXB,LCP1,MMP19,CREB3L1
GO:BP	chemical homeostasis	GO:0048878	0.000158176	3.80086	1023	218	31	21100	CYP4F12,TP63,TRPC6,DRD1,GCGR,SLC9C1,CORIN,IL18,IL1A,ATP6V0D2,SLC4A11,TRDN,VSNL1,LRRK2,TRPA1,EPAS1,STEAP1,SLC7A11,UBASH3B,PPARG,TRPC4,LIPG,GCKR,ANO1,KEL,ATP13A4,STC2,APOA2,ACOX2,CLDN1,WNK4
GO:BP	regulation of multicellular organismal process	GO:0051239	0.000243966	3.61267	2666	218	56	21100	FOXG1,TP63,IL33,DIO2,TFAP2A,IL1R2,CORIN,IL18,IL1A,RIPK3,TRDN,IHH,SEMA3E,PRDM1,CACNA2D1,HLA-DPA1,HLA-DPB1,NRP2,LRRK2,KLF2,FBN1,BTK,STRA6,EPAS1,UBASH3B,RFLNA,SEMA3A,TNFRSF11B,EGF,IL23A,FST,F7,PPARG,AKAP12,TSPAN8,TNFSF9,CEACAM1,LIPG,HTR1D,STC2,F2RL1,APOA2,PTGER4,GHR,CD9,AXL,TG,RARB,APOC1,CREB3L1,CD55,PLPP3,WNK4,GJA1,LRP4,TMEM65
GO:BP	tissue remodeling	GO:0048771	0.000343035	3.46466	166	218	12	21100	IL18,IL1A,IHH,EPAS1,UBASH3B,TNFRSF11B,IL23A,PPARG,CEACAM1,LRRK1,AXL,GJA1
GO:BP	animal organ development	GO:0048513	0.000368318	3.43378	3513	218	67	21100	SIX3,FOXG1,DLX6,HOXD4,TP63,ZIC2,DRD1,ATG9B,TFAP2A,ALDH1A3,TFAP2C,NNMT,IL18,IL1A,RIPK3,ITGA11,IHH,HHIP,SEMA3E,PRDM1,NRP2,LRRK2,KLF2,FBN1,BTK,STRA6,EPAS1,SLC7A11,UBASH3B,FOSL2,MMP16,RFLNA,SEMA3A,TNFRSF11B,EGF,IL23A,FST,F7,COL5A2,PPARG,ANG,SLC20A1,DPPA4,TNFSF9,CEACAM1,PLEKHA4,KEL,STC2,F2RL1,APOA2,PTGER4,CLDN1,LRRK1,GHR,DNAH11,TFCP2L1,PTPN3,AXL,TG,RARB,LCP1,MMP19,SELENOP,WNK4,GJA1,LRP4,TMEM65
GO:BP	system development	GO:0048731	0.000454822	3.34216	4313	218	77	21100	SIX3,FOXG1,DLX6,PTK6,HOXD4,TP63,ZIC2,IL33,DRD1,ATG9B,TFAP2A,ALDH1A3,TFAP2C,IL18,IL1A,RIPK3,IHH,HHIP,SCN2A,SEMA3E,PRDM1,UGT8,NRP2,ADGRF1,LRRK2,KLF2,FBN1,BTK,STRA6,EPAS1,SLC7A11,UBASH3B,MMP16,CDHR1,RFLNA,ST8SIA4,SEMA3A,TNFRSF11B,EGF,IL23A,FST,COL5A2,PPARG,ANG,DPPA4,TNFSF9,CEACAM1,TRPC4,XRCC4,KEL,STC2,F2RL1,PCDH10,SDCBP2,PTGER4,CLDN1,LRRK1,SAT1,GHR,DNAH11,CD9,TFCP2L1,PTPN3,AXL,TG,RARB,MMP19,SELENOP,…
GO:BP	response to oxygen-containing compound	GO:1901700	0.000459626	3.3376	1624	218	40	21100	PTK6,CD68,DRD1,DIO2,GCGR,IL18,IL1A,RIPK3,IHH,VSNL1,CACNA2D1,COL16A1,LRRK2,KLF2,FBN1,TRPA1,CYP2E1,STRA6,PTGER2,F7,COL5A2,PPARG,AKAP12,CEACAM1,PID1,GCKR,HTR1D,ANO1,STC2,APOA2,PTGER4,CLDN1,GHR,AXL,MMP19,CD55,RAB31,UGT3A2,GJA1,COLEC12
GO:BP	response to chemical	GO:0042221	0.000569326	3.24464	4336	218	77	21100	CYP4F12,FOXG1,PTK6,NAT2,TP63,CD68,IL33,DRD1,DIO2,TFAP2A,TXNDC2,IL1R2,GCGR,PLA2G4F,NNMT,UGT2B15,IL18,IL1A,RIPK3,GUCY2C,SLC4A11,IHH,HHIP,SCN2A,VSNL1,SEMA3E,CACNA2D1,HLA-DPA1,GSTA1,NRP2,COL16A1,LRRK2,CYP3A5,CYP2S1,KLF2,FBN1,BTK,TRPA1,CYP2E1,STRA6,EPAS1,SLC7A11,SEMA3A,PTGER2,TNFRSF11B,IL23A,FST,F7,COL5A2,PPARG,AKAP12,ANG,CEACAM1,PID1,LIPG,GCKR,HTR1D,ANO1,STC2,F2RL1,APOA2,PTGER4,CLDN1,GHR,CD9,AXL,RARB…
GO:BP	striatum development	GO:0021756	0.00242087	2.61603	19	218	5	21100	DRD1,ALDH1A3,LRRK2,SLC7A11,RARB
GO:BP	multicellular organism development	GO:0007275	0.00321686	2.49257	4768	218	80	21100	SIX3,FOXG1,DLX6,PTK6,HOXD4,TP63,ZIC2,IL33,DRD1,ZFP57,ATG9B,TFAP2A,ALDH1A3,TFAP2C,IL18,IL1A,RIPK3,SP8,IHH,HHIP,SCN2A,SEMA3E,PRDM1,UGT8,NRP2,ADGRF1,LRRK2,KLF2,FBN1,BTK,STRA6,EPAS1,SLC7A11,UBASH3B,MMP16,CDHR1,RFLNA,ST8SIA4,SEMA3A,TNFRSF11B,EGF,IL23A,FST,EYA2,COL5A2,PPARG,ANG,DPPA4,TNFSF9,CEACAM1,TRPC4,XRCC4,KEL,STC2,F2RL1,PCDH10,SDCBP2,PTGER4,CLDN1,LRRK1,SAT1,GHR,DNAH11,CD9,TFCP2L1,PTPN3,AXL,TG,RARB…
GO:BP	negative regulation of multicellular organismal process	GO:0051241	0.00343365	2.46424	1000	218	28	21100	TP63,IL33,IL1R2,IHH,SEMA3E,KLF2,FBN1,BTK,UBASH3B,RFLNA,SEMA3A,TNFRSF11B,IL23A,PPARG,TSPAN8,CEACAM1,STC2,F2RL1,APOA2,PTGER4,CD9,AXL,RARB,APOC1,CREB3L1,WNK4,GJA1,LRP4
GO:BP	epithelial cell development	GO:0002064	0.00345581	2.46145	206	218	12	21100	SIX3,TP63,POF1B,IL1A,IHH,PRDM1,FOSL2,F2RL1,CLDN1,TFCP2L1,RARB,GJA1
GO:BP	response to stimulus	GO:0050896	0.00418395	2.37841	8885	218	126	21100	CYP4F12,CD177,FOXG1,PTK6,NAT2,TP63,CD68,IL33,BPIFB1,DRD1,DIO2,TFAP2A,ALDH1A3,TXNDC2,NPY4R,IL1R2,GCGR,PLA2G4F,NNMT,FER1L6,UGT2B15,IL18,IL1A,RIPK3,DUSP13,GUCY2C,ITGA11,SLC4A11,TRDN,IHH,HHIP,SCN2A,VSNL1,SEMA3E,PRDM1,CACNA2D1,MMP25,HLA-DPA1,GSTA1,HLA-DPB1,CACNA2D4,NRP2,COL16A1,ADGRF1,LRRK2,CYP3A5,CYP2S1,KLF2,FBN1,BTK,TRPA1,CYP2E1,GRIK4,STRA6,EPAS1,SLC7A11,UBASH3B,SEMA3A,PTGER2,TNFRSF11B,EGF,IL23A,FST…
GO:BP	response to organic substance	GO:0010033	0.00555005	2.2557	3010	218	57	21100	PTK6,TP63,CD68,IL33,DRD1,DIO2,IL1R2,GCGR,PLA2G4F,NNMT,IL18,IL1A,IHH,HHIP,VSNL1,CACNA2D1,HLA-DPA1,NRP2,COL16A1,LRRK2,KLF2,FBN1,BTK,TRPA1,CYP2E1,STRA6,SLC7A11,PTGER2,TNFRSF11B,FST,F7,COL5A2,PPARG,AKAP12,ANG,CEACAM1,PID1,GCKR,HTR1D,ANO1,STC2,F2RL1,APOA2,PTGER4,CLDN1,GHR,CD9,AXL,RARB,MMP19,PCOLCE2,CREB3L1,CD55,RAB31,UGT3A2,GJA1,COLEC12
GO:BP	circulatory system process	GO:0003013	0.00683074	2.16553	587	218	20	21100	CYP4F12,DRD1,GCGR,CORIN,TRDN,CACNA2D1,KLF2,EPAS1,ABCC3,PPARG,AKAP12,CEACAM1,TRHDE,HTR1D,KEL,F2RL1,MYOF,SLC2A13,GJA1,TMEM65
GO:BP	biological regulation	GO:0065007	0.00699541	2.15519	13001	218	166	21100	PEG3,ZIM2,CYP4F12,SIX3,CD177,FOXG1,ZNF560,DLX6,PTK6,HOXD4,TP63,CD68,TRPC6,ZIC2,IL33,BPIFB1,DRD1,TYRP1,ZFP57,DIO2,ATG9B,GAD1,TFAP2A,ALDH1A3,TXNDC2,NPY4R,IL1R2,GCGR,SLC9C1,CORIN,TFAP2C,NNMT,ECM2,UGT2B15,IL18,IL1A,RIPK3,DUSP13,GUCY2C,ITGA11,SP8,ATP6V0D2,ZNF572,SLC4A11,TRDN,IHH,HHIP,SCN2A,VSNL1,SEMA3E,PRDM1,CACNA2D1,PPP2R2C,ABCA8,HLA-DPA1,FOXI2,ATP8B4,HLA-DPB1,CACNA2D4,NRP2,COL16A1,ADGRF1,LRRK2,CYP3A…
GO:BP	cell maturation	GO:0048469	0.0077451	2.11097	185	218	11	21100	SIX3,IHH,LRRK2,KLF2,BTK,EPAS1,PPARG,ANG,TFCP2L1,AXL,GJA1
GO:BP	cellular response to oxygen-containing compound	GO:1901701	0.00784131	2.10561	1166	218	30	21100	PTK6,CD68,DRD1,GCGR,IL18,IL1A,RIPK3,VSNL1,CACNA2D1,COL16A1,LRRK2,KLF2,FBN1,TRPA1,PTGER2,COL5A2,PPARG,CEACAM1,PID1,HTR1D,ANO1,PTGER4,CLDN1,GHR,AXL,CD55,RAB31,UGT3A2,GJA1,COLEC12
GO:BP	regeneration	GO:0031099	0.00859051	2.06598	187	218	11	21100	NNMT,IHH,F7,PPARG,APOA2,CLDN1,CD9,PTPN3,AXL,LCP1,GJA1
GO:BP	subpallium development	GO:0021544	0.0105163	1.97814	25	218	5	21100	DRD1,ALDH1A3,LRRK2,SLC7A11,RARB
GO:BP	blood circulation	GO:0008015	0.0107486	1.96865	502	218	18	21100	CYP4F12,DRD1,GCGR,CORIN,TRDN,CACNA2D1,KLF2,EPAS1,PPARG,AKAP12,CEACAM1,TRHDE,HTR1D,KEL,F2RL1,MYOF,GJA1,TMEM65
GO:BP	organic hydroxy compound transport	GO:0015850	0.0109267	1.96151	271	218	13	21100	DRD1,ABCA8,STRA6,ABCC3,EGF,PPARG,CEACAM1,LIPG,APOA2,STARD5,APOC1,SYT10,SLC2A13
GO:BP	ion homeostasis	GO:0050801	0.0121062	1.91699	610	218	20	21100	CYP4F12,TRPC6,DRD1,SLC9C1,CORIN,IL1A,ATP6V0D2,SLC4A11,TRDN,LRRK2,TRPA1,EPAS1,STEAP1,SLC7A11,UBASH3B,TRPC4,KEL,ATP13A4,STC2,WNK4
GO:BP	animal organ morphogenesis	GO:0009887	0.0128919	1.88968	1072	218	28	21100	SIX3,FOXG1,DLX6,HOXD4,TP63,ATG9B,TFAP2A,ALDH1A3,IHH,HHIP,PRDM1,NRP2,LRRK2,FBN1,STRA6,MMP16,RFLNA,TNFRSF11B,FST,COL5A2,CEACAM1,PLEKHA4,GHR,DNAH11,RARB,WNK4,GJA1,LRP4
GO:BP	embryonic camera-type eye morphogenesis	GO:0048596	0.0129111	1.88904	26	218	5	21100	SIX3,TFAP2A,ALDH1A3,IHH,STRA6
GO:BP	regulation of cell activation	GO:0050865	0.0143114	1.84432	671	218	21	21100	CD177,IL33,IL18,IL1A,RIPK3,IHH,PRDM1,HLA-DPA1,HLA-DPB1,LRRK2,BTK,UBASH3B,IL23A,TNFSF9,CEACAM1,F2RL1,CD9,AXL,CD55,LRFN5,PAG1
GO:BP	collagen metabolic process	GO:0032963	0.0156227	1.80624	97	218	8	21100	MMP10,IHH,MMP25,MMP16,PPARG,TNXB,MMP19,CREB3L1
GO:BP	tissue development	GO:0009888	0.0157452	1.80285	1940	218	41	21100	SIX3,DLX6,PTK6,TP63,POF1B,TFAP2A,ALDH1A3,IL1A,IHH,HHIP,SEMA3E,PRDM1,GSTA1,NRP2,KLF2,BTK,STRA6,SLC7A11,FOSL2,RFLNA,SEMA3A,EGF,FST,EYA2,COL5A2,PPARG,COL17A1,SLC20A1,DPPA4,CEACAM1,PLEKHA4,KEL,STC2,F2RL1,CLDN1,GHR,TFCP2L1,RARB,WNK4,GJA1,LRP4
GO:BP	cell population proliferation	GO:0008283	0.0196711	1.70617	1958	218	41	21100	SIX3,FOXG1,DLX6,TP63,IL33,TFAP2A,TFAP2C,IL18,IL1A,RIPK3,GUCY2C,IHH,HHIP,PRDM1,HLA-DPA1,HLA-DPB1,NRP2,LRRK2,BTK,SLC7A11,FOSL2,MMP16,PTGER2,EGF,IL23A,FST,PPARG,ANG,SHC4,TNFSF9,CEACAM1,PID1,LIPG,IER5,F2RL1,SDCBP2,CLDN1,CD9,RARB,CD55,GJA1
GO:BP	ion transport	GO:0006811	0.0206542	1.68499	1551	218	35	21100	TRPC6,DRD1,SLC9C1,PLA2G4F,IL1A,ATP6V0D2,SLC4A11,TRDN,SCN2A,CACNA2D1,CACNA2D4,TRPA1,GRIK4,ABCC3,STEAP1,SLC7A11,UBASH3B,EGF,TMEM63C,SLC20A1,CEACAM1,TRPC4,SLC15A1,ANO1,KEL,ATP13A4,STC2,PTPN3,TG,AHNAK,TMC7,FLVCR2,SYT10,WNK4,GJA1
GO:BP	secretion	GO:0046903	0.0229035	1.6401	923	218	25	21100	CD177,DRD1,SYTL2,GCGR,CORIN,PLA2G4F,IL1A,VSNL1,LRRK2,EGF,PPARG,SYN3,ANG,PRRT2,CEACAM1,TRPC4,ANO1,F2RL1,AXL,CREB3L1,SYT10,RAB31,WNK4,GJA1,NECAB3
GO:BP	anatomical structure maturation	GO:0071695	0.0231954	1.6346	248	218	12	21100	SIX3,IHH,LRRK2,KLF2,BTK,EPAS1,RFLNA,PPARG,ANG,TFCP2L1,AXL,GJA1
GO:BP	cellular developmental process	GO:0048869	0.0236033	1.62703	4184	218	70	21100	SIX3,FOXG1,DLX6,PTK6,TP63,ZIC2,IL33,DRD1,TYRP1,DIO2,POF1B,TFAP2A,ERVW-1,TXNDC2,SLC9C1,IL18,IL1A,RIPK3,ITGA11,SLC4A11,IHH,HHIP,SEMA3E,PRDM1,UGT8,FOXI2,GSTA1,NRP2,ADGRF1,LRRK2,KLF2,FBN1,BTK,EPAS1,SLC7A11,UBASH3B,FOSL2,CDHR1,RFLNA,SEMA3A,TNFRSF11B,IL23A,FST,EYA2,COL5A2,PPARG,ANG,SHC4,TNFSF9,CEACAM1,TRPC4,PID1,KEL,F2RL1,PTGER4,CLDN1,LRRK1,GHR,CD9,TFCP2L1,AXL,RARB,MMP19,MYOF,CREB3L1,STYK1,UST,GJA1,TP5…
GO:BP	cation homeostasis	GO:0055080	0.0250347	1.60146	587	218	19	21100	CYP4F12,TRPC6,DRD1,SLC9C1,CORIN,IL1A,ATP6V0D2,SLC4A11,TRDN,LRRK2,TRPA1,EPAS1,STEAP1,UBASH3B,TRPC4,KEL,ATP13A4,STC2,WNK4
GO:BP	skeletal system development	GO:0001501	0.0255396	1.59279	535	218	18	21100	DLX6,HOXD4,TP63,ATG9B,TFAP2A,IHH,HHIP,FBN1,MMP16,RFLNA,TNFRSF11B,FST,COL5A2,PTGER4,LRRK1,GHR,RARB,GJA1
GO:BP	regulation of tissue remodeling	GO:0034103	0.0260106	1.58485	75	218	7	21100	IL18,UBASH3B,TNFRSF11B,IL23A,PPARG,CEACAM1,GJA1
GO:BP	response to external stimulus	GO:0009605	0.0271639	1.56601	2788	218	52	21100	CD177,FOXG1,PTK6,CD68,IL33,BPIFB1,DRD1,DIO2,ALDH1A3,GCGR,FER1L6,IL18,IL1A,RIPK3,TRDN,IHH,SEMA3E,PRDM1,HLA-DPA1,CACNA2D4,NRP2,LRRK2,BTK,TRPA1,CYP2E1,STRA6,UBASH3B,SEMA3A,PTGER2,TNFRSF11B,IL23A,F7,PPARG,AKAP12,TSPAN8,PVR,ANG,CEACAM1,LIPG,ANO1,STC2,F2RL1,PTGER4,CLDN1,GHR,CD9,AXL,CD55,STYK1,LRFN5,GJA1,COLEC12
GO:BP	epithelium development	GO:0060429	0.0275893	1.55926	1180	218	29	21100	SIX3,DLX6,PTK6,TP63,POF1B,TFAP2A,ALDH1A3,IL1A,IHH,HHIP,SEMA3E,PRDM1,GSTA1,KLF2,STRA6,SLC7A11,FOSL2,EGF,FST,PPARG,CEACAM1,PLEKHA4,F2RL1,CLDN1,TFCP2L1,RARB,WNK4,GJA1,LRP4
GO:BP	regulation of localization	GO:0032879	0.0307308	1.51243	2725	218	51	21100	CD177,TRPC6,IL33,DRD1,CORIN,IL1A,RIPK3,TRDN,SCN2A,VSNL1,SEMA3E,CACNA2D1,ABCA8,CACNA2D4,NRP2,LRRK2,TRPA1,SLC7A11,UBASH3B,SEMA3A,EGF,IL23A,F7,PPARG,AKAP12,ANG,PRRT2,CEACAM1,PID1,LIPG,ANO1,KEL,STC2,F2RL1,APOA2,PTGER4,CLDN1,DNAH11,CD9,PTPN3,AXL,LCP1,APOC1,AHNAK,PLPP3,SYT10,RAB31,WNK4,GJA1,TP53INP2,LRP4
GO:BP	cell differentiation	GO:0030154	0.0379507	1.42078	4160	218	69	21100	SIX3,FOXG1,DLX6,PTK6,TP63,ZIC2,IL33,DRD1,TYRP1,DIO2,POF1B,TFAP2A,ERVW-1,TXNDC2,SLC9C1,IL18,IL1A,RIPK3,ITGA11,SLC4A11,IHH,HHIP,SEMA3E,PRDM1,UGT8,FOXI2,GSTA1,NRP2,ADGRF1,LRRK2,KLF2,FBN1,BTK,EPAS1,SLC7A11,UBASH3B,FOSL2,CDHR1,RFLNA,SEMA3A,TNFRSF11B,IL23A,FST,EYA2,COL5A2,PPARG,ANG,SHC4,TNFSF9,CEACAM1,TRPC4,KEL,F2RL1,PTGER4,CLDN1,LRRK1,GHR,CD9,TFCP2L1,AXL,RARB,MMP19,MYOF,CREB3L1,STYK1,UST,GJA1,TP53INP2…
GO:BP	phenol-containing compound metabolic process	GO:0018958	0.0480348	1.31844	113	218	8	21100	DRD1,TYRP1,DIO2,CYP2E1,EPAS1,SLC7A11,CRYM,TG
GO:CC	cell periphery	GO:0071944	1.58626e-13	12.7996	6237	221	121	21698	CYP4F12,CD177,PTK6,CD68,TRPC6,MUC15,MMP10,DRD1,DIO2,CD163L1,ARL14,B3GNT3,GAD1,ERVW-1,NPY4R,IL1R2,SYTL2,GCGR,SLC9C1,MGAM,CORIN,PLA2G4F,ERVH48-1,ECM2,COL14A1,IL1A,SPAM1,GUCY2C,ITGA11,ATP6V0D2,SLC4A11,TRDN,IHH,HHIP,SCN2A,SEMA3E,CDHR3,LANCL3,CACNA2D1,UGT8,ADAMTSL5,ABCA8,MMP25,HLA-DPA1,ATP8B4,HLA-DPB1,CACNA2D4,NRP2,COL16A1,ADGRF1,LRRK2,FBN1,BTK,TRPA1,GRIK4,STRA6,ABCC3,STEAP1,SLC7A11,ADAMTSL3,MMP16,CDH…
GO:CC	plasma membrane	GO:0005886	1.27732e-10	9.8937	5757	221	109	21698	CYP4F12,CD177,PTK6,CD68,TRPC6,MUC15,DRD1,DIO2,CD163L1,ARL14,B3GNT3,GAD1,ERVW-1,NPY4R,IL1R2,SYTL2,GCGR,SLC9C1,MGAM,CORIN,PLA2G4F,ERVH48-1,IL1A,SPAM1,GUCY2C,ITGA11,ATP6V0D2,SLC4A11,TRDN,IHH,HHIP,SCN2A,SEMA3E,CDHR3,LANCL3,CACNA2D1,UGT8,ABCA8,MMP25,HLA-DPA1,ATP8B4,HLA-DPB1,CACNA2D4,NRP2,ADGRF1,LRRK2,BTK,TRPA1,GRIK4,STRA6,ABCC3,STEAP1,SLC7A11,MMP16,CDHR1,SEMA3A,PTGER2,TNFRSF11B,EGF,FOLH1,F7,TMEM63C,AK…
GO:CC	intrinsic component of membrane	GO:0031224	7.20059e-10	9.14263	5902	221	109	21698	CYP4F12,CYP4F3,CD177,NAT2,CD68,TRPC6,MUC15,DRD1,TYRP1,DIO2,TMEM40,CD163L1,ATG9B,B3GNT3,AADACL3,ERVW-1,NPY4R,IL1R2,GCGR,SLC9C1,MGAM,CORIN,FER1L6,UGT2B15,SPAM1,DUSP13,GUCY2C,ITGA11,SLC4A11,TRDN,HHIP,SCN2A,SEMA3E,CDHR3,CACNA2D1,UGT8,ABCA8,MMP25,HLA-DPA1,ATP8B4,HLA-DPB1,CACNA2D4,NRP2,ADGRF1,CYP3A5,CYP2S1,TRPA1,PLD5,CYP2E1,GRIK4,STRA6,ABCC3,STEAP1,SYNE3,SLC7A11,MMP16,CDHR1,ST8SIA4,SEMA3A,PTGER2,EGF,FO…
GO:CC	integral component of membrane	GO:0016021	5.63296e-09	8.24926	5746	221	105	21698	CYP4F12,CYP4F3,NAT2,CD68,TRPC6,MUC15,DRD1,TYRP1,DIO2,TMEM40,CD163L1,ATG9B,B3GNT3,AADACL3,ERVW-1,NPY4R,IL1R2,GCGR,SLC9C1,MGAM,CORIN,FER1L6,UGT2B15,SPAM1,DUSP13,GUCY2C,ITGA11,SLC4A11,TRDN,HHIP,SCN2A,SEMA3E,CDHR3,CACNA2D1,UGT8,ABCA8,HLA-DPA1,ATP8B4,HLA-DPB1,CACNA2D4,NRP2,ADGRF1,CYP3A5,CYP2S1,TRPA1,PLD5,GRIK4,STRA6,ABCC3,STEAP1,SYNE3,SLC7A11,MMP16,CDHR1,ST8SIA4,SEMA3A,PTGER2,EGF,FOLH1,TMEM63C,PRUNE2,…
GO:CC	integral component of plasma membrane	GO:0005887	3.25253e-07	6.48778	1642	221	45	21698	TRPC6,DRD1,B3GNT3,NPY4R,GCGR,CORIN,ITGA11,HHIP,SCN2A,SEMA3E,HLA-DPA1,NRP2,TRPA1,GRIK4,STRA6,ABCC3,STEAP1,MMP16,CDHR1,SEMA3A,PTGER2,FOLH1,COL17A1,TSPAN8,PRRT2,SLC20A1,CEACAM1,TRHDE,TRPC4,HTR1D,SLC15A1,ANO1,F2RL1,PCDH10,CLDN1,GHR,CD9,ADCY4,GPR176,AXL,TMC7,PLPP3,LRFN5,SLC2A13,GJA1
GO:CC	intrinsic component of plasma membrane	GO:0031226	4.77484e-07	6.32104	1724	221	46	21698	CD177,TRPC6,DRD1,B3GNT3,NPY4R,GCGR,CORIN,ITGA11,HHIP,SCN2A,SEMA3E,HLA-DPA1,NRP2,TRPA1,GRIK4,STRA6,ABCC3,STEAP1,MMP16,CDHR1,SEMA3A,PTGER2,FOLH1,COL17A1,TSPAN8,PRRT2,SLC20A1,CEACAM1,TRHDE,TRPC4,HTR1D,SLC15A1,ANO1,F2RL1,PCDH10,CLDN1,GHR,CD9,ADCY4,GPR176,AXL,TMC7,PLPP3,LRFN5,SLC2A13,GJA1
GO:CC	membrane	GO:0016020	4.21371e-05	4.37534	9845	221	139	21698	CYP4F12,CYP4F3,CD177,PTK6,NAT2,CD68,TRPC6,MUC15,DRD1,TYRP1,DIO2,TMEM40,CD163L1,ARL14,ATG9B,B3GNT3,AADACL3,GAD1,ERVW-1,NPY4R,IL1R2,SYTL2,GCGR,SLC9C1,MGAM,CORIN,PLA2G4F,ERVH48-1,FER1L6,UGT2B15,IL1A,SPAM1,DUSP13,GUCY2C,ITGA11,ATP6V0D2,SLC4A11,TRDN,IHH,HHIP,SCN2A,VSNL1,SEMA3E,CDHR3,LANCL3,CACNA2D1,UGT8,ABCA8,MMP25,HLA-DPA1,ATP8B4,HLA-DPB1,CACNA2D4,NRP2,ADGRF1,LRRK2,CYP3A5,CYP2S1,BTK,TRPA1,PLD5,CYP2E1…
GO:CC	extracellular region	GO:0005576	0.000112386	3.94929	4315	221	76	21698	PSG1,PSG5,PSG8,CD177,MUC15,MMP10,IL33,BPIFB1,CD163L1,ALDH1A3,IL1R2,MGAM,CORIN,ERVH48-1,CPXM2,ECM2,COL14A1,IL18,IL1A,ATP6V0D2,IHH,HHIP,SEMA3E,CACNA2D1,ADAMTSL5,MMP25,GSTA1,NRP2,COL16A1,ADGRF1,LRRK2,FBN1,ADAMTSL3,MMP16,SEMA3A,TNFRSF11B,EGF,FOLH1,IL23A,FST,F7,COL5A2,COL17A1,TSPAN8,PVR,ANG,TNFSF9,CEACAM1,TRHDE,LIPG,OLFML2A,CRYM,ANO1,STC2,APOA2,SDCBP2,RNASE1,GHR,DNAH11,CD9,AXL,TG,TNXB,LCP1,MMP19,PCOLC…
GO:CC	extracellular matrix	GO:0031012	0.00207137	2.68374	561	221	19	21698	MMP10,ECM2,COL14A1,IHH,ADAMTSL5,MMP25,COL16A1,FBN1,ADAMTSL3,MMP16,TNFRSF11B,F7,COL5A2,COL17A1,ANG,OLFML2A,TNXB,MMP19,COLEC12
GO:CC	external encapsulating structure	GO:0030312	0.00212472	2.6727	562	221	19	21698	MMP10,ECM2,COL14A1,IHH,ADAMTSL5,MMP25,COL16A1,FBN1,ADAMTSL3,MMP16,TNFRSF11B,F7,COL5A2,COL17A1,ANG,OLFML2A,TNXB,MMP19,COLEC12
GO:CC	plasma membrane region	GO:0098590	0.00977064	2.01008	1237	221	29	21698	CYP4F12,CD177,DRD1,MGAM,PLA2G4F,ATP6V0D2,SLC4A11,HHIP,SCN2A,ABCA8,NRP2,LRRK2,GRIK4,ABCC3,SLC7A11,CDHR1,PRRT2,SHC4,CEACAM1,TRPC4,SLC15A1,ANO1,CLDN1,LCP1,MYOF,PLPP3,LRFN5,GJA1,LRP4
GO:CC	extracellular space	GO:0005615	0.0388178	1.41097	3364	221	56	21698	CD177,MMP10,IL33,BPIFB1,ALDH1A3,MGAM,ERVH48-1,CPXM2,COL14A1,IL18,IL1A,ATP6V0D2,IHH,SEMA3E,CACNA2D1,GSTA1,COL16A1,LRRK2,FBN1,SEMA3A,TNFRSF11B,EGF,FOLH1,IL23A,FST,F7,COL5A2,COL17A1,TSPAN8,PVR,ANG,TNFSF9,CEACAM1,TRHDE,LIPG,OLFML2A,CRYM,ANO1,STC2,APOA2,SDCBP2,RNASE1,GHR,CD9,AXL,TG,TNXB,LCP1,MMP19,APOC1,MYOF,SELENOP,CD55,AHNAK,CRISPLD1,COLEC12
REAC	Extracellular matrix organization	REAC:R-HSA-1474244	0.00497391	2.3033	298	147	15	10770	MMP10,CAPN8,COL14A1,ITGA11,MMP25,COL16A1,FBN1,MMP16,COL5A2,COL17A1,CEACAM1,TNXB,MMP19,PCOLCE2,LRP4
REAC	Degradation of the extracellular matrix	REAC:R-HSA-1474228	0.00783961	2.10571	140	147	10	10770	MMP10,CAPN8,COL14A1,MMP25,COL16A1,FBN1,MMP16,COL5A2,COL17A1,MMP19
REAC	Ion channel transport	REAC:R-HSA-983712	0.0143752	1.84239	182	147	11	10770	TRPC6,SLC9C1,RIPK3,ATP6V0D2,TRDN,ATP8B4,TRPA1,TRPC4,ANO1,ATP13A4,WNK4
REAC	Stimuli-sensing channels	REAC:R-HSA-2672351	0.0341567	1.46652	105	147	8	10770	TRPC6,SLC9C1,RIPK3,TRDN,TRPA1,TRPC4,ANO1,WNK4
TF	Factor: FOXJ3; motif: RTAAACAA; match class: 1	TF:M04249_1	0.0401463	1.39635	590	226	20	19958	IL33,TYRP1,CD163L1,SLC9C1,MGAM,ECM2,SCN2A,PRDM1,GSTA1,ATP8B4,CYP2S1,SLC7A11,COL5A2,AKAP12,CEACAM1,GALNT5,TRPC4,SDCBP2,GPR176,SELENOP
HPA	rectum; enterocytes - Microvilli[High]	HPA:0401323	0.00104204	2.98212	105	130	9	10976	CYP4F12,CYP4F3,CD177,SAMD9L,TSPAN8,CEACAM1,SDCBP2,GHR,FLVCR2
HPA	rectum; enterocytes - Microvilli[≥Low]	HPA:0401321	0.00581189	2.23568	198	130	11	10976	CYP4F12,CYP4F3,CD177,SAMD9L,TSPAN8,CEACAM1,SDCBP2,GHR,CREB3L1,GRAP2,FLVCR2
HPA	duodenum; enterocytes - Microvilli[≥Low]	HPA:0151321	0.0072614	2.13898	241	130	12	10976	CYP4F12,CYP4F3,SAMD9L,MGAM,FOLH1,TSPAN8,CEACAM1,SDCBP2,GHR,CREB3L1,GRAP2,FLVCR2
HPA	duodenum; enterocytes - Microvilli[≥Medium]	HPA:0151322	0.00732517	2.13518	203	130	11	10976	CYP4F12,CYP4F3,SAMD9L,MGAM,FOLH1,TSPAN8,CEACAM1,SDCBP2,GHR,CREB3L1,FLVCR2
HPA	rectum; enterocytes - Microvilli[≥Medium]	HPA:0401322	0.012648	1.89798	178	130	10	10976	CYP4F12,CYP4F3,CD177,SAMD9L,TSPAN8,CEACAM1,SDCBP2,GHR,CREB3L1,FLVCR2
HPA	rectum; mucosal lymphoid cells[≥Low]	HPA:0401331	0.0184285	1.73451	544	130	18	10976	CYP4F12,CYP4F3,SAMD9L,TYRP1,CD163L1,MGAM,IL18,ABCA8,HLA-DPA1,GSTA1,BTK,CDHR1,CEACAM1,RNASE1,LCP1,CREB3L1,GRAP2,FLVCR2
HPA	small intestine; enterocytes - Microvilli[≥Low]	HPA:0481321	0.0211269	1.67516	269	130	12	10976	CYP4F12,CYP4F3,SAMD9L,MGAM,FOLH1,TSPAN8,CEACAM1,SDCBP2,GHR,CREB3L1,GRAP2,FLVCR2
HPA	colon; mucosal lymphoid cells[≥Low]	HPA:0131331	0.025965	1.58561	508	130	17	10976	SAMD9L,TYRP1,CD163L1,MGAM,IL18,ABCA8,HLA-DPA1,BTK,CDHR1,FOLH1,CEACAM1,SDCBP2,LCP1,APOC1,CREB3L1,GRAP2,FLVCR2
CORUM	DNA ligase IV-XRCC4-AHNK complex	CORUM:336	0.0498117	1.30267	3	27	2	3627	XRCC4,AHNAK

## Sheet: day14_KOdown
source	term_name	term_id	adjusted_p_value	negative_log10_of_adjusted_p_value	term_size	query_size	intersection_size	effective_domain_size	intersections
GO:BP	multicellular organismal process	GO:0032501	5.82609e-07	6.23462	7354	119	75	21100	TRIL,POTEF,REN,NGFR,APLNR,PLVAP,STING1,BCL6B,MPZ,IL1RAPL2,RCSD1,LAMC3,MYBPC3,NFIA,C3ORF70,ZNF536,GRID1,SMOC2,SPHK1,KDR,TERT,SLC6A2,SERPINA5,COL15A1,SOX10,RBFOX1,DCHS2,DNAH9,CHRM1,APCDD1,SLC22A8,DAAM2,NR2F1,NFIB,ADRA2A,PPDPF,CHRNA7,THY1,ODAD2,HEYL,ZNF521,ITGA4,SH3TC2,NFE2,FREM1,GRM8,PLAT,RTN4RL2,L1CAM,HSPB7,PTX3,SOD3,CHRFAM7A,CFAP54,CHST2,ESRRG,DIO3,CAPN9,RELN,ASTN1,CALB1,GREM2,CLCNKA,SOBP,DNAAF1,…
GO:BP	movement of cell or subcellular component	GO:0006928	5.07751e-05	4.29435	2085	119	33	21100	NGFR,PLVAP,LAMC3,MYBPC3,SMOC2,SPHK1,KDR,TERT,CXCL5,SOX10,DNAH9,APCDD1,EFCAB1,DAAM2,NFIB,ADRA2A,THY1,ODAD2,ITGA4,PLAT,L1CAM,CFAP54,CHST2,RELN,KIF6,ASTN1,MAPK15,DNAAF1,CFAP221,DPYSL5,DNAI4,NRG3,DNAAF11
GO:BP	developmental process	GO:0032502	0.000229106	3.63996	6317	119	63	21100	REN,NGFR,APLNR,PLVAP,BCL6B,MPZ,IL1RAPL2,LAMC3,ETV3L,MYBPC3,NFIA,C3ORF70,ZNF536,MGMT,SMOC2,SPHK1,KDR,TERT,SERPINA5,COL15A1,SOX10,RBFOX1,DCHS2,CHRM1,COMT,APCDD1,DAAM2,NR2F1,NFIB,CDH18,PPDPF,CHRNA7,THY1,ODAD2,HEYL,ZNF521,ITGA4,SH3TC2,NFE2,FREM1,RTN4RL2,L1CAM,HSPB7,PTX3,CFAP54,CHST2,DIO3,ARHGEF19,RELN,COL9A1,ASTN1,CALB1,GREM2,SOBP,DNAAF1,LEFTY1,DPYSL5,DNAI4,NRG3,ADAMTS15,AK8,COL9A3,DNAAF11
GO:BP	multicellular organism development	GO:0007275	0.000441979	3.3546	4768	119	52	21100	REN,NGFR,APLNR,MPZ,IL1RAPL2,LAMC3,MYBPC3,NFIA,C3ORF70,ZNF536,SMOC2,SPHK1,KDR,TERT,COL15A1,SOX10,RBFOX1,DCHS2,CHRM1,APCDD1,DAAM2,NR2F1,NFIB,PPDPF,CHRNA7,THY1,ODAD2,HEYL,ZNF521,ITGA4,SH3TC2,NFE2,FREM1,RTN4RL2,L1CAM,HSPB7,PTX3,CHST2,DIO3,RELN,ASTN1,CALB1,GREM2,SOBP,DNAAF1,LEFTY1,DPYSL5,DNAI4,NRG3,AK8,COL9A3,DNAAF11
GO:BP	cerebrospinal fluid circulation	GO:0090660	0.00164567	2.78366	14	119	4	21100	DNAH9,CFAP54,CFAP221,DNAAF11
GO:BP	anatomical structure development	GO:0048856	0.00217798	2.66195	5754	119	57	21100	REN,NGFR,APLNR,MPZ,IL1RAPL2,LAMC3,MYBPC3,NFIA,C3ORF70,ZNF536,MGMT,SMOC2,SPHK1,KDR,TERT,COL15A1,SOX10,RBFOX1,DCHS2,CHRM1,APCDD1,DAAM2,NR2F1,NFIB,CDH18,PPDPF,CHRNA7,THY1,ODAD2,HEYL,ZNF521,ITGA4,SH3TC2,NFE2,FREM1,RTN4RL2,L1CAM,HSPB7,PTX3,CHST2,DIO3,ARHGEF19,RELN,COL9A1,ASTN1,CALB1,GREM2,SOBP,DNAAF1,LEFTY1,DPYSL5,DNAI4,NRG3,ADAMTS15,AK8,COL9A3,DNAAF11
GO:BP	system development	GO:0048731	0.00260076	2.5849	4313	119	47	21100	REN,NGFR,APLNR,MPZ,IL1RAPL2,LAMC3,MYBPC3,NFIA,C3ORF70,ZNF536,SMOC2,SPHK1,KDR,TERT,COL15A1,SOX10,RBFOX1,DCHS2,CHRM1,APCDD1,DAAM2,NR2F1,NFIB,CHRNA7,THY1,ODAD2,HEYL,ZNF521,ITGA4,SH3TC2,FREM1,RTN4RL2,L1CAM,HSPB7,PTX3,DIO3,RELN,ASTN1,CALB1,DNAAF1,LEFTY1,DPYSL5,DNAI4,NRG3,AK8,COL9A3,DNAAF11
GO:BP	locomotion	GO:0040011	0.00511454	2.29119	1833	119	27	21100	NGFR,PLVAP,LAMC3,SMOC2,SPHK1,KDR,TERT,CXCL5,SOX10,CHRM1,APCDD1,EFCAB1,DAAM2,NFIB,ADRA2A,THY1,ITGA4,PLAT,L1CAM,CFAP54,CHST2,RELN,ASTN1,MAPK15,DPYSL5,NRG3,DNAAF11
GO:BP	epithelial cilium movement involved in extracellular fluid movement	GO:0003351	0.0059653	2.22437	41	119	5	21100	DNAH9,CFAP54,DNAAF1,CFAP221,DNAAF11
GO:BP	extracellular transport	GO:0006858	0.00852887	2.06911	44	119	5	21100	DNAH9,CFAP54,DNAAF1,CFAP221,DNAAF11
GO:BP	animal organ morphogenesis	GO:0009887	0.0154383	1.8114	1072	119	19	21100	NGFR,APLNR,LAMC3,MYBPC3,KDR,APCDD1,NFIB,THY1,HEYL,FREM1,DIO3,ARHGEF19,COL9A1,CALB1,GREM2,SOBP,DNAAF1,LEFTY1,NRG3
GO:BP	mucociliary clearance	GO:0120197	0.0171341	1.76614	8	119	3	21100	DNAH9,CFAP54,CFAP221
GO:BP	cilium movement	GO:0003341	0.0231388	1.63566	191	119	8	21100	DNAH9,EFCAB1,ODAD2,CFAP54,DNAAF1,CFAP221,DNAI4,DNAAF11
GO:BP	determination of bilateral symmetry	GO:0009855	0.0238922	1.62174	138	119	7	21100	APLNR,DAAM2,ODAD2,GREM2,DNAAF1,LEFTY1,DNAAF11
GO:BP	specification of symmetry	GO:0009799	0.0250429	1.60131	139	119	7	21100	APLNR,DAAM2,ODAD2,GREM2,DNAAF1,LEFTY1,DNAAF11
GO:BP	cell motility	GO:0048870	0.026607	1.575	1655	119	24	21100	NGFR,PLVAP,LAMC3,SMOC2,SPHK1,KDR,TERT,CXCL5,SOX10,APCDD1,EFCAB1,DAAM2,ADRA2A,THY1,ITGA4,PLAT,L1CAM,CFAP54,CHST2,RELN,ASTN1,MAPK15,NRG3,DNAAF11
GO:BP	localization of cell	GO:0051674	0.026607	1.575	1655	119	24	21100	NGFR,PLVAP,LAMC3,SMOC2,SPHK1,KDR,TERT,CXCL5,SOX10,APCDD1,EFCAB1,DAAM2,ADRA2A,THY1,ITGA4,PLAT,L1CAM,CFAP54,CHST2,RELN,ASTN1,MAPK15,NRG3,DNAAF11
GO:BP	nervous system development	GO:0007399	0.0434526	1.36198	2430	119	30	21100	NGFR,MPZ,IL1RAPL2,LAMC3,NFIA,C3ORF70,ZNF536,SPHK1,SOX10,RBFOX1,CHRM1,APCDD1,DAAM2,NR2F1,NFIB,CHRNA7,THY1,ODAD2,HEYL,ZNF521,ITGA4,SH3TC2,RTN4RL2,L1CAM,DIO3,RELN,ASTN1,DPYSL5,NRG3,AK8
GO:CC	extracellular matrix	GO:0031012	0.000373699	3.42748	561	128	15	21698	TRIL,LAMC3,SMOC2,SERPINA5,COL15A1,FREM1,RTN4RL2,L1CAM,PTX3,SOD3,RELN,COL9A1,COL28A1,ADAMTS15,COL9A3
GO:CC	external encapsulating structure	GO:0030312	0.00038205	3.41788	562	128	15	21698	TRIL,LAMC3,SMOC2,SERPINA5,COL15A1,FREM1,RTN4RL2,L1CAM,PTX3,SOD3,RELN,COL9A1,COL28A1,ADAMTS15,COL9A3
GO:CC	basement membrane	GO:0005604	0.000606514	3.21716	98	128	7	21698	LAMC3,SMOC2,COL15A1,FREM1,COL9A1,COL28A1,COL9A3
GO:CC	cell periphery	GO:0071944	0.00142424	2.84642	6237	128	61	21698	TRIL,POTEF,REN,NGFR,GBP4,APLNR,PLVAP,STING1,MPZ,IL1RAPL2,LAMC3,GNG11,GRID1,SMOC2,KCNIP1,SPHK1,KDR,TERT,SLC6A2,SERPINA5,COL15A1,CP,DCHS2,CHRM1,COMT,APCDD1,C7,SLC22A8,SLC17A3,TTYH1,ADRA2A,CDH18,CHRNA7,THY1,ITGA4,SH3TC2,FREM1,GRM8,ATP12A,RTN4RL2,L1CAM,PTX3,SOD3,CHRFAM7A,DIO3,RELN,COL9A1,ASTN1,RAB33A,CALB1,CLCNKA,VEPH1,CALN1,PAQR9,ANKRD45,COL28A1,DNAAF1,NRG3,ADAMTS15,ESAM,COL9A3
GO:CC	plasma membrane bounded cell projection	GO:0120025	0.00339858	2.4687	2212	128	30	21698	NGFR,KCNIP1,SLC6A2,DNAH9,CHRM1,COMT,EFCAB1,SLC17A3,TTYH1,NFIB,ADRA2A,CHRNA7,THY1,ODAD2,ITGA4,RTN4RL2,L1CAM,CHRFAM7A,CFAP54,RELN,CALB1,MAPK15,DNAAF1,CFAP221,DPYSL5,TTLL2,DNAI4,LAYN,AK8,DNAAF11
GO:CC	axoneme	GO:0005930	0.00482879	2.31616	134	128	7	21698	DNAH9,ODAD2,CFAP54,DNAAF1,CFAP221,DNAI4,AK8
GO:CC	ciliary plasm	GO:0097014	0.00506814	2.29515	135	128	7	21698	DNAH9,ODAD2,CFAP54,DNAAF1,CFAP221,DNAI4,AK8
GO:CC	cell projection	GO:0042995	0.00847827	2.07169	2319	128	30	21698	NGFR,KCNIP1,SLC6A2,DNAH9,CHRM1,COMT,EFCAB1,SLC17A3,TTYH1,NFIB,ADRA2A,CHRNA7,THY1,ODAD2,ITGA4,RTN4RL2,L1CAM,CHRFAM7A,CFAP54,RELN,CALB1,MAPK15,DNAAF1,CFAP221,DPYSL5,TTLL2,DNAI4,LAYN,AK8,DNAAF11
GO:CC	collagen-containing extracellular matrix	GO:0062023	0.0139067	1.85678	423	128	11	21698	LAMC3,SMOC2,SERPINA5,COL15A1,FREM1,L1CAM,SOD3,COL9A1,COL28A1,ADAMTS15,COL9A3
GO:CC	collagen type IX trimer	GO:0005594	0.0335027	1.47492	3	128	2	21698	COL9A1,COL9A3
KEGG	ECM-receptor interaction	KEGG:04512	0.0267003	1.57348	82	56	5	7559	ITGA4,FREM1,RELN,COL9A1,COL9A3
REAC	Collagen biosynthesis and modifying enzymes	REAC:R-HSA-1650814	0.0497286	1.30339	67	80	5	10770	COL15A1,COL9A1,COL28A1,COLGALT2,COL9A3
HPA	fallopian tube; ciliated cells (tip of cilia)[≥Medium]	HPA:0210882	0.00806452	2.09342	630	70	14	10976	STING1,MPZ,KDR,DNAH9,EFCAB1,ODAD2,CFAP54,RIBC2,KIF6,PPIL6,ANKRD45,CFAP57,SPATA17,AK8
HPA	bronchus; ciliated cells (tip of cilia)[≥Low]	HPA:0060881	0.0108127	1.96607	563	70	13	10976	MPZ,KDR,DNAH9,EFCAB1,ODAD2,CFAP54,RIBC2,KIF6,PPIL6,ANKRD45,CFAP57,SPATA17,AK8
HPA	fallopian tube; ciliated cells (tip of cilia)[≥Low]	HPA:0210881	0.0171979	1.76453	765	70	15	10976	STING1,MPZ,KDR,DNAH9,EFCAB1,ODAD2,CFAP54,RIBC2,KIF6,PPIL6,ANKRD45,CFAP57,DNAAF1,SPATA17,AK8
HPA	nasopharynx; ciliated cells (tip of cilia)[≥Low]	HPA:0320881	0.0318349	1.4971	381	70	10	10976	MPZ,DNAH9,EFCAB1,ODAD2,CFAP54,RIBC2,PPIL6,ANKRD45,CFAP57,AK8
HPA	bronchus; ciliated cells (tip of cilia)[≥Medium]	HPA:0060882	0.0373878	1.42727	467	70	11	10976	KDR,DNAH9,EFCAB1,ODAD2,CFAP54,RIBC2,PPIL6,ANKRD45,CFAP57,SPATA17,AK8
HPA	nasopharynx; ciliated cells (tip of cilia)[≥Medium]	HPA:0320882	0.0496361	1.3042	327	70	9	10976	DNAH9,EFCAB1,ODAD2,CFAP54,RIBC2,PPIL6,ANKRD45,CFAP57,AK8
HP	Atelectasis	HP:0100750	0.045984	1.33739	71	41	6	4508	DNAH9,COMT,ODAD2,DNAAF1,CFAP221,DNAAF11
