# Supplementary material for: PPDPF is not a key regulator of human pancreas development
Source: PLoS Genet. 2025 Apr 7;21(4):e1011657. doi: 10.1371/journal.pgen.1011657 (PMC12037078; doi:10.1371/journal.pgen.1011657)
Supplement: S5 Table — (XLSX) [file pgen.1011657.s011.xlsx]

## Sheet: Differentiation
PluripotentStemCell_Breunig2021	DefinitiveEndoderm_Breunig2021	PancreaticProgenitor_Breunig2021	DefinitiveEndoderm_Xie2013	GuteTube-Xie2013	PancreaticEndoderm_Xie2013	PancreaticProgenitor_Xie2013
SOX2	SOX17	PDE3A	ANKRD6	LGI2	MORN5	CXCL1
CNMD	LHX1	GUCY1A2	APLP2	PAQR9	VWA3A	GRIN3A
MT1X	GREM2	SCN9A	ARRB1	SYTL5	C6orf118	S100A9
VSNL1	CER1	ROBO2	BCAR3	SCN7A	BAALC	F5
FGF2	TDRD7	LRRN3	BCL7C	CST4	SMOC2	PALMD
PTPRZ1	NR0B1	PDX1	BDKRB2	GATA3	CXorf30	PDX1
ESRG	GATA4	SOX2	C10orf114	HPX	FOXJ1	A4GNT
PLA2G4C	FREM1	SOX9	CCKBR	SLC39A2	CLDN18	ADH1A
B3GALT1	EPSTI1	ZBTB16	CGNL1	MSX2	ZNF474	RASSF9
FOXD3-AS1	CYP26A1	MACC1	CHCHD10	SOAT2	WDR38	SOX9
MT1G	LINC02413	DKK2	CNNM4	FMO1	EFCAB1	THSD7A
AC009446.1	CCKBR	DACH1	COL23A1	TAC4	ARMC3	RELN
EPB41L4B	MYL4	DCDC2	COL4A1	DSCR6	PCDH19	NTRK2
NLGN3	PLXNA2	CREB5	COL6A1	DGKB	SKAP2	LRRN3
EDNRB	SLITRK2	SPON1	CXCR4	NPY	CDH5	CXCL2
CYTL1	PLCE1	NR2F1	DACT2	DIO2	CCDC19	SNCAIP
MT1XP1	COLEC12	GADL1	DUSP4	HAVCR1	WDR16	GP2
MACC1	AC092745.2	SERPINA1	EHD3	NKX2-5	WDR69	GRM3
SULF1	ANGPT2	ONECUT1	FAM155B	NKX2-6	C1orf194	FAM198B
TRIM9	LEFTY2	CGA	FSCN1	EVX1	ZMYND10	SLC38A11
MT1H	LEFTY1	KCNIP1	FZD7	NKX2-8	WDR63	DCX
POLR3G	PDE10A	GLIS3	FZD8	NKX2-1	PDE11A	DCC
USP44	LGR5	CDH6	GATA6	CLEC2L	CSF3R	VTN
NRK	GATA6-AS1	NLGN3	GPR39	NKX2-3	C2orf39	CDX2
AC106897.1	ERBB4	EFEMP1	GREM2	CST1	CDH26	PCDH9
EFCAB10	AC098798.1	AC132217.1	HIGD1A	MUSTN1	TEKT1	ZNF536
CALCB	CXCR4	TCN1	HS6ST1	FMO4	CLIC5	DKK2
MPV17L	RHOBTB3	SEMA3C	ITGA5	DGKK	GADL1	CTNND2
CDCA7L	MIXL1	B3GALT1	LEPREL1	COL19A1	SYNPR	SFRP5
BHLHE41	HAS2	TTYH1	LOC150786	HPD	ENKUR	UNC5C
LINGO1	ACPP	DLL1	LRIG3	TBX2	C1QL2	SPHK1
TFR2	RNF152	KCTD16	LRRC3	TFAP2A	SLC6A12	TACR1
MT1E	CST1	IGFBP5	LY6E	HBE1	GPR37L1	KIRREL2
CA7	AC110285.7	NETO1	MGMT	SHD	TCTEX1D1	KCNH7
MMP9	ELOVL2	ADGRG6	NANP	TBX3	SPAG17	GPRC5A
SCN9A	GATA6	COL21A1	NUDT4	GLUD2	CCDC37	AGTR1
SFRP2	DIO3	SCIN	PDIA5	AGXT2L1	OSR1	PIK3AP1
UPK1A	CDKN2C	MEIS1	PLXNA2	FBN2	HOXA1	PTF1A
SYTL2	MYL7	CDH11	PRIMA1	LOC642587	FOSL2	HEY1
DCLK1	CCDC92	RGS1	RAB32	ADAMTS19	DIO1	RGS1
AC023043.1	SLC40A1	SLC4A4	RADIL	LCN15	GLYAT	CGA
LCK	COL9A2	LYPD1	REPS2	FSHR	RSPH4A	ONECUT3
CD300A	PITX2	ESAM	RNF152	SMAD9	HOXB1	SCUBE2
VASH2	CCDC81	N4BP2L1	SDF2L1	PAX1	SPEF1	HABP2
LINC00678	TMOD1	SNCAIP	SEMA6D	SLC7A7	MAK	NKX6-2
THY1	CST4	SPTSSB	SERPINB9	EYA1	SPAG6	CBLN2
OLFML3	RGCC	GPRIN3	SLC7A6	DKK1	ROPN1L	GUCY1A2
ATP1B2	TRPA1	PARD3B	SOCS3	PGF	BMP8B	ONECUT2
HAS3	FAM184A	VTN	SULF2	NKX3-1	FHAD1	TTYH1
HAPLN3	ST8SIA4	MORC4	TBL2	OTX1	C2orf62	FAM84A
AC009055.2	ACOX3	IGFBP7	TDRD7	CYP4X1	TTC29	JAG1
TIMP4	DACT2	COL28A1	TMEM123	DMD	CCDC39	PRDM16
GAP43	SEMA3E	PRDM16	TMEM150C	FOLR1	MTTP	ARG1
AL358473.1	ARL4D	LINC02381	TMSB10	CDH13	C1orf192	ARID3C
PPP2R2B	PLPP4	SORBS2	TRIM32	C20orf114	DNAH9	PRR15L
WIF1	LINC01612	LYPD6B	TTC9	SLIT3	GALR2	CNTN3
EDIL3	FAM167A	SERPINF2	ZC3HAV1	CPN1	SLC2A12	KCNIP4
NMNAT3	OTX2	BDNF	ZSWIM5	FZD4	SERPINF1	PDE3A
SCG5	C5	SPINK1	ASPG	WNT5A	FAM183A	CHN2
MYC	PRDM1	CDX2	BMP2	GAS1	SPATA17	NETO1
AC099522.2	FOXA2	COL12A1	CLVS2	IHH	YPEL4	COL28A1
FAT3	LRIG3	KCNJ16	CPZ	IFI16	TRIM50	C12orf39
GLS2	FST	THRB	CTSF	ADAMTS12	PPIL6	DZIP1L
SHANK2	EDNRA	COL2A1	CYB5R2	VEGFC	C1orf88	NCCRP1
PSMB8	FRZB	DLK1	GJA4	KEL	CAPSL	SGCD
CKMT1B	KCNK12	SFRP5	LDHA	TPD52L1	ABCA6	GHRH
MCUB	TRPV4	TMPRSS13	MCF2L2	SLC10A4	ANGPT2	PTGER4
TRIM14	MGST2	TSHZ2	RHPN2	SALL1	DNAJB13	FAM181B
PRKAR2B	APOBEC3G	LHFPL3-AS2	SEMA5A	TMPRSS13	APOA2	SLITRK6
NEFM	LZTS1	PROX1	SLC16A3	MB	LRRC50	VSIG1
STAC	ADAMTS9	HOXA-AS2	SLC7A5	TAC3	CNR1	RTL1
SEMA6A	GATA3	PRSS23	SNAI1	IGFBP3	IGFBP5	GIF
GEM	NPPB	ARRDC4	TLCD2	DOK6	PSAPL1	KANK4
AC098864.1	KCNF1	JAG1	TRAF5	COL4A6	DNAH7	FLRT2
MAGI2	STMN2	IGDCC3	WTIP	C13orf18	TEKT2	AMBP
CBR3	PPARGC1A	CAPN6	MARCH3	APOB	DARC	C8orf34
LINC01023	NODAL	CCDC198	FAM159B	NID2	VWA5B1	SLC19A3
TM4SF18	SBSPON	CAPN9	FMN2	ITLN2	PDGFRA	LTB
AL157778.1	PANCR	CCND1	GPR37	CD4	NPL	DNAJC22
SPIB	DUSP4	CDH7	LRIG1	RHBG	C9orf117	ITIH2
MT1P3	COL23A1	GRB14	ROR2	RGS5	BMPR1B	FOS
GPNMB	SHISAL2B	DCX	RPRM	FOXC1	ANKRD45	CXCL3
AASS	BIK	ADAMTS16	SHB	PCOLCE2	SLC26A3	DUSP5
CD24P4	GLIPR2	GFRA3	SUSD3	PPAP2B	ADM	AQP3
SMIM24	DYNC1I1	SAMD4A	TMEM74	SMAGP	GSTA1	SEMA3C
SPRY1	DUSP10	CTNND2	TNFRSF11B	PROS1	PHACTR1	ERP27
RASAL1	PTPRM	NKX6-1	ADAMTSL5	SP5	CHRDL2	DACH1
DPPA2	SERPINB9	AC091138.1	ANKDD1A	GRIN2A	TMEM171	PIK3C2G
CORO1A	SSUH2	PKNOX2	ARMC4	ENPEP	LMO3	ESAM
TNNI3	FAM222A	ZBED3	C17orf51	KIAA1984	ARHGEF15	NRG3
ZBED3-AS1	SERHL2	NEURL1	CDK6	CTSL1	CADM3	GFRA3
TRIM54	HOMEZ	AFP	COL13A1	FAM198A	PRSS2	PROX1
AC022140.1	MSX2	MAGI2-AS3	COL5A1	C2orf48	ARHGAP6	DLK1
TUBA4A	FZD8	SPTLC3	FAM19A5	P2RY1	ROS1	SERPINB2
CYP2S1	RTN4RL1	F2	FST	FGD6	SYTL3	STAT4
SLFN12	DLC1	AGTR1	GLT1D1	LOC401097	ATP10B	CDH18
MT2A	ARHGAP28	DNAJC22	HOMER2	SKA1	DYNLRB2	ADAMTS16
AL137013.1	RGS4	SCUBE3	IL17RA	EPHA6	AMDHD1	SCUBE3
DENND1C	TSKU	SERPINA5	JAKMIP1	MYCN	FAM129A	RFTN1
APELA	GAS1	FILIP1L	KCNK12	TBX1	SOX21	STAT1
TCEAL5	ARSE	APELA	KCP	CNTNAP4	NEK5	C1QL1
CXCL12	FAM89A	RBBP8NL	KIF26A	PTPN5	WDR65	TAGLN3
FAM19A4	AC002454.1	HEY1	LHX1	PLIN5	SYTL4	ELF5
FILIP1	GAS2L1	MECOM	MATN3	UGT3A2	C5orf49	ADAMTS15
TERF1	RARB	ACTA2	MIXL1	VASN	FANK1	PLD1
PCAT6	AMHR2	SYTL5	MXRA5	UNC5D	NEK11	CHL1
SCGB3A2	HNF1B	HES1	PREX1	ADRA1B	CALCA	SLC25A18
OSBPL10	BMP2	CLU	SFRP1	BCAS3	CCDC135	WNK2
ALDOC	TTN	FAM198B	SHISA2	ID4	PITX1	ONECUT1
PTGIS	CRIP1	MEIS2	SLC9A5	EPHB2	NPY1R	CALB1
SH2D2A	SRP54-AS1	SOX9-AS1	SOX17	APOM	DHRS3	C8orf4
TRERF1	MATN3	HES4	SPSB1	GREB1L	PGA5	HIST1H3D
PHC1	C15orf65	CAMK2N1	ST8SIA4	TNFSF4	NPPB	FRMD6
ADD2	PARP6	NR2F2	TMEM200B	PRRT2	SPOCK1	HIST1H2AD
TMSB4Y	CFLAR	ZBTB20	TNC	TMC5	NKAIN2	NANOS3
FAM111A-DT	AHNAK	ATP10D	CER1	LFNG	C3orf25	CPM
DNMT3B	KIAA0040	HABP2	VAV3	CNKSR2	KLHL14	PDK4
TMEM59L	NFKBIA	SHROOM3	ARHGDIG	DPY19L1	CCDC60	KCNH3
ZSCAN10	CYP27A1	WASF3	EOMES	PRRX2	LPAR1	SIX2
PRR15	SLCO2A1	SPOCK2	FAM24B	SGIP1	ISX	GRIP2
MT1F	TBC1D9	TXNIP	FGF8	GATA5	TLL1	SEZ6L
GPR176	IER3	LRRC7	GLIPR2	GNG8	C20orf26	SULT1C4
PF4	HHEX	NR4A2	GSC	GRB14	ACTA1	LYPD6B
CHGB	CPE	ID4	HRASLS5	XKR5	NRG2	HES4
DSC3	S1PR3	GPC3	NRP2	ARHGAP24	TTLL9	DSEL
HEY2	PCTP	NPNT	NTN1	ADAMTS3	WDR78	LRRTM1
POU5F1	MYCT1	ISX	PCDH10	LGR4	LRRIQ1	FILIP1L
IL20RA	MIR22HG	EFNB2	PITX2	COL2A1	C7orf57	SDK1
SAMD4A	COL4A6	MPZ	SYNM	PASK	DLEC1	TANC1
DIAPH2	ABCC4	AGT	WBSCR17	EFNA1	SLITRK4	TRIL
NEFL	AL009031.1	C3orf70	WNT3	LPHN2	C3orf15	TNFSF15
AC006329.1	SEMA6D	SCTR	AXIN2	NTF3	FAT3	PRSS23
ITPR2	NBL1	SMIM6	PRKCDBP	NEK2	ZFPM2	ATP10D
SLC2A1	FAM122C	GRM3	NPR1	CLDN19	ZBBX	HOXA2
HESX1	TNFRSF11B	CMTM8	TUBB2A	B3GALT1	CASC1	IL11
SMIM10	LMCD1	MOXD1	RNF125	ARHGAP29	MYLIP	SAMD5
TERF1P5	ITGA5	GLRB	C14orf115	PRICKLE2	C17orf72	SLC12A2
ANKRD29	TNRC18	MAATS1	SLC39A8	AGL	HPSE	CXCL5
CA3	ARHGAP24	AMBP	GJA1	OVOL2	CCDC65	LYPD6
MT2P1	PALM	TRBC2	NMU	PRKD1	NRG1	GRHL3
NTM	MAN2B2	TTR	PIK3CB	MTERFD2	CLCN5	IL8
TNNC2	ROR2	SHANK2	COL6A2	KLF15	FAM101A	TTLL7
HIVEP2	FANK1	HPX	PPAP2C	CD163	CRHBP	HAPLN1
STXBP6	PTGR1	ATP1B2	WDR44	PCDH17	TTC25	WNT11
HOOK1	HGSNAT	LRRTM1	HECW1	PCDH7	C2orf77	SLC38A3
IGSF1	MAFG-DT	PIK3AP1	APOBEC3D	SLC13A5	IGFBP6	PDGFC
NLGN4X	PSMD8P1	HMSD	NUDT10	FBLN2	MECOM	ZNF503
ZNF22	ADAMTS18	RHOB	CLN8	PRTG	C10orf79	ID3
FCHO1	SCD5	CSRP1	PACSIN1	BMPER	CRYM	CITED1
FAM110C	TRMT44	TACSTD2	NODAL	PLA2G12B	CYP26B1	RGS6
CKMT1A	KCTD21	FLRT2	ARHGEF4	TUB	NUAK1	CDH11
AC244153.1	DKK1	LRP2	RRP9	BAMBI	IQUB	KIAA1024
TERF1P2	NUDT4	ANKRD1	UPP1	FAM46A	C7orf63	NKX6-1
AXL	IGFL2-AS1	SPHK1	ALDH1A3	ADAMTS18	SULT1A2	HIST1H2BG
NPY	CDH2	NID1	FAM132A	SLC1A3	TRIM17	PAK7
CLDN10	ELMO1	CXXC4	PGM1		MYOF	S100A3
NRIP3	RPRM	NRP1	SH3BGR		LBH	SVIL
MPP7	WLS	TGFB2	MFAP3L		SPAG8	AFF3
HSPA2	TMEM150C	STAC	KIAA0040		STK31	HIST1H2BD
RND3	ADAM19	PROM1	NXN		LYST	VEPH1
MT1M	MTUS2	FGB	COX7A1		MAPK15	TM4SF1
FABP7	B3GNT5	ELF5	ME2		CCDC40	COL21A1
CCND2	TRPC4	GPR143	DBNDD2		CACNG6	ANKRD1
TBC1D4	LINC02387	TMEFF2	SEMA5B		ATG9B	HIST1H3E
SYT1	KLF8	MAP2	SYDE1		HOXB2	ELFN1
SYTL1	MMP14	GLB1L2	WARS		GALNTL1	PFKFB3
RABGAP1L	UNC79	LAYN	PPP1R16B		LRRC4	RUNX1
ARHGAP23	FAM214B	SERPINA4	LOX		TSNAXIP1	COBLL1
SYT4	ZNF436	TMEM35A	CRLF1		SIM1	HS6ST2
BDNF	SULF2	NEFM	TNNC1		PDGFA	CDH6
CCDC184	AC096772.1	LINC02365	PQLC3		CCDC96	HIST1H3H
AC027031.2	PRSS35	KIAA1324	PNPLA3		TF	PCDP1
TERF1P4	TNC	NGF	TRIP10		FRZB	ECE1
VWDE	CLDN11	SULT1C2	SLC2A3		ENOX1	HNMT
RAB38	GPM6A	EGFR	PRAGMIN		LNX1	SLCO2A1
PMEL	IFI16	RBMS3	MGC87042		C6orf165	PEG10
SPTSSB	YAF2	MICAL2	ZNF157		EFCAB6	RAMP1
RRAGD	NTN4	LRRC1	APCDD1L		PIH1D2	DPP10
CRYM	FA2H	SEL1L3	ATPAF2		FLJ23834	SLC22A3
CRABP1	RNASE1	WFIKKN1	SLC3A2		LYPD1	ANKRD56
PMAIP1	FZD5	FLNC	SLC35A3		HOXA3	B3GALT2
EIF4E3	FOXA1	SLITRK4	CHRNE		NME5	CADM4
FAAH2	ZNF702P	NR2F1-AS1	ADPRH		TCF21	STIM2
TCEAL7	FAM13C	PRR15	ACOXL		RBP1	HMGA2
DDX25	SAMD11	AC099522.2	RGMA		CCDC11	CCDC68
NMI	COL5A2	SERPINF1	PROKR1		EFHC1	PTPRD
UGT8	GPSM2	GRHL2	ITGB5		CAPN6	C22orf43
LYPD3	GXYLT1	FAM111A-DT	CACNA1I		C14orf174	C3orf52
TUBGCP3	IL17RA	GAD2	IGFBPL1		METRN	CDH7
GPR160	C2orf88	SPX	GAL		SPATS2L	PPP1R13B
GULP1	MANEA-DT	HAPLN1	SACM1L		CCDC30	MAOA
ST6GALNAC3	BCORL1	UNC5C	ADRA2C		RNF157	RNF165
ASGR1	MFAP4	GALNT16	MAP2K1		FAM116B	HMSD
LCTL	APOA2	THBS1	DHCR24		RSPH1	PHLDA1
DPPA4	COL6A2	GSTM3	GATSL3		C14orf45	SLC4A4
PIP4P2	PORCN	TCEAL5	MLYCD		NPHP1	RGS3
NOTCH1	GADD45G	LINC00511	PHACTR2		ARMC2	ANGEL1
METTL7A	JCAD	ITGB8	PELI1		NR2F1	HIST2H2AC
TTC39C	MANEA	MPP7	B3GNT2		LRRC43	LARGE
PCDH18	FUT8	CYR61	FHOD1		C6orf225	QSOX1
PRRG4	WFDC2	MATN2	RAB37		DLL1	NIPAL1
CD24	LINC00888	CDH1	POMC		FOXA1	REM2
TRBC2	IGFBP6	PRRT3	RAB20		C9orf98	HSD17B11
FOXN3	NRP2	TOX3	CTSL2		C1orf114	ARHGEF3
CDYL	MAPK10	SARM1	CHRM4		TMEM232	ANKS1B
RDM1	FLRT3	SSBP2	C6orf211		SHH	NFE2
GLDC	MCC	EFNA1	UBAP2		ACAN	CUX2
NID1	WDR86-AS1	CCDC68	RASSF8		GLT25D2	SERPINB8
PLP1	CMTM3	MAB21L4	PTGDS		FBXL13	HIST1H2BJ
NSG1	TRIM36	MT1X	CRIP1		MITF	TJP2
GRID2	KDM6B	HS6ST2	KCNK6		KCTD16	MEIS1
FERMT1	B3GNT8	ZSCAN26	KCNE3		DYX1C1	MGAT3
MUC3A	DLGAP1-AS1	DEPP1	SP8		LRRC42	CRTAC1
AL162411.1	FAM126B	RND3	EHD2		OBFC2A	PLCL1
DDIT4	COL6A1	HMGCS2	ABCG4		IL1RAPL1	PTCHD1
GALNT3	S100A13	FAT3	FERMT2		ZNF703	NOTCH1
HK1	FLVCR2	PLK2	SERPINE2		ATF7IP2	IGF2
RIMKLA	PALLD	HOOK1	MRPL22		CETN2	NR4A3
BEND5	F10	CLDN1	TMEM92		KIF9	SERPINF2
PHGDH	STC1	P4HTM	NTF4		LRP2	ESRRG
COQ3	COL5A1	PTGER4	SLC27A3		THBS1	SAMD13
PDGFA	CACNB3	ISL1	TSKU		TTC23L	KLF5
SCNN1A	KIFC2	KCNH7	TCP11L1		LRRC6	TTN
GPR143	SSTR2	AC005083.1	RBP5		CAPN9	ID1
CCL26	TRDN	SDSL	APOL3		ANKRD53	ID2
EXO1	BMP4	AC097639.1	ZNF792		C19orf51	NFKB1
AC005083.1	ANKRD42	RHOU	C2orf88		GDF15	PKIA
ZNF483	SEMA5A	DUSP1	ZDHHC2		PTPRT	GPRC5C
PLA2G16	ABCA1	C1orf210	HSPB1		PTH2R	CHSY3
SLC43A1	DDIT3	IFT46	PLRG1		ANKRD50	CASZ1
PWAR5	H2AFY2	DIXDC1	AMMECR1		SPAG16	MEST
SPP1	DUSP18	MMP9	GATM		MET	HECW2
AIG1	S100A16	RGS2	GLRX		AKR1D1	OVOL1
SERPINF1	HLA-DRB1	RNF128	ICOSLG		UBASH3B	MAPK4
CD74	EPHA2	ITGA2	ABCC4		C11orf63	GPC3
JAG1	BTG2	LYPD6	RHOF		OSCP1	AMOT
ST7	ZNF737	DYRK4	GADD45B		CXXC4
ABRACL	B3GLCT	REM2	XYLT2		ASB2
RASEF	RSPH9	ACSM3	TESC		MORN2
CDT1	TIPARP	F5	SDCCAG10		F2
INSIG2	SLC46A3	RHOBTB1	BNIP3		CYP39A1
GSTO2	LINC00467	TMEM54	SPRY4		KIAA1407
TAPBP	ZIC3	SOX6	B3GNT4		CCDC103
BUB1B	WTIP	FAM111A	GRB10		PPP1R12B
STEAP2	MOK	OLFML3	ARMC7		EFHC2
RPARP-AS1	RAB17	ARL4C	FES		RNF182
HK2	NPM2	IGSF9	GAS2L1		IQCG
AP002387.1	GAB2	CCDC80	NBL1		C16orf79
ETV1	TTC39B	GPRC5C	ITPKB		PLEKHG1
FABP3	TAGLN2	KIF12	PORCN		BCO2
PCYT1B	TPPP3	CCND2	MANF		LOC646851
MGARP	INPPL1	FOS	MKRN1		NHS
DDAH1	AP001972.5	DPYSL5	IDH1		LPIN2
CHML	VAMP8	RASEF	POLD4		KIF27
FXYD5	GNG2	NUP210	CA2		TTC30B
FAM162A	P3H2	MAF	CAMKK2		RFX2
TICRR	STAT4	CTGF	C17orf39		CATSPERG
MYLIP	EPB41L4A	TSPAN2	GCSH		SPEF2
MTFP1	MCF2L2	KLHL5	TRIB1		TCP11L2
COTL1	CTDSP1	KIAA1217	TNFAIP8		TEX9
PSMG4	SERPINE2	SDK1	GM2A		ASRGL1
BCAT1	GYG2P1	PDGFA	NRTN		WDR66
NEFH	EPHA4	EPHB6	PDZRN4		DPYSL5
FGF19	CLTB	RASSF4	PPM1K		HGFAC
NFE2L3	CAMK2D	SCARNA22	DAB1		KLHL2
MYCN	IL23A	EGR1	C8orf58		DKK3
FAM216A	PLSCR1	ARID5B	SHISA6		NRXN3
ANKRD37	SH3RF1	SLC44A3	COL9A3		C9orf116
CLU	DNAJB2	SPP1	FBXO34		GPM6A
MID1	OPTN	NR5A2	NTN4		PPP2R3A
PIF1	DUSP14	OTULINL	BBC3		WDR52
CRACR2B	PCDH10	NTRK2	FAM109B		LRRC49
TCF4	LRP10	C1orf116	C10orf125		CHRNA7
TTYH1	SLC26A11	BGN	MSN		GRK5
SRPX	APOBEC3F	LGALS8	NUDT8		NRIP1
PAK1	TTC3	TMEM178A	GIPC3		PRSS1
LNX1	GADD45A	RASSF9	RFESD		IFNE
TMEM108	VANGL1	PKDCC	CCDC75		SPA17
STC2	LINC01356	TNFRSF19	EPHA2		HOXC4
MARS2	PKIG	ST6GALNAC3	CDRT4		THBS3
NUP210	PEG10	MYRF	RGS19		MORN3
URB1	POMT1	FZD2	TMEM135		C4orf47
CYYR1	TNNC1	PNPO	SLC6A20		CCDC160
LGALS8	SOCS3	PLEKHA4	UNC50		CDC42EP3
PTGR2	PLAC9	APPL2	GEMIN5		SLC38A6
PROCR	CRNDE	PBK	GABARAPL1		GPR177
LDB2	EHHADH	MCOLN3	ELOVL2		LBX2
IGFBP2	RNF19A	SCARA3	SLC9A9		ATF3
LYN	NMRK1	FREM2	FOXH1		ITGA11
C2CD5	AOX1	C12orf75	CYP27A1		RPGR
SPAG4	MAGI3	C5orf49	SLC25A13		RABL5
PRTFDC1	PLPP1	MRS2	DMKN		DNALI1
PAWR	CCDC71L	ID2	DTWD2		UBXN11
SAMHD1	KRT19P1	MBNL1	C18orf19		C1orf158
SYNE4	FAM84B	RRAGD	USP53		FAM13C
SLC7A1	RNF8	ERBB3	TMEM88		MLF1
CHST4	ABHD3	IRS1	MAMDC2		XPR1
HMGN5	COL4A1	DDAH1	MAPK7		ADAMTS9
CENPF	YPEL5	CPM	DISC1		PTN
SALL2	RIPPLY3	LINC00963	PLCE1		TTC18
DERL3	AMMECR1	AKAP7	ACTN3		C1QL3
PCOLCE	TTC3P1	NABP1	ETV3		PRICKLE4
AL118516.1	GPR39	CFAP221	FAM125A		SULT1A1
FAM111A	BCL7C	ASAP2	RBM24		CHRD
CSRP1	ARMC7	DENND6A	PRKCH		IQCD
SEPHS1	OXTR	TMEM185A	MME		DCBLD1
EFNA3	CTBS	ERICH5	FLJ32810		C10orf93
GCNT2	RIPOR1	CD47	TGFB1		CTSB
COQ8A	TMEM63A	NHSL1	DLC1		CXorf1
EEF2KMT	AC104257.1	SMYD2	PDHB		PRKAB2
ZNF850	FAM89B	AXL	OPLAH		CDH10
RGS17	TPST1	RAB11FIP1	LHFPL2		TAF1A
BOLA3	ALAD	RSPH1	SPARC		EPB41L4A
RBPMS	BAIAP3	TMEM125	CDA		C6orf186
RASL11B	C20orf194	CXCL6	B4GALT4		TGFB3
PHYHD1	TBC1D22B	LOXL3	XRCC6BP1		C19orf44
RRAS2	ABHD11	CDK14	TRPV4		ZNF214
PDK1	CSAD	BMF	TGIF1		CCDC108
TENT5B	SLC36A1	SGK1	FAM78A		SDSL
UQCC3	KIT	PHYHD1	RNF8		ST6GAL2
RARRES2	KRT8P3	RF02101	APOBEC3F		SPTLC3
CCND1	ALG14	ZFP36L2	PLCG2		LPHN3
CTDSPL	ARHGEF16	NOTCH1	C5orf28		CPB1
DPYSL2	MYORG	HABP4	NFKBIA		C14orf79
UGP2	FARP1	GSDME	CCL2		CAMK1G
EFEMP1	CCDC141	LIMCH1	NOTUM		EFNB2
SLC27A5	CTSB	CGN	PMM2		NR2F2
SNHG14	NCSTN	MITF	TMEM133		CKMT2
PGK1	PPFIBP2	FBXL2	HDAC5		IQCK
PPM1J	CDC42EP1	PARP16	CXCR7		IGFBP2
CTBP2	HOMER2	ONECUT2	APC		TMEM144
TKT	GPR161	ZNF467	PRKCQ		FSCN2
ASB13	FGFRL1	TMEM231	ST3GAL2		DYNC2LI1
MIR210HG	PURA	CXCL3	RAP2A		HES1
ILF3-DT	ANKRD6	RAB32	MSH6		GATA4
CRISPLD1	ZDHHC2	HEG1	CCDC90B		CHIC2
NLE1	SLC35F6	FGG	OXTR		RHOXF1
ACAP1	MAGED1	JUN	CCNG1		IQCH
SCG3	GABARAPL1	SYT13	C8orf31		MMP11
AKAP7	SOAT1	IDH2	CUGBP2		TNFRSF9
DUSP6	DYNLL2	KIRREL1	LNP1		EFCAB7
HPRT1	HSPA1B	TNS3	FAM124A		C8orf48
LDHA	OSCP1	IL1RAP	C18orf45		ANXA3
MND1	MERTK	APOA1	RSPO4		DNAH5
RBPJ	RCAN3	TTLL7	FA2H		LRRN4
TSEN15	UNC50	ANTXR2	C14orf149		MYL7
JADE1	ZNF337	ST3GAL6	CA5B		SLC30A4
EIF2AK4	IFI35	MBNL2	AIDA		FCER1G
TXNIP	AC109329.1	TMSB4Y	ATL2		RASSF10
NMRK2	PHACTR2	VSIG1	FAM89A		CLCF1
HDDC3	MEIS3	WWC1	PPAPDC3		ERRFI1
KDR	MYADM	WNK2	USP2		LRRC27
NET1	KLF5	AQP3	DDIT4		RIBC1
PIMREG	SORCS1	RGL1	C9orf95		S100Z
GGCT	CCDC157	FKBP7	ZNF185		BEND5
SLC39A10	TP53INP1	TACC1	C1QTNF4		TTC21A
CDH1	C21orf91	BEX1	HSPA5		C17orf97
GABPB1-AS1	DDAH2	ZNF703	PDIA4		MLLT1
HEBP1	VIL1	SPIN4	C2orf89		TAGLN
CEBPZ	ZBTB10	TFPI2	GBGT1		NPY5R
ITPK1	STK38	CDCA7L	SLC5A3		PRR15
USP9X	ZBTB4	MTFR2	VAMP8		FAM81B
PDPN	PLCD1	TCEAL7	PRKX		TTLL10
DIDO1	CHPF2	H1F0	ZSWIM4		OAF
MTHFD1	PPM1K	PRKAA2	PPFIA1		LRRC4C
PFKP	MLLT3	PCDH17	KCNQ2		NME7
	DAB2	CLDN4	RGS16		LYG1
	TRAPPC12	CADM4	C3orf64		GHR
	CCDC167	CXCL1	FUT8		RGS2
	USP3	P3H3	RAP2B		DPYD
	CCPG1	MT1E	SHISA3		LCA5
	MYOF	EDN1	EBF3		BMP8A
	EHBP1L1	ZNF19	NAPRT1		CCDC157
	MXD4	SLC17A5	C11orf17		WDR19
	NAGK	PRR15L	BAI1		CLIP1
	ENDOV	SLC7A7	FLJ36031		CDKL2
	DCAF5	SESN3	GAS7		FGA
	CAMKK2	SPEF2	LIX1L		C9orf9
	APLP2	SERPING1	GFM2		RNF150
	LPGAT1	CNTN4	MRPS6		HYDIN
	ANKRD13D	SMAD3	PDLIM2		WIPF3
	GCNT1	ARL6IP5	SHROOM4		IFT57
	ZNF664	PRNP	FREM1		TIGD3
	ASF1A	MANSC1	TTC39B		IL23A
	ZNF432	ITGA1	HERC5		RIPK4
	PLEKHB1	DHRS3	NME4		MOBKL2B
	LAPTM4B	KRT18P25	PDE10A		PBX1
	GNAL	GOLT1A	MRPL32		DNAL1
	RCOR3	WDR91	BST2		BDH2
	GDPD1	SCG5	MYO10		CCDC57
	DBNDD2	MTCL1	PCP4L1		IGSF11
	PLAUR	GJB1	GSTO1		NEXN
	INPP4A	PGBD1	FLVCR1		RABL2A
	CEP164	ZBED5-AS1	SPATA6		LRRC23
	ZNF48	PRSS2	PIP5K1B		SLC16A14
	PCDH7	MTCO1P40	SH3RF1		C16orf55
	AMOT	ATXN7L2	ABCD1		SOX11
	ATP6AP1	TMEM106C	FBXO10		THPO
	ATPAF2	SH3RF2	LYNX1		ZFHX4
	GPC4	EXPH5	MCCC1		AFF2
	HACD2	CHST9	NAMPT		CEBPA
	AGPAT3	PRTG	SORCS1		MICAL2
	DNAJB1	CALD1	SEMA3E		CCRK
	NSUN3	ANGEL1	L1CAM		DUSP18
	SAXO2	TJP3	SYT10		NGEF
	NT5DC3	CXXC5	VLDLR		ODF3B
	ANKRD36B	IGFBP3	FAM84B		KCNJ4
	CCDC97	ELF3	DDX59		KALRN
	ITLN2	RAB36	SHISA9		RARB
	ROGDI	BMP1	TBCA		TMEM231
	SLC38A9	METRNL	TOMM20		VPS13D
	TCP11L1	ST7	SERINC3		MNX1
	CC2D1B	HSD11B1L	PRDX5		UBXN10
	ANXA2P2	EFNB3	LASS4		CRIM1
	FBRS	TSPAN18	SLC38A5		LRGUK
	NSMCE3	DOP1B	TFRC		YAF2
	CERCAM	APLP1	SLC26A6		DNAL4
	ACAP3	TM4SF4	UQCRC1		GIP
	SRY	SPOCK3	DBI		MLLT11
	PIGQ	HNMT	C16orf57		PTGIS
	NIPA1	ELF3-AS1	LONRF1		GALM
	FAM114A1	OGFRL1	RYR2		APPL2
	SLC7A5	LNX1	TMEM63A		TRIM29
	CAVIN3	C2CD5	CHFR		PHTF1
	DNAJC15	KDELR3	CDK2AP2		S1PR1
	NPC2	CDKN1C	OPRL1		GLIPR1
	KLHL17	CTDSPL	KIT		SIRT4
	CDK20	NIN	UROD		MDK
	BTN2A1	CSPP1	RHOBTB3		SPAG1
	SPSB2	TM4SF1	VENTX		FAM38B
	ZNF611	ITPRID2	CYP11A1		ZSCAN23
	B3GALT6	FN1	S100A13		HSPB8
	GPATCH11	C16orf45	TP53I11		DYDC2
	ASH2L	ZHX1	VANGL1		PLEKHF1
	PPFIBP1	RGS3	SEMA3F		NEUROG3
	MXRA8	TSEN15	RNF19A		MYL4
	DKK3	TGM2	ADA		GPR162
	CLMP	FAT1	ARL8A		ARL4A
	AADAT	CNNM3	SMG6		FGB
	GPR108	ESPN	MRPL28		TSGA10IP
	DAPK3	CALB1	ITGA9		PTPN13
		HDDC3	C9orf40		NGF
		FRMD4A	MRPL41		SPATA7
		AJUBA	CAPN12		ZNF19
		C3orf58	PPFIBP1		STOX1
		GP2	APOC1		AGBL2
		ZNF445	PDIA2		LMX1B
		FGA	SPRED2		IFT81
		F2RL1	RUSC1		MAF
		IGFBP2	ZNF521		TFPI2
		AIG1	FANCL		ZNF184
		CD24	APOE		POPDC3
		PRELID2	KLF7		ZFHX3
		SORD	FAR2		C3orf34
		TES	TMEM41B		MUC20
		FGFR2	CHRNB4		CHST15
		TAPBP	HDGF		HOXB3
		SUSD4	MSMB		TTC30A
		TFPI	DDX58		ST8SIA2
		HSPB8	MYADM		APOA1
		KLF10	TDGF1		DPEP1
		RTL8B	CEP192		C11orf74
		ARHGEF12	GDPD1		OCLN
		GALNT3	ZCCHC24		CLDN15
		CDKN2A	GALNT10		LRRC16A
		ABRACL	TIMP3		PLEKHA5
		SIAE	LENG9		KIF26B
		BEND5	SLC7A10		TSPAN6
		MAFK	AKR1B1		GABRB2
		TCTN1	ZBTB8OS		C2orf50
		TMEM30B	FGF13		SNX33
		ZFP36L1	AFF1		ITGA6
		ALDH1A1	MYCL1		TUBA1A
		ZNF22	BCAT1		SNX32
		SLAIN1	ZNF114		IKZF2
			PRKD3		DOCK9
			GREB1		TGFB2
			CNIH3		DSC2
			HSP90B1		AUTS2
			FAM128A		ZBTB16
			NPR2		KLK12
			CTSC		RARA
			MAP4K2		RND1
			LAPTM4B		FAM162B
			ACSS3		NR5A2
			ZNF578		AKAP12
			PLCD1		NFE2L3
			SALL4		HFM1
			YARS		MEX3B
			FGFBP3		KLHL13
			PRX		FRMD4B
			XKR8		MDH1B
			PFKL		ZNF165
			NGFRAP1		PGM5
			HEBP2		FAM164C
			RASGRP1		FAM65B
			BOK		CLIC6
			TBC1D2		SLITRK2
			FAM189A2		KIAA0895
			PKN3		SLC6A16
			INPP4A		ATP6V1D
			FAM18B2		GSDMB
			RASSF3		DHX40
			CLIP2		TMEM56
			ARSE		DENND2C
			TCIRG1		DYRK3
			LGR5		SMOC1
			ZNF138		CRB2
			CNDP2		TMEM178
			ASH2L		AOC2
			RALBP1		STK33
			EID3		C11orf60
			TMEM185A		FAM122C
			ADAMTS8		ZNF189
			ALKBH7		PLEKHG3
			RRAS		C9orf6
			CALR		ANKRD42
			ZAP70		LZTFL1
			ARHGEF2		FBN1
			PKM2		C16orf48
			INF2		C16orf93
			MIIP		SESN3
			SLC35F3		CAST
			AVEN		HS3ST3B1
			KLC3		AKD1
			NME2		FAM149A
			ZNF90		HSPA12A
			TMEM20		ACTC1
			DIO3		KCTD1
			C17orf103		EFHB
			KCNK1		C6orf52
			ALAD		C11orf66
			IL17RD		ITPR3
			SLC22A15		RIMKLA
			RBMS1		PLEKHH2
			PRR5		C5orf13
			ELK3		WFIKKN1
			HIATL1		LMOD1
			PSME4		ACOX2
			MERTK		LRRC48
			TMTC1		AGAP3
			DEPDC7		ZACN
			ZIC2		FMO5
			LTC4S		GFRA1
			IFITM1		HMCN1
			SLC9A3R1		SPOCK2
			FZD5		NEDD4L
			KIAA1462		MACROD2
			STIL		BTG1
			SFRS12IP1		ZNF782
			BDH1		ADHFE1
			IFITM3		ELOVL7
			DDX31		TMEM67
			SCT		SORBS1
			MRC2		CYB5A
			C17orf49		DUSP9
			ADM2		TP53INP1
			RNF215		CC2D2A
			NTAN1		TBPL1
			PSMD9		C10orf35
			ZNF613		AMHR2
			ALG1L2		CREB3L1
			TRPM2		CCDC146
			S1PR3		RBKS
			TRPA1		C15orf39
			SERHL2		DSP
			CDH20
			GLRA4
			TRDN
			GDNF
			ASB5
			NLRP9
			UMODL1
			FOXI1
			SLC5A9
			C20orf95
			NCR1
			CCDC81
			MOBP
			SIX3
			OR52A1
			TP53TG5
			MFAP4
			LYPD2
			MYCT1
			ARL4D
			BHLHE22
			FGF17
			CD300E
			SLC36A2
			ACSM4
			CD48
			GPR151
			OTX2
			STC1
			KCNF1
			LRRC2
			RGS8
			CNGA4
			SOX18
			VWF
			C4orf35
			ACOX3
			APOBEC3G
			DKK4
			C9orf47
			PPAPDC1A
			VIPR2
			CLDN11
			LOC153328
			PLXNA4
			CNTNAP2
			HAS2
			IER3
			IFLTD1
			KCNG1
			CALCR
			KLF8
			KIAA1161
			SOX10
			TMEM229A
			LEFTY2
			EGF
			COL5A2
			GRIK3
			OVCH2
			ST6GALNAC2
			C3orf32
			GRP
			CFLAR
			ASAM
			GNAL
			MANEA
			FBLN5
			COLEC12
			PTGR1
			MGST2
			CYP26A1
			NR0B1
			PIK3R5
			LY6G6D
			LGALS12
			ERBB4
			AJAP1
			CCDC3
			BATF3
			TRPV3
			LAMP3
			KCNH5
			IL18R1
			LEFTY1
			GRM2
			ZIC3
			EDA
			ADAM19
			EYA2
			GPSM2
			CD177
			GMPR
			C4orf23
			RAB17
			C15orf27
			ACHE
			PPAP2A
			MYOCD
			SLC16A5
			EHHADH
			PRDM1
			PPP1R3B
			LZTS1
			CD70
			PLSCR1
			GPR78
			C1orf61
			DCLK3
			TNFRSF18
			FAM159A
			MID1IP1
			GPC4
			FLVCR2
			NFATC1
			MARCH11
			SAMD3
			SLC36A1
			ZNF296

## Sheet: Ptf1aTargets
Ptf1a-KO-Upregulated_Thompson2012	Ptf1a-KO-Downregulated_Thompson2012
AFP	KIAA1211L
AGTPBP1	ALDH1B1
ANKRD37	ANLN
APOA1	ATG4A
ARID5B	BMP7
ASH2L	CCBE1
VWA5A	CCDC30
BCL9	CCKBR
CDC42EP3	CDA
CDK14	CHD8
CLIC5	CHRNA4
CPM	CHST2
CRABP2	CPA1
CRISPLD1	DNAJB14
ENPP2	ERMAP
FAM3C	EXOG
FGFR3	FAM107A
FOXA1	FAM181B
FUT11	FCHO2
POC1B-GALNT4	FFAR2
GALNT4	FGD4
GFRA1	GABPB2
GRIA3	GALE
IMMT	GC
ITIH2	GCNT1
ITIH5	HBA2
KCNJ13	HBA1
LENG1	HBZ
LMNB2	HECTD2
LOXL2	IER5L
MAST2	KLHL2
MTMR6	LGALS2
NRP2	MATN4
OGFRL1	MNX1
ONECUT2	NEO1
PC	NKX6-1
PDE6C	NOTCH1
PHOX2B	NPTX2
PIK3IP1	NR5A2
PTPRT	NRARP
RAB6B	NUDT4
RABEPK	NUDT4B
RBMX	NUS1
RGS4	ONECUT1
RPS13	P2RX1
SCG2	PADI3
SDC2	PARM1
SEMA3C	PDX1
SLC4A4	PTF1A
SOX4	RBM18
SRPK2	RETSAT
ST8SIA3	RGS2
STEAP1B	RHOV
STEAP1	S1PR3
STEAP2	SESN1
SULF1	SHMT2
TBC1D24	SLC20A2
TMCO3	SOX3
TMEM17	SPIRE1
TMPRSS2	SPON1
TNIK	ST6GALNAC4
VNN1	SYNGR2
WNK4	TCF4
WNT16	TFRC
YPEL1	TMEM33
ZBTB16	TLCD4
ZFHX4	TOMM40L
	UBE2Z
	VTN
	YIPF4
	ZYG11B

## Sheet: HumanFetalTissue_Jennings
Liver_Jennings2017	Extrahepatic biliary duct_Jennings2017	Pancreas_Jennings2017
C8B	PCOLCE2	XXbac-BPG300A18.16
VCAM1	AP001475.1	PKD1P1
RP13-638C3.4	CD7	ITPR3
RBP4	RP5-1086K13.3	SLC24A3
IGFBP1	RP11-61F12.1	SPOCK1
RP11-468E2.2	PRICKLE4	SIM1
TM4SF5	RP4-669L17.8	COL21A1
SLC6A19	PYY	FRZB
ATP2B2	GC	RTL1
ASS1	TENM1	MTFR2
GALNT4	SNAP25-AS1	NKX6-1
NR1H4	UBA7	CDX2
MT1E	C8orf4	PDX1
LHX2	RP11-62I21.1	CLIC5
HGF	SPP1	GCOM1
F12	RTN4RL2	MNX1
AHSG	UNC93A	CTB-174D11.1
SOAT2	SERPINA3	RP11-304L19.2
ALDOB	RN7SL558P	FOXO6
ITIH3	CAPN6	HRASLS5
SERPINA6	CTD-2026K11.3	PTF1A
FST	RP11-165O3.2	KIRREL2
DPYS	PCDHB12	LYPD6B
ALB	COL9A3	RP11-768G7.2
FABP1	RP11-734K2.3	VWA5B2
FER1L6	SFRP5	KCNH8
HKDC1	CTD-2369P2.8	RP11-47J17.3
MT2A	RP11-849F2.7	KCNH3
SERPINA7	CTD-2587H19.2	LA16c-380A1.2
RP11-33B1.4	BLACAT1	DKK2
ITIH2	CRTAC1	AC013275.2
PAQR9	NETO1	RP11-72I2.2
MT1G	KCNIP1	RP11-21A7A.2
C8A	CNTN3	RP5-1103B4.3
SMLR1	RP11-349H17.2	RP11-309I15.1
CHST13	RP11-603B24.1	RP11-388M20.2
ADGRG5	AC004381.9	RP4-734G22.3
PCDH24	CALB1	RBBP8NL
ORM1	MOXD1	TGFA
MT1H	TPPP3	RP11-58H15.4
RP11-808N1.1	AC004381.8	AC078941.1
NPTX2	BCL11B	SNORD3B-1
CEBPA	PHF21B	HES4
ITIH1	RP11-209K10.2	ANO9
KRT222	MPZ	RP11-781P6.1
RP11-355N15.3	SLC16A14	ADRA2A
KNG1	RP11-33O4.2	LRRN1
OTC	TNMD	SOX10
APOB	WNT7B	RP11-678G14.3
RF02101	KAAG1	CA11
RP11-404G16.2	RP11-713C5.1	RP11-834C11.4
FGG	RP11-163F15.1	TC2N
PLG	KIF5C
SLC17A2	SLC17A4
EDNRB	RP1-163G9.1
HAND2	AC083949.1
DIO3OS	RP11-81K13.1
EEF1AKMT4	FRMD6-AS1
AFP	RP11-96O20.2
APOC2	ZNF446
AMICA1	SLC2A12
FOXQ1	RP11-875O11.1
SLC17A1	RP11-54O7.3
PAH
SERPINF2
FGA
FTCD
APOA2
CPB2
RP11-50C13.2
COLEC10
SERPINC1
STAB2
TDO2
FABP3
CX3CR1
C4B
PMP22
LYVE1
TFPI2
SERPINA11
PTH1R
LSP1
ITGB3
SLC25A20
AC009095.4
PFKFB1
SH3RF3
RP11-152P17.1
CDPF1
SDPR
BMS1P4
MRC1
KDR
ADCY4
E2F1
ARG1
GOLGA6L1
ARHGDIB
LDB2
AF131215.2
LRMP
RP11-507J18.2

## Sheet: HumanFetalPancreas_Gonçalves
Unknown1_Gonçalves2021	Erythroblasts_Gonçalves2021	Proliferative_Gonçalves2021	Mesenchyme_Gonçalves2021	Tip_Gonçalves2021	Trunk_Gonçalves2021	Endocrine_Gonçalves2021	Neural_Gonçalves2021
TDGF1P3	ALAS2	ESRG	COL1A1	CTRB2	DLK1	KCNK16	STMN4
AL137013.1	HBG1	DNMT3B	COL3A1	CPA2	CLU	PAX6	PRPH
IFITM1	AHSP	ZSCAN10	SPARC	CELA3B	ID2	NEUROD1	PHOX2A
AL392023.1	HBB	TDGF1	COL1A2	CPA1	COL2A1	CRYBA2	ELAVL4
TERF1P5	SLC4A1	MTHFD1	LGALS1	CEL	RBP1	ERO1B	LINC00682
POU5F1B	HBA1	LINC00458	DCN	CTRB1	MEG3	CHGA	ISLR2
TERF1P4	HBM	L1TD1	VIM	DLK1	SFRP5	PCSK1N	NSG2
CYP2S1	HBA2	DDX21	COL5A1	CTRC	TM4SF1	VWA5B2	STMN2
CRABP1	HBG2	CYCS	PLAT	RBPJL	CCDC198	RAB26	PHOX2B
AC104791.2	HBZ	PAICS	POSTN	CELA3A	SERPINA1	PTPRN	VIP
CNMD	SNCA	SLC7A3	PDGFRB	CLPS	MTCO1P40	KCNK17	SCN3B
UTF1	BPGM	H2AFZ	NR2F2	BTG2	SOX9	MLXIPL	SCG2
AC007991.2	SLC25A37	KPNA2	SFRP1	ERP27	KRT18	MAFB	L1CAM
ABHD12B	TENT5C	TUBG1	BGN	GATM	KRT8	GAD2	NCAM1
FOXD3-AS1	BLVRB	HMGA1	ELN	MT1E	EGR1	PAX4	TAGLN3
AC012368.1	SELENBP1	NUP205	PTN	MEG3	H19	CNIH2	RET
POU5F1P4	FAM210B	UCHL1	COL6A2	EGR1	ANXA4	SCGN	ELAVL3
AC064802.1	FECH	DPPA4	FBN1	DPEP1	CCN1	C1QL1	CALY
HSPE1P4	RBM38	TERF1	ZEB2	IER2	TTR	MAB21L4	INA
TUNAR	OAZ1	HSP90AA1	PCDH18	SPINK1	TTYH1	ATP2A3	KIF5A
AC092490.1	BCL2L1	MDN1	MMP2	MT1F	ODC1	NKX2-2	MAB21L1
POU5F1	R3HDM4	PCNA	COL14A1	DLL1	CCND1	INS	GNG8
ALPL	BNIP3L	VSNL1	OLFML3	FOS	FOXA2	STMN2	CHRNA3
PGAM1	NCOA4	MYCN	COL6A1	MT2A	WNK2	ABCC8	TMEM59L
VRTN	GYPC	PODXL	IFITM3	SSR4	MARCKSL1	INSM1	MAP6
RPS3AP26	SLC25A39	CTSC	NID1	ELMO1	NFKBIA	TAGLN3	EEF1A2
FABP5		RPLP1	IGFBP5	KIRREL2	BEX1	SST	RTN1
LINC00678		MGST1	AKAP12	BTG1	EPCAM	ISL1	MYT1
LCK		ATP5MC1	COL4A1	TM4SF4	AC084824.1	NLRP1	PCLO
MFSD2B		DUT	IGFBP4	RHOBTB3	RBPJ	SSTR2	GAP43
AC007218.1		SFRP2	THY1	RPL6	MT1F	CADPS	CRMP1
GAL		SNRPF	COL6A3	CST3	DUSP1	CACNA1A	DPYSL5
HAPLN3		MRPL3	TMSB4X	TCEA3	CXXC5	APLP1	ANK2
ZFP42		PTTG1	IGFBP7	RPS2P5	PTPRF	PTPRN2	GNAO1
PIM2		LNCPRESS1	C12orf57	AMBP	KRT19	EEF1A2	NEFL
CD9		ATIC	COL4A2	CYB5A	TCEA3	MFAP4	PENK
FXYD5		PSAT1	NFIB	FLRT2	TMEM123	ASCL2	MLLT11
LINC01108		RBPMS2	ACTG1	FGFR4	FRAS1	RAP1GAP2	PCSK1N
NKX1-2		SRSF7	DLC1	RPL3P4	COL27A1	TUBA4A	RBMS3
MFGE8		CCNB1	APCDD1	NOMO1	WASF3	RCOR2	SPTBN2
PDPN		TRIM71	FN1	UGDH	CCN2	GNAS	CDKN2D
SLC1A5		HLA-A	NREP	RPL6P27	CADPS	LOXL1	RAB6B
GPR176		PDLIM1	FOSB	H19	S100A10	COX17P1	KIF26A
PODXL		HSPE1	MARCKS	CHCHD2	PNRC1	TUBA1A	SYT11
LINC00599		LDHA	ARHGAP29	F3	ECE1	PLAGL1	GAB2
HSPA2		LINC00678	FBLN1	JUN	ARID3A	PPP1R1A	OLFM1
CKMT1A		HELLS	S100A11	MCL1	DCDC2	MED13	LRRC4B
AC009055.2		SLC16A1	PTMS	PLXNB1	SUCLG1	SCG5	ATCAY
MTND4P12		CDKN3	PIK3R1	TM4SF1	RHOBTB3	MARCH8	TUBAP2
AL353747.4		DKC1	TLE1	KLF6	SPATS2L	SSBP4	PALM
LIN28A		MCM6	IFITM2	AC010343.1	ATP1B1	C9orf16	ASCL1
BUB1		GULP1	SERPINH1	RPL37P23	CCNL2	ARFGEF3	TUBB2A
NMRK2		PHGDH	Sep 11	RPS2P7	CCNL1	SMIM6	ATP6V0E2
EXOSC5		PSME3	LMNA	CIRBP	UGDH	NNAT	TUBA1A
MAD2L2		UQCRH	FSCN1	NPAS2	PCBD1	TBCC	KIF5C
AEN		GARS	TIMP1	RBPJ	CMTM8	C4orf48	SYT1
CDC20		GAL	RPL10P16	MTCO1P40	CAMK2N1	MTCO1P40	FXYD7
SLC2A3		GOT2	ZFP36L1	RPL12P4	FGFR4	MT-ND1	AKR1C1
SNRPGP10		NME1	S100A6	PDX1		CPE	APLP1
HSPE1P2		SEPHS1	JUNB	ATF3		NPDC1	VAT1L
HMGA1		ABRACL	SORBS3	H3F3B		HID1	MAP1B
PFN1P1		CENPF	GPC3	CLU		CD200	NSG1
EIF5AP2		USP9X	CCND2	CXCL12		TP53I11	C14orf132
EIF5AL1		SCGB3A2	RPS13	ACADVL		ZNF263	TMOD2
HHLA1		DPYSL3	FXYD6	MIDN		PCBP4	TCEAL7
PRDX1P1		FOXD3-AS1	TPM2	RPL5P34		SLC29A4	UNC5C
RPSAP17		SNRPD1	ITM2C	AC115223.1		MT-TC	HAND2
AC008753.3		SMS	PXDN	RPL30		TTR	GARNL3
GAPDHP65		CDK1	RHOC	RRBP1		APBB1	MAP2
AC108073.1		AASS	AC246787.1	GNG5		DSP	TUBB2B
DPPA4		PGRMC1	KDELR2	NR5A2		TMSB4X	SEPT3
AC022140.2		NCL	CRTAP	CYBA		VPS53	CRABP1
PPIAP31		IARS	PPP1R15A	VEGFA		DYNC1I2	KLC1
MYL9		TARS	ZFP36	RPL7AP66		ADGRG1	FSD1
IDO1		SCD	SEC31A	RPLP0P6		NKX6-1	FXYD6
DNMT3B		C8orf33	FSTL1	ERGIC3		MAP1B	DPYSL3
LINC00458		CSE1L	RBM3	KIF12		CRMP1	SMIM29
SNRPFP1		SOX2	RTL8C	IFRD1		ATP5MG	KCNH2
MT1H		DDX39A	VCAN	FBRSL1		RALGDS	GDI1
AC008753.2		SNRPB	ZYX	SERPINB6		A1CF	GAL
TYMSOS		SERBP1	CALD1	MAFF		GANAB	ASS1
TDGF1		TCOF1	TLN1	MEST		SVIP	NNAT
PMAIP1		SPCS1	MAGED2	RAB25		HADH	ABHD14A
PFKP		PARP1	TSC22D1	LGR4		SEZ6L2	NLRP1
UST		EIF2S2	FLNA	FOXA2		PSMG3	TMSB10
TENT5B		SRM	LITAF	AC009245.1		ALDH1A1	NELL2
RBPMS2		TXNDC17	COL9A3	CDC42EP4		ATP5F1E	TMSB4X
CDT1		LARS	RHOA	STARD10		THRAP3	SEZ6L2
TNNI3		MCM3	RCN1	MT1G		RAB3B	TRIB2
PLPP2		SNHG3	CD81	SPINT2		SSR4	TBX2
RPSAP29		NOL7	NOTCH3	PTPRF		RETREG2	ARVCF
ESRG		TUBB2A	ARL1	VMP1		ZKSCAN1	TBX3
TRIM71		SMIM4	DST	AC091429.1		MIEN1	CPT1C
SNRPFP2		RAN	NORAD	FAUP1		MT-ND6	KIF21A
HK1		DANCR	LAMB1	WNK2		NDUFS8	GNG4
TBRG4		NPM1	ITSN1	CD99		LAMTOR4	CRIP2
CARHSP1		HSD17B4	CKAP4	KLF10		MTCO1P12	PLXNA3
PCK2		MRPS23	FGFR1	CLDN10		ATP5PDP2	CLASP2
ASS1		FASTKD2	TTC3	ARL6IP5		STXBP1	OPTN
CEBPZOS		BUB3	CPE	AP005431.1		MT-CO1	CHGA
PMEL		VMA21	LAPTM4A	RPL3P2		ARCN1	DPP6
AC009446.1		CHAF1A	EPB41L4A-AS1	RPL7AP11		PRXL2A	C4orf48
COX7CP1		HIST1H4C	MYL12A	HPN		MGRN1	CNTNAP2
ZNF589		TPM1	TXNIP	RARRES2		TBCB	TPST1
LIN28B		RPL26	MARK3	AC027309.2		GOLGA2	CFAP20
TUBAP2		MDH1	S100A16	ECE1		PPDPF	MAPK10
KRTCAP3		TCERG1	ALDH1A1	DUSP1		PLD3	NCOA7
PCSK9		NOP56		RPL5P28		RUVBL1	NPDC1
TERF1		PTPN14		AL031729.1		RBP1	ACTR1A
SNRPGP2		ZWINT		RPS2P55		GNB1	UCHL1
L1TD1		MRPS34		BAZ2B		BMPR2	KIF1A
RASGRP2		SRSF3		RBP1		GADD45A	GNAS
LINC01356		RANBP1		CHD7		PFKL	TSPAN7
TBL3		PLA2G16		EEF1A1P5		GDI1	HAGH
AL162430.1		IDO1		FGB		IRF2BPL	BASP1
CTSV		PMF1		FOSB		ARPP19	S100A6
JARID2		HMGB3		ZFP36		ARFGAP3	BEX1
VASH2		NES		RERE		TBCA	DPYSL2
C1QBP		CNDP2		SNHG8		FOXO1	AKAP12
RGS5		RPL22L1		TUBB4B		PANK3	KHDRBS3
SLC7A8		FH		MYO6		GABRB3	PYGB
SLC16A1		PGK1		GCA		PRDX2	PTMAP5
MIR1244-2		PRPSAP2		PSMA3-AS1		ELOF1	JPT1
AL591742.2		LDHB		AKAP9		NISCH	GNB2
NME2P1		COMMD4		LINC01578		MAGED1	TTL
NOP16		TRAPPC4		CCN2		MT-ND5	KCNQ2
Z97353.1		HK1		ZNF91		CRIP2	SCN9A
EMD		DARS		RPS2P28		QDPR	YBX1P1
ART5		ATP5F1A		PNKD		BEX2	INPP4A
SNRPN		DHX15				ERI3	SNX7
RPSAP61		MCM7				SGCB	CD9
BEND4		OAT				DCTN3	HSBP1
CRABP2		SNRPD2				TMEM69	FEZ1
BAX		ATP1B3				NT5DC2	PBRM1
AURKB		TMEM147				C1orf43	ELMSAN1
DCXR		TUBB2B				COX17	AP2B1
FBXO2		CXXC1				TAGLN2	UBC
LNCPRESS1		G6PC3				HDGFL3	FAM89B
MYBL2		PSIP1				TRAPPC3	ZMIZ1
PLA2G16		FDFT1				CLPTM1L	C19orf12
SNHG25		SSB				DYNC1LI1	GLS
CDH3		SNRPN				HECTD4	RGL2
RPS3A		JPT1				FAM210B	ATP6V0D1
SEMA6A		POMP				AC044787.1	C11orf96
CBR1		IDH1				USP8	ZSCAN16-AS1
PLCB3		COTL1				SH3GLB1	KIF3C
AC099789.1		ACLY				IFT27	MAP7D1
AL445189.2		EEF1E1				CAMK2N1	SGCB
MIR1244-3		C14orf119				PIN1	SARAF
SERPINB9		MRPL21				NDUFA13	MAP1LC3B
C20orf27		ATRAID				COX14	PRKAR1B
PFN1		KCMF1				SSU72	ACTG1
PABPC1P3		NOP58				NSD3	SERINC1
CRMP1		ATP5F1B				GDF11	CIC
RPL12P12		SRPK1				BTBD7	PGM2L1
CHAC1		SLC2A3				SURF1	ARHGAP21
MT-TC		SNHG14				BTBD3	ANXA6
RPSAP4		GPI				LSM14A	MRPL34
TNNT1		EI24				CBFA2T2	KCTD20
SCNN1A		SLIRP				FBLIM1	KLF13
SOX2		ATP6V1E1				AMD1	BIN1
SEPHS1		RSU1				FYTTD1	AC023886.2
AC092597.1		ERH					CHTF8
STC1		GTF3C2					NSDHL
FGF2		BPTF					ATP13A2
PRDX1		YWHAE					TUBB
LINC01405		TRIM28					MGAT4B
RPSAP55		PSMD7					DYNLT1
ETV4		KLHDC3					R3HCC1
CKS1B		NPIPP1					RABAC1
MAP2K1		CACYBP					ADGRL1
ENO1		MT-CYB					PRAF2
TK1		PCMT1					IDS
PHB		PSMD6					YBX1
RPSAP15		MYH10					PMVK
AL121871.1		DEK					ADD1
PDZD4		SDHB					MAD2L2
FEN1		SF3A3					SPAG7
RPS2P35		HCFC1					SLC41A3
EXOSC7		VDAC3					FADS2
NSUN2		TUBB					DYNLL1
SLC39A1		VPS72					FARSB
CAD		PRMT1					MAPK3
GAPDHP40		FKBP1B					MEAF6
RPL26P19		PRPS1					LPCAT4
MT1G		DCAF13					HGSNAT
SALL4		YWHAH					ACOT7
AL356653.1		EIF3K					SMDT1
SCGB3A2		BRIX1					FSCN1
BIRC5		NONO					DCTN3
ERBB2		RHOA					HID1
NTHL1		UTP4					RUFY3
MCM5		NR6A1					TBCB
RPL26P6		MT-RNR1					H1FX
AASS		SSRP1					GRK3
RPLP0P2		TIMMDC1					PTMS
ZSCAN10		DGUOK					ENO2
TUBB2A		MRPL51					YPEL3
PPP2R3B		TRAPPC2L					MIR1244-3
CNOT9		RPS13					SPTBN1
PIMREG		RNF5					CLIP3
AC107956.1		RPSA					MIEN1
DANCR		PPIA					SOD1
RARRES2		PRDX5					IMMT
MIR205HG							PTMAP2
EIF4A1P10							EIF2AK2
SNRPA1							PRKACA
GAPDH							KLHL23
ERVH48-1							RBFOX2
AC104461.1							SMARCB1
AC092128.1							TRIO
FAM124A							CSNK1E
EIF5A							RTN3
SFRP2							GAPDH
PKIB							FNDC3B
EMG1							ATP13A3
RPSAP9							VPS29
FLII							ZHX1
UCKL1							MED29
VCL							NKIRAS2
PKM							CFL1
HNRNPA1P4							HMGCR
NANOG							SARS
RMI2							MGST3
CENPU							CDC42BPB
PTMAP12							CTXN1
TUBB2B							AP1B1
CHFR							MYL6
CENPW							ZBTB5
MSH5							CDK16
ERAL1							TIMM17B
TUBA4A							ARL14EP
GLDC							ATP6V0B
RPL21							DTD1
PPAT							MRPL27
CSE1L							PTMA
AL355032.1							TTYH3
SHMT2							KIF1B
HSPD1							ZNF358
HLA-DPB2							PSMB5
RPL12P38							STMN3
MTCH2							MYADM
MTA3							ATXN7L3B
RAB17							BEX2
UQCRHL							EEF1E1
ADD2							ZNF704
CCT5							JUP
TRMT1							TCP1
PSMG4							AKT1
RPSAP12							MXI1
PIF1							BMPR2
LSR							SLC39A6
ACOT7							AP2M1
MTHFD2							DYNLRB1
EIF2S2P4							ETFB
GABRB3							SYNGR1
SLC7A3							NDUFC2
CTSC							CALM2
WARS							SLIT3
AL663070.1							PFKL
BCL2L12							PARP6
COTL1							MAPRE1
RCC1							CLDND1
ZNF121							PSMA6P1
UBE2T							COX7A2L
AC090114.1							PSMD8
AC079922.1							DYNC1H1
GJA1							SPATS2
RPS7P4							EDF1
DNAJB6							PPP1R2
HLA-C							ADIPOR1
UCHL1							RNF20
RND2							VAMP2
MED22							SLC29A4
TUBB6							PLEKHO1
PPP1R14B
GCNT2
BX323845.3
MRPL12
VAT1
GART
CCNB1
TKT
HELLS
AKR1B1
NLN
FASN
AC098590.1
SLC6A6
ZNF433-AS1
OAT
PIPOX
RPL12
SPRY4
MYO19
AL139100.1
AP002381.1
VSNL1
KIF22
STOML2
CAMKV
GJC1
MTHFD1
THY1
RPL15P14
POLR3K
RPS19P7
MRPS9
GPRC5B
AC079140.2
IRX2
PRDX6
RPS2P28
AC104619.1
MTND6P4
NHP2
MYCN
PROCR
USP9X
MRPL41
EEF1E1
RPSAP54
MRPS27
AP001324.1
TALDO1
PTTG1
FCHO1
CTPS1
ADSS
PPIAP22
HSP90AB1
SAE1
AL669983.1
SCD
CSRP2
GADD45GIP1
CCNB2
AC099340.1
NQO2
NUP93
TNPO3
PPP1R14BP3
PTPA
SHISA5
HNRNPAB
RPS2P7
RPLP0
AL117378.1
NUDT1
CCNB1IP1
PLK1
PSMD3
SYNGR3
EEF1B2P6
PGP
FKBP4
RPS2P5
MT-TY
HIST1H3PS1
IMPDH2
CDIP1
SV2A
CCNA2
RPL36AP21
SNHG17
MED14
PHF5A
SLC7A1
RUVBL1
RANGAP1
RPL15P18
PLTP
FADS2
PROSER1
HTATIP2
NPM1P27
POLR2H
SNRPB
CDCA5
RPL12P47
RPL18AP16
TSTA3
NPM1
EIF3B
DPYSL2
RNF168
RPL15P2
TIMM50
CYB5R2
GOT2
AHCY
NUDT15
RPS10
BUB1B
MRPS34
AC097523.1
DSCC1
AC006511.3
NCAPG2
RPS2P46
GNL3
NUDT5
PAICS
RPS20P24
AARS
AC106872.6
AC007387.1
EIF2S2
AGFG1
PIH1D1
SNHG14
ARFGEF1
MCM3
RPL22L1
ZMYND8
PRKX
Z74021.1
SF3A3
CEBPZ
SLC25A1
EIF4EBP2
RPS20P2
ATP1B3
HSPA4
PLP1
AC011481.1
TCP1
PSAT1
AKAP1
PSMB2
RPL15P3
MAD2L1
AC026436.1
AC024995.1
HSPE1
AC107983.1
AC104257.1
MRPS2
ATP5F1B
ABRACL
FLNA
UBA2
EIF4EBP1
RPSAP19
COX7C
RPL9P9
PSIP1
AC078817.1
GRPEL1
SINHCAF
RHEB
PSMB3
NANS
AC099336.2
RFLNB
CDK7
WDR1
CLDN6
GNPDA1
UBR5
MRPL39
IFITM3
NPTX1
YES1
NOP10
LYAR
ZBTB44
AHSA1
TXN
APEH
PAWR
CCT4
SLC25A39
ELOVL5
MGST1
H2AFZ
AP002387.2
RAN
RNF44
PDHB
PPP4C
RBPMS
MCM6
PABPC3
CDC123
NDUFA13
DTL
KXD1
PEBP1
LAMTOR4
AC020917.1
MSH2
MRPL11
AC005521.1
RPL26
RCC2
GGCT
CPNE1
CCT3
CD24
AC133134.1
AC024293.1
MGME1
NME1
AP000354.1
NASP
CISD1
ARMT1
CAPRIN1
PSMD11
APOE
RPS2P55
AMD1
FBL
UQCRFS1
PSMC4
SNHG3
RFC2
RPLP0P6
WDR54
HLA-B
IPO5
SNRPG
PELP1
AL122020.1
MRPL52
RPL7AP60
PAK1IP1
RPL12P4
RPS10P2
ENOPH1
RPL18A
HNRNPK
SIGMAR1
METTL26
DDX21
PTPRZ1
EEF1DP1
UQCRH
MRPL3
LPCAT1
FOXN3
UBR7
CYCS
PGM1
CCT8
SNRPA
AP1S2
AURKAIP1
RPS18P9
NACA4P
MCM4
DUT
HMGB3
NUSAP1
RRM2
LDHA
GPI
NDUFAF4
TIMM13
KPNA6
FKBP1A
CDKN3
APRT
AP000580.1
UBE2N
MAPRE1
RPS29
SEH1L
ARFGEF3
API5
EIF4A3
CORO2A
PGK1
CYC1
MDH2
MTCO3P12
UQCRC1
PARP1
ANKRD10
RPL7AP11
HMGB1P5
KIAA1143
MIS18A
B3GNT7
PSMA5
MRPS30
TUBG1
DHCR24
AC026403.1
SUGT1
DPM1
TMEM126B
SSBP1
MARS
FDFT1
DBI
BSG
UBA1
PA2G4
PTMAP5
SLIRP
VDAC1
RPL37P6
ZW10
DMKN
TRIM28
RPL7AP66
AC079250.1
AC007969.1
GLO1
VDAC2
RPL11P3
SLC2A1
PRKCQ-AS1
KHSRP
RPS4Y1
OIP5-AS1
ACLY
SAV1
IMPA2
ALDH7A1
CNIH4
RPL24P2
YWHAQ
ESRP1
RPS12P23
NAE1
AC018738.1
EBPL
HNRNPA3
APELA
AL138785.1
NUDC
GPX1
CHCHD3
RPS19P3
AC091153.1
RPS7P3
CCT7
EEF1B2P3
COPB2
GAS5
RPS18P12
BANF1
EIF6
PPP2R1A
SLC25A5
PSMB6
EIF4H
BX679664.3
RPL18AP3
RPL37P2
AC108161.1
CCT6A
TPI1
RPL35AP21
TARS
IARS
CHSY1
TRIAP1
OAZ2
SNRPF
CCDC88C
RANBP1
POLR2I
PSMD2
AKIRIN1
ACTB
AP2M1
RPL27
RPL36AP43
COX5A
KPNA2
AL590867.2
TXNDC17
GSTP1
RPL36
AC092017.2
C12orf45
PPIA
PGD
EIF3FP3
LSM4
PTMAP2
RPS23
YBX1
SMIM4
RUVBL2
NOP56
RPL41P1
NDUFS6
HMGB1
HAUS1
RPL35
TUFM
RPS12P27
XRCC6
RPS20P10
RPL13AP20
ELAC2
TPM1
EBNA1BP2
AC131235.1
RTRAF
COA4
HSPA8
DAZAP1
NDUFA4
RPL8
NDUFB9
RPL13P12
MRPL32
SNRPD3
RPL17P43
GARS
AC113935.1
RPS24
EEF1A1P5
AC073861.1
AC104563.1
RPL22P1
NDUFAB1
PABPC1
AC016739.1
RPL24P8
TRMT112
AL139095.2
ATP5MF
CENPE
AC010677.1
RPL37AP8
FO393411.1
KNSTRN
FGFR1
ATP5PD
NDUFB6
YWHAB
RPS15
RPS28
RPS13P2
SUMO2
TBCA
MT-ND6
NARS
RPS23P8
SNRPD1
AKR1A1
CTNNA1
AC005912.1
EIF3I
EEF1B2
RPS7P11
RPS28P7
AC034236.1
HNRNPH3
COX6A1
SREK1IP1
AL161787.1
CCT2
RPL13AP25
STRAP
JPT1
RPL10AP6
RPS20P14
PSMA7
RPL7AP6
HNRNPM
BTF3
PTMA
HNRNPD
PHGDH
TOMM7
HNRNPA2B1
ATP5IF1
MTCO1P40
RPL41
RPL24P4
NDUFS5
RPS7P1
ATP5F1A
RPL22
PSMB4
AC116533.1
RPL37P23
RPL31P63
RPL5P34
ACTC1
RPS27
EEF1A1

## Sheet: HumanFetalTissue_Cao
Adrenal_Cao2020	Placenta_Cao2020	Cerebellum_Cao2020	Lungs_Cao2020	Liver_Cao2020	Stomach_Cao2020	Intestine_Cao2020	Kidney_Cao2020	Brain_Cao2020	Muscle_Cao2020	Eye_Cao2020	Spleen_Cao2020	Heart_Cao2020	Pancreas_Cao2020	Thymus_Cao2020
RP11-316I3.2	PRG2	SKOR2	SFTA3	RP11-1151B14.3	GIF	RP11-71J2.1	RP5-887A10.1	C14orf23	VGLL2	SIX6	TLX1	LINC00881	RBPJL	CD1B
RP11-1101K5.1	PSG1	RP11-416O18.2	SFTPB	SLCO1B1	TFF2	GUCA2A	NPHS2	AC013727.2	MYLPF	VSX1	CXCL6	NPPA	INS	CD1E
AL645922.1	HLA-G	RP11-395F4.1	SCGB3A2	TAT	ATP4B	MUC2	RP1-137K24.1	AC013727.1	MYH8	CRYAA	NKX3-2	PLN	GP2	RP11-16L9.4
SDIM1	AC008394.1	CCDC140	ROS1	RP11-125O5.2	LIPF	CLCA1	SLC34A1	PROKR2	SLN	CRYBA4	FCRL1	NPPB	GCG	CD1A
AC104777.1	CSH1	RP11-217C7.1	SFTPC	PLG	MSMB	URAD	HOXB8	SATB2	TNNC2	RAX2	ADRA1D	MYL7	NKX6-1	CCR9
MTCP1	PSG5	AC016903.2	ADH1B	SLC22A25	ATP4A	DEFA5	EMX2	RP11-76I14.1	TNNI2	RP11-89K21.1	GPR88	RP11-700N1.1	CLPS	AB019440.50
SPINK13	PSG4	RP11-491F9.5	C10orf90	SLC17A2	TFF1	C19orf69	ALX1	RP11-272L13.3	CXorf64	RBP3	CLEC17A	MYH6	CELA3A	AC010760.1
RP11-356I2.1	TMEM247	CYP26C1	PTCSC3	SLCO1B3	GAST	BTNL3	EYA1	RP11-490G2.2	FGF6	TMEM244	FAM129C	MYBPC3	CTRB1	RP11-439L8.4
GNRHR	CSH2	SKOR1	NKX2-1	APOA5	VSIG1	MLN	RP11-399F2.2	MIR137HG	ATP1B4	CRYBA1	AC007386.2	POPDC2	CTRC	RP11-61O1.1
RP11-252P19.2	CGA	ZIC4	RP11-91I8.1	FETUB	KRT6B	C11orf86	HOXD10	MPPED1	MYOG	DCT	PPM1N	AC009878.2	PRSS1	RP11-16L9.3
AC007464.1	MAGEA10	CBLN1	SLC34A2	F2	KCNE2	APOA4	RP11-58A18.1	RP11-271F18.4	PPP1R27	SLC1A7	C1QC	BMP10	CPA2	RAG2
NR0B1	PSG9	ZIC1	SCGB3A1	CYP4A11	CTC-276P9.1	RP11-59E19.1	PAX8	RP11-122C21.1	CACNG1	RCVRN	RP11-395L14.4	MYL3	REG3G	TBATA
RP11-724N1.1	XAGE3	AC008060.8	SPRR2A	SAA4	ANXA10	SI	CLEC18B	TBR1	RP11-766F14.2	CRYBB1	CD5L	FBXO40	SST	RP11-444A22.1
MAP3K15	ALPP	RP11-458K10.1	CTD-2275D24.3	HAL	TCN1	GUCA2B	PAX2	AC013402.2	MYBPC1	AIPL1	CETP	MYH7	CTRB2	LINC00202-2
LINC00473	CSHL1	PAX3	SPRR2D	KNG1	DPCR1	TMIGD1	SOST	FOXG1	MYL1	VSX2	FCRL2	TNNI3K	CELA3B	THEMIS
AC009410.1	PAEP	AC068490.2	GPX6	ITIH1	MUC5AC	ALPI	HOXB6	RP5-1070A16.1	SMTNL1	CRYGC	SPIC	HSPB7	PNLIPRP1	TSHR
FAM166B	PSG6	CA8	ACOXL	ITIH3	AC004009.3	RBP2	FGF8	DOK5	MYF5	GRM6	ADRA1A	MYL2	CEL	RP11-973H7.4
LUCAT1	KISS1	RP11-501O2.1	NAPSA	NAT8	S100A2	RP11-83C7.1	SALL1	DYNC1I1	MYOZ1	IMPG1	TLX1NB	RP1-140K8.5	SYCN	PTCRA
CASP16	PROK1	LINC01036	SFTPA2	FGA	SERPINB5	ENPP7	RP11-114H23.1	LMO3	MYH3	OTX2	RP11-439C15.4	FABP3	KCNK16	RP11-973H7.5
PAPSS2	ISM2	RP11-639B1.1	C5orf46	MT1B	KRT13	ANXA13	AC012123.1	AC068535.2	KLHL41	CRYGA	ADRA2B	FPGT-TNNI3K	IAPP	RP11-104L21.3
RP11-328J2.1	INSL4	NPSR1	HAS3	ADH1A	NKX6-2	LCN15	SHISA8	NEUROD6	PRKAG3	LHX3	CD19	LRRC10	AC110781.3	RAG1
RP11-320G24.1	CGB	TRPC3	RP11-513N24.1	ALB	GBP6	C5orf52	AC012531.25	RP11-260G13.1	TNNT3	PDC	MS4A1	AC109642.1	AQP8	CD8B
SULT2A1	LINC00967	RP11-58C22.1	CRLF1	ORM1	IZUMO1	ADAMDEC1	SLC12A1	PDYN	AMPD1	SIX3	C1QA	MB	CPA1	ARL5C
AC092168.3	PSG3	SLC1A6	GRP	CYP3A7	CLCA4	MUC17	HOXD9	RBFOX1	MYOD1	CRYGB	FCER2	TNNI3	SCGN	SH2D1A
GSTT2B	GCM1	EN2	FAM162B	SERPINA6	FUT3	MFI2	HOXD11	CTC-552D5.1	CALML6	CRYGD	TNFRSF13B	TBX20	PCSK1	AC005780.1
RP11-90K6.1	GH2	NTSR2	RP11-238K6.1	BAAT	CAPNS2	MIOX	GDNF-AS1	AC068057.2	MYBPH	CRYBB2	SIGLEC7	TECRL	REG1A	RP11-114G22.1
WISP2	SIGLEC6	CNTNAP4	ATP11A	SLC22A9	MFSD4	CEACAM18	RP11-834C11.12	CAMKV	MYOT	RAX	C1QB	TNNC1	RP11-463C8.4	RP11-430C7.5
RP11-460H9.1	PSG11	FAM153C	AGER	FGB	GJB3	BTNL8	FOXC2	PLXNA4	KCNA7	CRX	BANK1	ALDOC	PPY	RP11-26E5.1
RP5-1198O20.4	PSG2	FGF5	CTC-419K13.1	APOH	PRH2	CIDEC	TRABD2B	SP9	NEB	LINC00505	LILRB1	IRX4	RP5-894D12.3	LINC00977
AOX1	ERVFRD-1	GRID2	SFTA2	F9	SCEL	MAMDC4	RP11-834C11.3	RP11-436D23.1	KLHL40	C2orf71	CYBB	MYLK3	AC005152.3	CD3G
GRIN2C	ERVV-1	RP11-34F13.2	AC004014.3	F13B	BPIFB1	CA7	AC139712.4	RP11-729M20.1	ASB5	NEUROD4	CFP	RP11-480G7.1	PDX1	AC007131.2
LINC00400	HSD3B1	SYT2	TEPP	APOA2	TMPRSS11A	MIR194-2	RP11-128P17.2	LINC00943	MYH1	PCAT4	RP11-433J20.1	RP11-432J24.5	RP11-582E3.2	GRAP2
MC2R	POTEH	AC068490.1	GDF10	AFP	TRIM50	GPR128	CLEC18C	UNC5D	KERA	TYR	EXOC3L1	ANKRD1	CALHM3	CTD-2506J14.1
RP11-58O3.2	BCAR4	RP11-314P15.2	AQP4	HPX	PTK6	TMEM150B	HOXB7	RP1-251M9.2	CDH15	CHRNB3	RP11-960L18.1	CORIN	ERO1LB	TRAT1
CYP11A1	TFPI2	CTD-2535L24.2	WIF1	G6PC	IL17C	MUC13	CTD-2091N23.1	KCNV1	MYF6	RP11-128I7.1	SIGLEC9	TNNT2	ERP27	CD8A
SCARB1	MYCNUN	PTGER3	LINC00601	AL590714.1	MLPH	CLRN3	LMX1B	GPR6	MIR133BHG	CRYBB3	LILRA6	SCN5A	SLC30A8	PROX2
AC002451.1	RP11-94P11.4	PNOC	SLC10A2	RP11-96B2.1	LINC00675	PHGR1	GDNF	LPPR5	PAX7	GNAT1	PAX5	KCNMB1	KLK1	PRSS16
CYP17A1	HSD17B1	SHISA6	GGTLC1	SERPINA10	PSCA	RP11-525K10.1	RP11-725M22.1	AC068535.4	ATP2A1	KCNV2	FRZB	SLC25A4	NKX2-2	TCF7
RP11-59J16.1	HTRA4	KCNA1	PIEZO2	DIO1	IL8	RP11-436M15.3	HOXD3	NEUROD2	TMEM8C	RD3	AC008691.1	NRAP	PLA2G1B	AC104820.2
ZNF541	EPYC	KITLG	ETV5	AHSG	CXCL3	POTEJ	HOXC6	RP11-473J6.1	ACTA1	OPTC	STC2	RP1-30G7.2	VIP	RP11-404O13.5
FDXR	RP11-702L6.4	RP11-267C16.1	BMP3	LECT2	RP11-484M3.5	DGAT2L6	HMGA2	SLC44A5	CHRND	TRPM1	LRRC25	CKMT2	VWA5B2	CD3D
CTD-2332E11.2	MIR519A2	RP5-968J1.1	RP3-470B24.5	SPP2	SPDEF	ACSL5	MMP26	RP11-111D3.2	CACNA1S	RP11-74C3.1	IGLL5	SNTA1	SPINK1	RP11-219G17.4
SPRR2B	PAGE4	C1QL4	CTD-2626G11.2	ASGR2	CEACAM6	CTB-73N10.1	AC003984.1	IQCJ	MYH2	RLBP1	RP11-463I20.2	RP11-245G13.2	SERPINI2	CD2
BIRC7	LGALS14	LINC01047	C13orf45	HRG	KRT4	SLC28A1	GPR64	AC012215.1	PITX3	RP11-139K4.2	TIMD4	TRIM63	AC011298.2	LEF1
MOCOS	SLC22A11	BARHL1	RSPO2	C8B	AC097499.1	AC142119.1	RP11-1102P16.1	CCDC129	AC079586.1	TYRP1	LILRB2	RBM20	KIRREL2	CCL22
DBH	AC016912.3	RP11-157P23.2	ERICH2	FGG	RP11-375D13.2	LINC00955	CTD-2147F2.1	FAM19A1	MYL10	RP11-139K4.1	ZBP1	FHL2	LA16c-380H5.4	PITPNM2
AC009110.1	CTD-2015H3.2	NHLH1	RP11-699L21.1	SERPINC1	U3	AC004156.3	METTL24	CRHR2	RYR1	CHRM5	PTAFR	RP11-1081M5.2	RP11-84E24.2	RP11-305P22.9
RP11-2G1.1	PAPPA	CTD-3088G3.8	SFTPA1	ITIH2	DSG3	RP11-419C19.2	HOXC4	AC005235.1	RAPSN	CABP5	OSCAR	RD3L	GFRA3	CD247
FDX1	SLC13A4	CDH18	CPM	RP4-710M16.2	SCGB1A1	MYO7B	CLDN11	C8orf34	CHRNA1	POU4F2	CABP4	PFKP	RP11-362F19.1	SATB1
INHA	AP000472.2	LINC00989	MBIP	RP5-968D22.3	SFN	CLCN1	AC009478.1	RP11-407A16.3	PTGFR	C14orf39	LILRB5	C19orf59	CHGA	TESPA1
RASAL1	RP11-476K15.1	WNT3	IRX2	APOF	KRT15	CDHR5	LINC00488	CNTNAP3	RP11-445L6.3	AC012354.6	ADAD2	RP11-298O21.6	PTF1A	TMIGD2
LINC01059	IGFBP1	WNT16	PLEKHH2	AGXT	LYZ	CASP5	RP11-134D3.2	NKAIN2	TNMD	MIP	MCOLN1	MYL9	RP11-375B1.3	IRS4
LINC00087	SERPINE1	AC114877.3	NPC2	TF	TMEM190	CDX1	HOXA6	HS3ST4	ASB12	RORB	FES	BMX	CELA2A	AC005042.5
SOAT1	CTD-2620I22.3	SLC6A5	SERTM1	C8A	ERN2	GUCY2C	CALCA	EPHA3	RP11-299L17.3	BARHL2	FCGR3A	SLC27A6	PCSK1N	RP11-153K16.1
SH3BP5	OLR1	SUN3	LXN	ARG1	CDH26	NLRP6	RP4-764O22.1	LRRC7	RP1-302G2.5	LHX4	LY86	MIXL1	G6PC2	AF003625.3
OR7C1	ERVW-1	SLC32A1	CLDN6	CYP4F3	A4GNT	TRIM15	SIX2	RP1-104O17.1	GJD4	NPVF	FAM26F	RP11-298O21.2	NEUROG3	CD3E
TH	RP11-28H5.2	PCP4	RP11-867G2.2	CYP4A22	VSIG2	FABP2	WT1	TRPC5	AC004562.1	IMPG2	TLR10	CNN1	BAIAP3	PI3
AP000783.1	LINC00474	RP11-523L20.2	RP11-95I16.2	HPD	A2ML1	RBMY1J	HOXC9	RNF182	IL17B	MPP4	FCRL5	RBPMS2	AKR7A3	CD6
DFNB31	AQPEP	ESRRB	AC007405.6	CPB2	SLC26A9	TM4SF20	HOXD4	RP11-407A16.4	AC093063.3	AC092675.3	BEST2	SLC4A3	CCDC110	CTD-2653M23.3
CTB-43E15.4	DKK1	PRMT8	RP11-766N7.4	APOM	CLDN18	CTD-2377D24.6	RP11-79P5.2	PTPRD	DUSP13	TULP1	CD33	RYR2	CASR	GFI1
RP11-347E10.1	FSTL3	CASC6	C3orf80	UGT2B10	HILPDA	CDH17	FOXI2	AC019330.1	LRTM1	FOXN4	HCK	C14orf180	MATN4	AC005307.1
SNCG	GPR78	GRIK1	NDNF	HAO1	SLC9A2	MOGAT2	RP11-114H23.2	RP11-664D7.4	TBX15	TMEM114	CLDN5	SFRP1	CPB1	MZB1
CYP11B2	RP11-308B16.2	FGF19	SMARCA5	SERPINF2	SLPI	SLC26A3	MOXD1	POU3F2	COL22A1	CDHR1	THEMIS2	CHRM2	PTPRN	ZAP70
AC005392.13	LGALS13	RP11-507B12.2	TBX4	CFHR4	RP11-191N8.2	ART5	DCDC2	TMEM108	SCN4A	RPE65	VCAM1	SMCO1	AC006547.14	SLC46A2
ST8SIA5	RP11-397A16.1	RP11-491F9.8	FMO2	CFHR1	MUC6	XDH	GLIS1	RP11-75C9.2	AGBL1	USH2A	RP11-430G17.3	AC007377.1	FAM87A	RHOH
SCPEP1	RP11-3J1.1	GABRA6	TLR2	VTN	MUC4	CHP2	RP11-542F9.1	RP1-104O17.2	TPM2	CABP2	RP3-510D11.1	RP11-256I23.3	PARD6A	ICOS
GSTT2	PHLDA2	NPAS3	PHEX	SERPIND1	DUOXA1	CDX2	HOXC8	IGSF21	CTD-2251F13.1	RHBDL3	CR1	PPP1R12B	SFRP5	LCK
CYP21A2	RP11-169F17.1	RP11-889D3.1	KIF25	SERPINA7	CAPN8	SLC6A19	TMEM213	LHX2	TNNT1	ABCA4	KAZALD1	PYGB	PRLHR	AC073657.1
C10orf82	HSD11B1	RORA	RP11-548P2.2	ADH6	FOXQ1	LCT	RP11-456O19.4	RP3-418C23.2	FZD9	TFAP2D	NCR1	MDH1	SCG5	AC016735.2
ZNF275	PAPPA-AS1	RP11-643A5.2	CTD-2501M5.1	PROZ	ALDH3A1	SLC15A1	FOXD2	SCUBE1	RP11-554I8.2	CACNA1F	P2RY13	HAND1	RP1-212P9.2	ITK
STAR	EBI3	GAD1	RP13-735L24.1	CA5A	CEACAM5	SPACA3	RSPO1	SOX5	MYL5	RPGRIP1	FBLN5	KBTBD13	SEL1L	RP11-630C16.2
GRAMD1B	VGLL1	ARHGEF33	FAM159B	RHD	ARHGAP40	LRRC19	RP11-357H14.17	ZNF365	CASQ1	LIM2	AC007880.1	GAS6-AS2	RP11-571O6.1	LINC00426
RP11-501O2.4	ENDOU	RP11-17L5.4	FOLR1	RP11-314D7.2	C1orf110	RP11-431M3.2	RP11-297M9.2	MN1	CAV3	EYS	CTD-2337J16.1	HEY2	CARTPT	RP11-390F4.10
RP5-1050E16.2	AOC1	CNPY1	LAMP3	UGT2B4	CAPN13	MYO1A	FOXD1	RP11-168K9.2	LBX1	AF165138.7	PCDH12	FBXO32	KCNJ11	RP11-18H21.1
AMHR2	RP11-191L9.4	RP11-321L2.1	CHIA	RP11-300J18.3	AC079354.1	TMEM253	RP11-319F12.2	SNX7	TAL2	CRB1	RP11-290F20.3	MYOCD	CLPSL1	AC128709.2
C14orf182	SERPINE2	KCNN2	FAM41C	SLC22A16	AF015720.3	APOBEC1	HOXB3	CIDEA	MYBPC2	AMER2-AS1	RP11-669M16.1	ASB11	TMEM61	CHI3L2
CYP11B1	RP11-190J1.3	HCG22	RP5-1077H22.1	SLC22A7	KRT6A	C9orf50	HOXD1	KHDRBS3	MAP6D1	P2RX3	NRGN	CDC42EP3	RNF186	DNTT
GSTA4	RP11-25H12.1	RP11-484P15.1	FIGF	SLC13A5	MUC5B	MEP1A	AC010967.2	LINC00709	FOXD3	RCN1	CCL14	RHOQ	ASCL5	UBASH3A
RP11-290F5.2	GNGT1	HS3ST2	IRX5	AZGP1	HK2	SLC13A2	HOXA10	SPIRE1	STAC3	AC009518.4	CARD9	NPPC	RP11-552E20.1	RP11-272B17.1
CHRNA7	ADM	FGF3	RP11-424M24.5	MIR144	RP11-201K10.3	SPINK4	HOXA9	FRMPD4	RP11-38H17.1	RP11-115N4.1	SCIMP	RRAD	SSR4	ERMN
ALDH3A2	RP11-30J20.1	KLK4	RNF220	AGT	RP11-356O9.2	SLC5A12	LRCOL1	TNR	C1orf105	ATOH7	HMOX1	CPT1B	CTC-304I17.5	EVI2A
AC021218.2	RP4-723E3.1	WNT7B	TNFSF15	F12	POU5F1	RP11-266E14.1	NOX4	ABCD2	KCNE1L	PDE6H	NKX2-3	RP11-384O8.1	MPV17L	GHRH
LINC00290	PAPPA2	LINC00643	RP11-503C24.1	HULC	ANKRD22	GDA	RP11-374M1.4	SH3GL3	RP11-451G4.2	BFSP1	BCL6B	ALPK2	HRASLS5	BCL11B
LINC00704	RP11-114H21.2	FAM196B	SHROOM4	RP11-254I22.3	B3GNT6	UGT2B17	AL160286.1	RP1-288L1.4	TRIM72	CRYGS	FGD2	RP11-434B12.1	RP4-809F18.2	SIT1
POR	TAC3	RP11-9B6.1	FGF10	RP11-6B4.1	LY6D	TM6SF2	AC108004.2	AC018717.1	TMEM182	RP11-1085N6.5	C1orf162	SLC8A1	RP11-476M19.2	RP1-265C24.8
RP11-540E16.2	DSCR8	TMEM257	AC003088.1	CTA-392E5.1	PITX1	LGALS4	GRIN2A	RP11-215N21.1	SRPK3	SLC16A8	CD79B	STRIP2	CABP7	RASGRP1
CTD-2572N17.1	HOXA13	AC140542.2	ICAM5	MAT1A	TSPAN1	RP11-1220K2.2	SLC13A1	NECAB1	FNDC1	RP11-66B24.8	CTA-250D10.23	COLEC11	ABCC8	RP11-382E9.1
ZP1	CTD-2118P12.1	AC114765.1	IRX1	CR1L	CALML5	CTA-228A9.3	DHRS2	AP004550.1	CHRNG	RP11-789A21.1	CNR2	PPP1R1A	PAX4	SPOCD1
DHCR24	HYAL4	PCDH17	SFTPD	CYP3A43	FOSL1	RP11-665N17.4	CDH6	DLG2	CA3	GNB3	MADCAM1	RP11-560I19.1	LEFTY1	CD28
NR4A3	CT49	AC087073.1	RP11-80H8.4	CPN1	GRHL3	CTD-2555C10.3	RP11-103H7.1	RP11-268P4.5	LINC00948	OPN4	STAB1	GPR22	GALR1	ALOX5AP
NPC1	RP11-184E9.1	GABRA1	FGFR2	GC	HR	C10orf112	ADAMTS20	TMEM132B	JSRP1	NRL	DOK2	CRYAB	SEC11C	RP11-347C12.1
FATE1	RP11-343L5.2	EBF1	SHH	RHCE	AC068610.5	PCSK5	CTD-2377D24.8	RP11-87N24.2	TCEAL7	RP11-13N12.1	ITGAD	CTNNA3	HEPACAM2	APBB1IP
AC004603.4	NAA11	GSX1	RP3-449M8.9	HPR	DNAH3	PRSS3	CLEC18A	SYBU	C8orf22	VAX2	SHANK3	C8orf49	SLC29A4	PAX1
ASB4	MMP11	GNAT3	CA4	AMBP	CAPN9	PDZD3	C14orf105	DLGAP2	RP11-388M20.9	CLEC19A	FCRLA	CHCHD10	C2CD4C	CCR7
RP11-434C1.1	WNT3A	CTD-2044J15.1	RP11-686D22.5	MASP2	LINC00284	CTB-7E3.1	AP000797.3	LRFN2	BIN1	C8orf46	LILRB4	CSRP3	SCG2	GLRA4
MT3	RP11-457K10.1	PLD5	TRPC6	SPTA1	HCAR2	RP11-1022B3.1	CTC-236F12.4	PPEF1	RP11-255G21.1	PMEL	LYN	TMEM159	PTCHD3	C1orf94
RP11-164N3.2	NOG	CTA-481E9.4	LINC00922	LIPC	ALG1L	AC005592.1	SLC14A2	RP11-15K3.1	LINC00202-1	RP11-1085N6.4	PDE6G	ADCY5	FXYD2	GPR144
ELOVL3	GLDN	DLGAP3	MEGF6	TDRD15	ADAM28	SLC34A3	DMRT3	FABP7	EN1	Z83307.3	KDR	HHATL	GNMT	RP1-74B13.2
C14orf144	LEP	CYP26B1	CCL20	UROC1	CEA	ACE2	SCNN1G	LPPR4	MYLK2	AP001024.2	SH3BP2	PLCXD3	AC007563.3	RP11-25I9.2
RP11-536G4.1	RP11-248N22.1	RP11-429J17.7	NKD1	RHAG	DUSP4	RP11-63P12.7	ADAMTS16	RP11-469L4.1	METTL21C	HMX1	SIGLEC14	RP11-225B17.2	RARRES2	IVL
RP11-354K4.2	TMC1	RP5-1010E17.1	RP11-401P9.4	TFR2	TRIM49B	CALR3	AC090673.2	MLLT3	MUSTN1	LINC00871	CLC	SLC9C1	KCNH3	CD96
AGRP	RP4-669B10.3	CTD-2544M6.1	RP11-673E1.1	CFHR5	BIK	ISX	SLC12A3	PTPRZ1	SOX8	RP11-215G15.5	APLNR	SBSPON	SSTR5	IKZF2
AJ006998.2	ITGBL1	ECE2	TGFB2	RP11-116D2.1	PLEKHN1	CDHR2	RP11-285G1.9	GPR139	AC096669.3	ANKRD33B	CXCL13	ELN	MIR7-3HG	RP11-424G14.1
ME1	TRIML2	CPLX2	ASPA	FGL1	FAM3D	NR1I2	AC093702.1	SLC26A4	C1orf167	BFSP2	GIMAP8	MYL4	CLDN10	AC073928.2
MCF2	RP11-381N20.2	HS6ST3	ESYT3	ASGR1	CTSE	S100G	LINC00645	TMEM158	TMEM52	PTH2	BTNL9	CRIP2	GCK	DGKA
AVPI1	RP11-245M24.1	PABPC1L2A	P2RX2	SLC4A1	CAPN14	MUC3A	PDGFC	RP11-552E20.4	RP11-71G7.1	SORCS2	SPI1	FGF1	PBOV1	RP3-466P17.1
AC009229.6	RGPD1	CTD-2562J17.4	LRRC17	RBP4	CXCL5	RP11-463J7.2	FREM1	IQCJ-SCHIP1	RP11-644C3.1	SLC39A12	PTPRB	SORBS2	FAM167A	IL2RA
RP11-711K1.8	ADAM12	SLC6A1	COL9A3	GYS2	CDHR4	NXPE1	HOXB9	BRS3	KRT31	FAM184B	TNFAIP8L2	TPM1	INSM1	AC115618.1
MRAP	RP11-548L20.1	DMBX1	RP11-388K12.2	SERPINA1	IL1RN	C8G	BMPER	GRIK3	IP6K3	CACNG5	SOX17	AC147651.3	PNLIP	PDCD1
ALS2CR11	RP11-142G7.2	KCND2	FREM3	TRIM10	RHBDL2	HHLA2	UNCX	PLXNA2	SYPL2	LHX9	LINC00996	RP11-118K6.3	CUZD1	SNX20
SLC23A2	DPRX	DGKB	PRDM6	HAMP	BNIPL	RP11-624D11.2	SLC5A8	KIAA0319	DMRT2	NR2E1	SIGLEC10	EIF1B	CTB-43E15.3	AC097713.4
RP11-260M19.2	RP11-256I9.3	PDE1B	KCNJ15	DPYS	TRNP1	AC096554.1	HOXC10	RUNX1T1	CAPN3	RP4-782G3.1	AC011526.1	RP11-709B3.2	GALP	SKAP1
RP11-116D17.3	TREM1	KCNH4	STEAP4	GYPA	PNPLA1	DNAJB7	RP11-18B16.2	AC116609.2	CACNB1	C7orf33	CD163L1	RP11-400K9.4	SSTR1	AC112721.2
AC113607.1	ERVH48-1	GRM4	TMEM98	ANGPTL3	SLC9A4	GPR35	HOXB5	GRIN2B	MYL6B	FNDC9	CD163	ASB2	FAM131C	LZTFL1
AXDND1	PTGES	MIR4500HG	KIAA1199	INHBE	C9orf117	MYRFL	CWH43	ROBO2	ZNF556	GJA8	NRIP2	BVES	FAM90A1	RP1-223B1.1
REPS2	RP11-606D9.1	COL6A5	CABLES1	LEAP2	PGC	EPS8L3	LINC00958	MYT1L	MURC	ADAMTS18	RP11-70P17.1	ANKRD18A	SPRYD3	IL7R
CYB5B	RP11-435B5.4	ANKRD34C	CTC-498J12.1	TSPO2	GPRC5A	GPR112	HIPK2	RP11-422N16.3	RP1-46F2.2	RP11-690J15.1	NKG7	RP11-341G5.1	OGDHL	RP11-179A16.2
GDPD4	IL1R2	CLEC2A	RASSF9	RP11-469A15.2	DNAI1	C1orf177	RP11-395P13.6	RP11-450H6.3	GADL1	RP11-325K19.1	RP11-189E14.5	KCNJ2	SLC16A12	Z97053.1
ALAS1	RP4-594A5.1	AC093843.1	COL4A5	SLCO1B7	CXCL17	AQP10	MEOX1	CBLN2	FNDC5	AP000345.1	ADCY4	RP11-1081M5.1	C1orf127	CYLC1
HSPE1	KRT23	LRRC3B	IRAK3	PAH	SOX21-AS1	SLC6A20	RP11-770G2.2	NTSR1	OLFML2B	OSTM1-AS1	RP11-360F5.3	RP11-886D15.1	C16orf11	AF127936.3
KCNK3	PDZK1IP1	KCNIP1		GYPB	ARHGEF28	AC092661.1	WASF3	SLC4A10	LRRN4CL	POU4F1	EXOC3L2	RNF207	NRTN	SLA2
ZDHHC19	TPTE	ZIC2		SEC14L4	C9orf152	XPNPEP2	CTD-2015G9.2	GABRA5	C1QTNF2	CNGB3	GIMAP1	PKP2	TBX6	TERT
ACSM3	LGALS16	AC114765.2		CFB	DENND2C	SPANXN3	AC087430.1	KHDRBS2	ASB18	POU6F2	LAMP5	LIMS2	C1QL1	CYP2U1
RP11-598C10.1	BRDT	CREG2		CFHR2	CCDC64B	LGALS2	LYPD1	SOX11	XIRP2	ATP6V0D2	CD160	LRRC2	FAM46C	AJ006995.3
AC010982.1	CTD-2374C24.1	GPR26		AKR1D1	DNAI2	FAM157A	AC073218.1	ENOX1	FHL3	ILDR2	TYROBP	GPRIN3	TRPM8	USP46-AS1
RP11-15B24.5	RP11-482E14.1	NXPH4		ANK1	LIPH	RP11-87N24.3	CTA-392C11.1	AP005482.1	LPAR4	RP11-481J13.1	RASGRP4	KCNA5	BACE1	TTC24
CLTCL1	GRAMD2	RP11-393I23.4		ACADSB	DNAH11	RP11-379B8.1	CYP27C1	RP11-766N7.3	AK1	RP1	HK3	C15orf52	CFTR	RP11-338N10.1
USB1	LINC00968	PDE1C		SLC38A4	SLC28A2	AC005355.2	C1QTNF7	CDKL5	CACNG6	ANO2	BATF3	RP11-302J23.1	NEURL	AC007381.2
RP11-69C13.1	LINC00858	RP11-29P20.1		FMO5	GADD45B	PDZD7	HOXA3	HTR2A	RP11-554D15.1	FAM19A4	U91328.20	ATP5G3	RP11-246K15.1	RP11-69G7.1
ERN1	ZFAT	NTF3		RP11-94A24.1	AP000696.2	FOLH1	OTOS	SEZ6	TMEM38A	LCTL	NFKBIE	TNNI1	RP11-675F6.4	CD5
GS1-421I3.2	RP11-333A23.4	RP11-337L12.1		LBP	STYK1	DHRS11	RP11-527L4.2	RP1-104O17.3	PRSS53	CPNE4	PPP1R14A	PRSS35	ACVR1C	FKBPL
OR7A5	CTD-2161F6.1	RFX4		SLC25A47	NMUR2	GIP	WISP1	AC004158.3	SIX1	RP11-66B24.1	NDST1	COX7B	AC079896.1	C12orf65
RP11-260O18.1	RP11-148E17.1	SLC35F4		GATA1	CCKBR	BAIAP2L2	LINC00864	GPR85	CLCN5	EGFLAM	CSF1	MPC1	TEF	CCND3
TXNRD1	SP6	RP4-555D20.2		BPIFB2	RP11-266A24.1	EREG	RP11-378A12.1	RASL10A	SHD	RP11-209K10.2	KANK3	RP11-290F5.1	NAT8L	FOXN1
HSPD1	NOTUM	TMEM132D		PLIN1	DNAJB13	MUC12	TEX15	RP11-190P13.2	NES	RP11-451B8.1	MS4A7	MYH7B	BTBD17	C22orf31
RDH12	RP6-109B7.2	GRIK4		MT1M	PDE4C	RP11-150O12.3	NR2F1	NELL2	ANKRD2	LGI4	PLVAP	CYCS	DPEP1	KCNA3
CTA-109P11.4	ERVMER34-1	CTD-2316B1.2		ACOT12	FAM177B	TFEC	AC133633.2	DOK6	TRIM7	LGR4	RGS18	PTPLA	RFX6	PRKCQ
LINC00086	CTD-2161F6.2	IL1RAPL2		MBL2	DNAH12	HNF4G	KIF26B	TIAM2	DHRS7C	HES5	CXCR5	PAIP2B	SOWAHB	RP11-77H9.8
KLHDC8B	RP11-697M17.2	SIAH3		RFESD	RP11-57J16.1	ACY3	ALDH1A2	KIAA1239	TM6SF1	INHBB	ZC3H12D	SEC14L5	GAL	GPR55
SCAP	RP11-108K3.2	DGKH		APOC2	C1orf87	DQX1	LINC00472	LINC00403	CARNS1	PAX6	ZNF503-AS1	USP28	RP11-122K13.14	TMEM235
C2CD2	CSF2RB	CECR7		HABP2	RP11-73M14.1	ASAH2	RP11-54O7.16	XXbac-BPG32J3.20	TNFAIP6	ROM1	GZMK	SH3BGR	ENKD1	ZNF286A
CTD-2235C13.3	RP11-381N20.1	RP11-154H12.3		PRODH2	TMPRSS11B	FAM86A	RP11-115A15.1	C1QL3	CAPN6	CLEC4F	TM4SF18	ISOC1	FDCSP	CD38
MGARP	ADRB1	ITPR1		SLC25A37	CCDC114	MISP	UPK1A	AP000473.8	RP11-554D15.4	RP11-195B21.3	FOLR2	GCOM1	AP000704.5	RLTPR
HMGCR	CYP19A1	ZIC5		ACSM5	SPRR3	UPK3A	FAM60A	NLGN1	SGCA	CTD-2168K21.1	KIAA0226L	MOG	EMC10	RP11-488L18.8
ACSM1	CTD-2384A14.1	NHLH2		RP11-986E7.7	PLA2G10	CYP2W1	LINC00887	RGS21	RP11-90J7.2	GALNT13	SLC15A3	AC018464.3	CACFD1	SIRPG
LDLR	SLCO6A1	SNCB		C3	CXCL2	INSC	RP11-298I3.5	KLHL1	RP11-60A8.1	LINC00113	ICAM2	TMEM71	RP11-385F7.1	CTC-429P9.4
RP11-382B18.4	RP11-614F17.2	ST8SIA3		SLC25A18	RHCG	GABRR1	LRRN4	KLHL32	PI16	PCBP4	SCN11A	NDUFA8	CBX6	RP11-2C15.1
RP11-340E6.1	IFI6	VGF		SLC25A21	GREM2	HNF4A	PRTG	FAM135B	LINC00930	PRUNE2	CHST5	ACAT1	FBXW12	LINC00390
RP4-601P9.2	C5orf17	CTA-299D3.8		ACSM2B	FA2H	SLC2A5	RP11-473E2.2	HTR2C	RP11-563N12.2	CHRNA6	CTC-301O7.4	PDLIM5	LRRC24	ADA
RP4-601K24.1	RP11-203H2.1	CTB-30L5.1		ACSL4	FHAD1	TPSG1	CYP1B1	KIAA1598	LIX1	PDE6C	FCER1G	TAGLN	MNX1	LYST
SH3PXD2B	ACKR2	SPOCK3		AKR1C3	KRT16	TREH	SMO	AFF3	MYADML2	CTD-2009A10.1	LINC00703	RP11-415C15.2	RGAG4	RPL34-AS1
CASP9	F13A1	LINC01037		FTCD	AC112693.2	ASIP	KIRREL	POU3F1	PYGM	C16orf47	SAMHD1	ANLN		RP5-1031D4.2
NPR3	RP11-1057B8.2	RP11-397O8.7		PAQR9	CLIC6	CES2	DOC2B	CTA-929C8.8	ITM2A	RP11-197K6.1	C5AR2	ITLN1		ACAP1
C10orf32-ASMT	TIMP3	WBSCR17		GLS2	PIWIL3	USH1C	SPINK8	KCNQ5	CTD-2003C8.2	TRPC7	TLR6	CNOT11		CTB-70G10.1
OSGIN1	RP1-200K18.1	TDRD5		SLC17A1	C10orf95	FGF23	AC091969.1	MARK1	FGF16	HORMAD2	RP11-768F21.1	COX7A1		LAT
CTNNAL1	DLX6	RP11-1002K11.1		FAM9A	KLC3	NAT2		TMPRSS7	OLFML2A	TPRX2P	KLK5	NEBL		AC012668.2
RP11-252P19.1	RP11-1038A11.3	RP11-420O16.1		SLC17A3	KRT19	RP4-813F11.4		DLGAP1	CHRNB1	RP11-146D12.2	MILR1	TLL2		IL2RG
RAB20	RP11-10A14.5	KCNK9		MFSD2B	ERO1L	PRSS54		NXPH3	USP6	AC096669.1	CCM2L	CGNL1		SLAMF1
ENPP3	PGF	NRG1		AFM	STMND1	HKDC1		RP11-433J8.1	MSTN	ANKRD20A1	SCARF1	PAM		CD1C
ERV3-1	DSCR4	SDR16C5		CYP4F2	FUT6	VIL1			KY	PRDM13	NOS3	PPP1R3C		C10orf129
RMDN2	TRPV6	GALNT15		F11	KCNE1	OTOP3			MYLK4	CCDC181	C3AR1	ATP5B		RP11-284N8.3
BBS2	GTSF1	TIMP4		ABCB10	VWA3B	RP11-462G2.1			BEST3	HLF	FAM159A	CLCNKB		C3orf79
TESK1	PRL	CACNG2		GYPE	FAM179A	FAM132A			MATN2	LHCGR	LINC00926	GABRA4		FAM163A
LONP1	POTEF	CTC-472C24.1		HGD	MARCH10	RP1-249H1.4			RP11-958F21.1	RP1-122K4.3	CD320	MLIP		CTD-2012J19.3
RP11-543F8.2	RP11-47P18.2	RP11-687M24.4		BHMT	RP11-4K16.2	PLEKHS1			COL6A6	ANKRD53	PLEKHO2	NKX2-5		UMODL1
SLC2A14	GNLY	FRMPD3		TMEM199	BCAS1	MCHR1			RP11-456H18.2	LGSN	PLD4	ITGA11		C14orf183
RP11-501O2.5	RP11-452B18.2	SLITRK5		TSPAN32	BARX1	RP11-353N14.5			LINC00382	ZPBP	AP000233.4	PTTG1		NFATC3
DLC1	IL36RN	RPH3A		FCN3	VWA3A	RP11-150O12.1			PDLIM3	C7orf62	CCDC85B	COX6C		GCSAM
CTD-2007A10.1	CASC9	AC141928.1		AC022816.2	EHF	CTA-992D9.7			ASPN	RP11-262A12.1	PITPNM3	MITF		RASAL3
TMEM217	TCHH	RP11-321G12.1		HBZ	PAX9	GGN			MYPN	RP11-461L13.3	C6orf25	RP11-383J24.6		TRAF3IP3
RP11-502M1.2	RP11-192H6.2	OPRM1		ABCB11	PKP1	AC017060.1			MPZ	RS1	MNDA	RP11-618P17.4		RDM1
RP4-794H19.4	PKIB	CTA-254O6.1		NUGGC	GLP1R	ZBTB38			MSC	RP11-400N13.1	RAPGEF3	FZD1		FLT3LG
HSPA4L	MSX2	RP11-355I22.6		SLC22A24	PYY	AC005022.1			AGL	AP001604.3	CTD-2215E18.1	RP11-774O3.1		PTPN22
MAP3K5	UCN	RP11-4G2.1		KIF6	CAPS	HMX2			THBS4	RP11-266E6.3	NCR3	COX5A		CCL19
PGRMC1	STS	VSTM2A		RP11-242J7.1	DNAH9	RP11-647P12.1			RP11-95P2.3	AC133680.1	ADAP2	MAPKAPK3		PRKCG
TMEM26	RP11-6N13.1	RP11-214N1.1		PROC	NDRG1	AC009014.3			COL11A2	FAM161A	GIPC3	SELP		CBFA2T3
WDFY2	PODNL1	CEP112		SEC14L3	MAP3K19	RP11-90D4.3			OTOF	GABRR2	RP11-453M23.1	VEGFB		CD7
MOB4	ADRA2C	DCC		GCGR	NWD1	RP13-238F13.5			SMTNL2	NPFFR1	IFIT1	COX8A		RP11-479J7.2
RDX	SVEP1	GABRG1		RP11-734I18.1	ZNF750	VIPR1			JPH1	CDH23	KLK6	F2RL2		RP11-809C9.2
WFIKKN2	HEXB	POLR3G		KLF1	APOBEC3A	DEFA6			GLT8D2	DRD2	ITGAX	ADSSL1		TFDP2
RP1-69D17.4	CFD	LPHN2		ATF5	SULT2B1	GPA33			OTUD1	MMP20	CD244	CTD-2281M20.1		Sep 01
PHKA1	SLC52A1	AC022182.3		ERMAP	DRC1	OAT			FBP2	AP001607.1	TAPSAR1	PPP1R14C		FAM66E
RP11-370I10.2	RP11-47P18.1	DAB1		APOC3	WDR16	HBD			LINC00499	ASIC4	TDRD10	RP11-308N19.4		CD80
LINC00299	RP11-872D17.8	CTD-2023N9.2		SERPINA11	MYRF	PPP1R14D			BLCAP	LINC00458	LINC00494	PRSS45		CTC-756D1.2
PTS	RP11-716O23.1	WNT10B		AC003043.1	IFLTD1	TRPV3			EMILIN3	RP11-389K14.3	PLEKHG5	ECSCR		RGPD3
RAB38	AC009502.4	CNTNAP5		GLUD2	PRDM16	IL18			VWA5A	PRPH2	IGSF6	UQCR10		GPR171
ACACB	RP11-268G12.1	RP11-56I23.1		FAM117A	CYSTM1	MARVELD3			COL12A1	TFAP2E	ACRBP	CACNA1C		CALN1
MSMO1	PSG8	AC078842.4		RP11-500B12.1	PPP1R36	ALOX12B			MUSK	PCYT1B	MPEG1	PPAPDC3		LY9
TBC1D4	CYP1A2	CACNA1G		CPOX	TMPRSS3	CYP2C9			LINC00936	PMEPA1	SECTM1	RP11-308N19.1		MTA3
RP11-184M15.2	RP11-148L24.1	EPHA7		ART4	KRT5	TRPM6			RP11-76E17.4	VWC2L	ARL11	TMOD1		RASL11A
TDGF1	FN1	LINGO3		CLEC4G	CTA-363E6.2	CHAC1			CHRDL2	LINC00348	IFIT2	TGFB1I1		ARHGAP15
GBE1	HAPLN3	MDGA1		PFKFB1	CAPG	CT64			PRND	RP11-515E23.1	NLRC4	FGF12		TNIP3
FBXO10	C11orf34	RP11-433C9.2		RP11-57H12.6	DCDC2B	RP11-138I1.3			COL5A2	RP1-159G19.1	RP6-99M1.3	FH		ARRDC5
GALC	RP11-549K20.1	TAC1		RP11-101E14.3	C2orf70	CEACAM19			FLNC	ARL6	RP11-653B10.1	NREP		LINC00536
CPEB4	DLX4	ADAM29		C2	MUC21	RP11-754N21.1			CAMK2A	AANAT	ITGAM	PTP4A3		MYO1G
CYP51A1	AL035610.2	CLUL1		AC051642.1	RNF183	FCN2			RP6-201G10.2	CHRNB4	RHBDF2	UQCRH		RP11-307L14.2
GML	POTEC	AC091814.2		FAM65C	CSF3	CCL25			KCNQ4	LINC00457	RP11-1080G15.1	TMEM126B		RP5-1027O15.1
CDK8	RP11-235G24.1	BAI3		ALDH4A1	DNAH2	RP11-161I10.1			ZNF106	MAK	TMTC1	RBP7		CLEC9A
CAMK2N2	RP11-267A15.3	FAM181A		SCD	NTN1	LCN12			FHL1	C1QL2	CD79A	ATP5SL		CTD-2012K14.6
FREM2	CRISPLD2	LHX5		RP5-968D22.1	S100A9	RP11-1L9.1			C1orf234	CA10	USHBP1	TPSAB1		SCML4
IRS2	TINCR	CACNA1A		HEMGN	AGR2	RP11-600K15.1			COMP	CCDC60	LGR6	FGF18		RP11-16E12.1
TBX3	RP11-499F3.2	RP11-753A21.1		SMLR1	CA9	MCOLN3			MYOM3	RP11-247C2.2	CYTH4	ASB10		TXNDC8
TUBB4A	TREM2	UNC5C		HGFAC	MAL2	RP11-490M8.1			C1QTNF3	SLC6A17	PLCG2	C15orf60		LIME1
RP11-35J1.1	RP11-215P8.4	SDK1		AKR1C2	PART1	DGAT1			AC009492.1	SYNPR	PROKR1	COX7C		WISP3
CDRT1	AF131217.1			KLB	TMPRSS2	C22orf24			COL3A1	ASCL1	GP9	NAV1		FLJ00104
MXRA7	AP000705.7			ACSM2A	TRIM29	RP11-348P10.2			RP11-170M17.1	ANKRD20A3	RP11-489O18.1	NDUFA4		C14orf64
IDH1	GABRE			SLC6A12	AC002472.13	TMEM45B			RP11-90J7.4	CHRNA3	SIGLEC5	INMT		DPPA4
MAGEL2	AC006481.1			ALDH8A1	C22orf23	ITPKA			RP1-79C4.4	CLVS1	MAPK11	TMEM65		RP11-25L3.3
NSDHL	ATG9B			FECH	GPRC5C	DDC			INS-IGF2	AC130710.1	RASIP1	NDUFA6		PLA2G2F
AAMDC	ADAMTS1			AHSP	GPX2	RP11-55L3.1			COL5A1	AOC2	EFCC1	CYC1		LETM1
SIMC1	GATA2			SLC22A4	TACSTD2	CCDC94			TACR3	PTCHD4	HVCN1	FAM129A		TTC7A
SEC16B	MTNR1B			HBM	ASTL	ITPK1			COL1A1	ARHGEF26	LY96	GOT1		AP000688.1
AP000146.2	RP11-479G22.8			SLC14A1	RP11-834C11.4	CTC-297N7.9			ANGPTL1	RP11-338N10.2	PPBP	TAX1BP3		CD27
LONRF2	LIN28B			FABP1	CCDC33	RP11-146N18.1			PDGFRL	MYBL1	TCL1A	MLTK		RP11-84A19.2
MT1A	RP11-683L23.1			GCKR	DUOX2	ACE			CHODL	CRABP1	CD40	TRIM69		AC011997.1
PHOX2A	ATP1A4			C17orf99	ECT2L	RP11-752D24.3			ENO3	COL8A1	CTB-186H2.3	BNC1		RP11-309M23.1
CMTM8	CTD-2134P3.1			TMEM56	PADI1	C19orf77			RP11-43N5.1	DRGX	RP11-100L22.1	COX17		RNASEH2B
ECI2	RP11-608O21.1			CLDN1	WDR45B	MOGAT3			AP000459.4	STON2	TEK	HRH2		RP5-1043L13.1
CACNB2	CYP24A1			RP4-764O22.2	CCDC42B	RP11-171L9.1			COL1A2	RP11-386D6.2	ABI3	DUSP3		IKZF1
PHF10	RP11-295G12.1			F7	GPT2	RP11-575B7.3			APOBEC2	RP11-807H7.2	AC187652.1	G0S2		RP11-620J15.3
LIMS3L	LAIR2			RP11-622A1.2	DUOX1	SLC2A7			MFSD7	SLC17A6	F2R	SLC16A1		ITGAE
AC003988.1	RP11-408B11.2			EPO	SPINK5	POFUT1			ENTPD2	HTR7	RP11-125O18.1	UQCR11		NEIL3
CHAD	HGF			C2orf72	EVPLL	RP6-1O2.1			FAM212B	MAB21L1	CHST15	ATP5A1		GAL3ST4
GREB1	FAM26D			NR1I3	RP11-324J13.2	RP11-114H24.3			IGFBP6	PCDH19	PLCB2	CTD-2545M3.8		TRAF1
RAB9A	RP11-452N4.1			PGLYRP2	DNAAF1	LPIN3			ANGPTL2	LINC00519	CMKLR1	ACKR3		CTSV
CCDC134	DLX3			HMBS	STOML3	RP11-468H14.2			EBF2	PTPRR	TENC1	HCN4		MIR146A
PSD3	AC009262.2			TDO2	DTHD1	SMIM18			RP11-202G18.1	FAM19A3	TNFRSF13C	RP11-464C19.3		LTA
RP11-678G14.3	DLX5			APOA1	LYPD3	RP11-64D22.5			CTC-264K15.6	AGBL4	EFNB1	CTHRC1		PLXDC1
CLDN12	RP3-410B11.1			EPB42	CSNK2A3	SKAP2			HSPB6	SEMA3A	PLEK	MGST3		RP11-113K21.4
PLB1	RP4-715N11.2			FAM178B	AC009495.2	CORO2A			RP11-143A22.1	MSI1	CD22	A4GALT		SPN
NPTX1	AC110619.2			GFI1B	FXYD3	TEKT5			ANGPTL7	TFAP2B	EMILIN1	NDUFA12		RP11-574K11.31
RBBP7	LINC00221			KLKB1	ARL14	RP11-526A4.1			RP11-71N10.1	VSTM2B	RP11-431K24.1	PGAM2		LAX1
KCTD21	RP11-716O23.2			ANKLE1	TMPRSS11E	ZPLD1			CTXN3	AMER2	RP11-944C7.1	QRFPR		RP11-47I22.3
CREBL2	CLDN22			ADH4	GPR155	MTTP			PRDX6	PLCH2	SIGLEC15	LINC00998		FOXP3
RP11-613M10.8	SPP1			MT1H	TTC40	RP11-749H20.1			AC090044.1	RP11-388K12.1	SP140	SRPX		LINC00176
TSC22D3	QSOX1			NUPR1	RP11-461A8.1	ENTPD7			RP11-566J3.4	BSPH1	ELTD1			CEP128
IL23R	CTB-167G5.5			PCAT2	MIR24-2	LINC00501			RP11-693J15.5	DCDC1	MRC1L1			PTPRCAP
PPIF	EFEMP1			TTC36	NMU	C10orf99			SEMA6B	C12orf79	RP11-803B1.8			RAB43
BTBD3	RP11-347H15.4			LINC00939	RP11-542G1.2	RP11-389E17.1			AC011239.1	ZNF536	VPREB3			SEMA4D
MAPK4	SYT8			LINC00618	C9orf171	FAM213B			SHOX2	CACNA2D4	ERG			RP11-58E21.3
KCNJ5	TFAP2C			AL138847.1	MUC20	IGSF23			TNN	CERKL	GAPT			ANKHD1-EIF4EBP3
AC007392.3	RP11-445O3.2			HMGCS2	CNTD1	RP11-38F22.1			FILIP1L	ZNF385B	UBA7			EPHB6
SAMD3	CTD-2314B22.3			A1BG	RP11-242D8.1	GLS			Sep 04	SORCS1	RP13-672B3.2			DEF6
C6orf201	RP11-430H10.4			XK	CCDC19	HORMAD1			LGALS1	AC011306.2	TSPAN4			LINC00539
DUSP16	AC027119.1			ALDOB	CSTA	SLC39A4			C9orf170	NEFM	EML3			NDUFB8
ERMP1	CCR3			FAM151A	GHRL	C11orf52			OGN	RP3-395M20.12	GIMAP4			PDE7A
FRMD5	GPX3			RP11-753B14.1	TTLL10	RP11-173M1.4			RP11-503L19.1	RP5-1063M23.2	RP11-140I16.3			TNFRSF9
FTCDNL1	USP43			ACOT1	DUOXA2	ELOVL7			SFRP4	GLRA1	CD180			MDS2
PDK4	AL589743.1			MST1	DYDC2	RAB17			CTSK	RP11-434D9.1	SHE			SCAI
RP11-1223D19.1	GDF15			TANGO2	EPN3	SULT1B1			ENPP4	PACSIN1	PALD1			ZNF101
PDP1	PITX2			CRHBP	RND1	REG4			TAS1R1	RP11-525A16.4	TNFRSF18			SH2D2A
TNXB	RP11-145G20.1			CYP8B1	BCYRN1	RAB7L1			HEYL		HAUS7			RP11-266O8.1
CD83	DIO3OS			MARCO	CERS3	RP11-294O2.2			LRRC38		IRF5			TBC1D10C
CLRN1	ATP6V1C2			RP1-90G24.11	DLEC1	C17orf78			PCOLCE		KCNK6			ULBP2
DAAM2	AC026167.1			SERPINA3	RP11-539L10.2	PRKG2			RP11-14N7.2		RP11-930O11.1			PTPRC
HTATIP2	GNA12			ABCB6	RP11-57A1.1	RP11-39H13.1			DPT		ZNF366			TIGD3
PDGFD	GJB7			ALAS2	ZNF474	SLC17A5			MAP1A		PIK3AP1			PIK3IP1
IDI1	GS1-179L18.1			CP	S100A6	C1orf106			LOX		ROBO4			SASH3
CBLN3	IDO2			ACSBG1	EFCAB3	SSUH2			SYNC		LILRB3			LL22NC03-121E8.3
EDA2R	EIF4E1B			BHMT2	KLK11	SGK3			AP001605.4		LINC00534			RP11-351J23.1
TBC1D8B	CTSL			YPEL4	BAIAP2L1	SIPA1L3			RP5-921G16.2		RASGRP3			RUNX1
AP002884.2	ENPP1			BDH1	COX6B2	SLC7A7			DAG1		PDE2A			MR1
ZNF117	LY6G6C			AKR1C1	ABCA13	CLDN3			DGCR6		RP11-1079K10.3			TOX2
CTC-326K19.6	RP11-268G12.3			FMO3	RAB27B	VRK2			COL5A3		MAP3K11			AC017053.1
RP13-1039J1.2	CHI3L1			ACAA1	RP11-424D14.1	RP11-343C2.7			RP11-76E17.3		MS4A4E			CD1D
SLC47A1	NFE2L3			HYAL1	RP11-789C1.1	GPR20			CILP		FGD5			LCP2
FDFT1	TINAGL1			TRAK2	SPAG6	PPIP5K1			CDKN1A					RP11-48G14.1
SLC16A9	RP11-274M17.3			NFE2	C3orf52	ANPEP			EPDR1					PCDHGB3
DHCR7	ANGPTL4			RP1-60O19.1	LINC00511	CTD-2600O9.1			PPP1R14B					RP11-705O24.2
LYRM5	AF127936.7			RP11-181G12.4	RSPH10B	PIWIL2			TMEM119					LAIR1
FGF9	GYLTL1B			DHRS13	CCDC147	AP000350.5			ITGA7					RP11-723O4.6
FAM122C	RP11-103J17.2			UBAC1	CCDC81	SOWAHA			OBSCN					SELL
GRPEL1	IL6			RP1-90G24.6	LGI2	TINAG			DKK2					PRKCQ-AS1
INSIG1	CTD-2050E21.1			RP11-255B23.4	AP000322.53	CYP2B6			GXYLT2					ACBD7
LINC00839	EGFR			CPN2	SAMD12	SLC3A1			SHISA4					ARAP2
RBM47	SLC52A3			EXOC3L4	TEKT1	WEE2			MEG9					CCDC88B
RHBDD2	ADAMTSL4			C2orf82	TEKT2	WHAMM			C20orf166					RP11-298J23.8
ZNF75D	LYPD5			RP11-397G17.1	hsa-mir-1199	ALDH1B1			HSPB2					AC110769.3
GNS	PAMR1			GLTPD2	HEBP2	MST1R			SIX4					CTC-432M15.3
NDEL1	WNT6			EHHADH	KCNJ16	ETHE1			TMEM255A					DENND1C
PLEK2	IGSF5			CTA-714B7.5	CEACAM7	KDM8								PTPN7
ZG16B	HTRA1			BLVRB	DYNLRB2	TEKT4								RFX8
ST3GAL6	LINC00491			C4BPB	SLC28A3	TTC39B								SYTL3
ZFYVE28	VGLL3			MINPP1	ABCC3	ADTRP								ACSF3
FAM222A	RP11-446H18.5			PIGQ	WDR96	MIA2								KLHL6
NOSTRIN	RP11-499F3.1			RP11-91K9.1	ZBBX	LGALS3								DNASE1L2
CCDC74A	WNT7A			GCLC	HIST1H2BC	SFXN3								RELL2
ZDBF2	ASCL2			PKLR	RAPGEFL1	AZU1								SLAMF8
LRRC58	NOX3			IL27	MUC16	GLA								HRK
CAPS2	TNS4			PPOX	RHOV	MROH2B								RP11-211G3.3
RP11-431N15.2	CEBPB			RNF123	ATF3	PGPEP1								SH3TC1
MGST1	EPAS1			TFRC	LDLRAD1	RP11-384J4.1								CEP19
SIK1	RP11-265O12.1			TM4SF5	CSTB	CIB2								SPNS3
LRRK2	DIO3			ABCB5	RASEF	DKFZP434E1119								RP11-1105G2.3
RP11-385D13.1	USP27X			PNMT	ROPN1L	SLC9A3								IL17RA
VDR	RP11-124N3.3			TPPP2	RP11-627G18.4	CTD-2130O13.1								RUFY4
CST5	RP11-792D21.2			ALAD	CCDC108	RP11-154H17.1								FYB
FAM150B	ITM2B			RP11-44M6.1	ARMC3	ANKS4B								ITGAL
PPP2R1A	EFHD1			TST	GJB6	CYP3A4								PLCL1
ZNF449	RP11-782C8.5			UROD	AKR1B10	RBKS								ELOVL4
STARD13	HAPLN1			SLC17A9	SLC19A2	RP13-192B19.2								ZBTB16
SCML2	ANKRD30A			UROS	ANXA2	KRT20								CTC-523E23.11
CREM	RHOBTB1			RP11-595B24.1	MTRNR2L3	SALL4								ZNRF1
CTC-448D22.1	TIMP2			GAS2	AL590822.1	NCR3LG1								CTB-133G6.1
DCTD	RP11-962G15.1			NMNAT3	C7orf57	TDP2								RP11-367G6.3
PEG3	AC007364.1			RP11-474D1.4	SIM2	GALM								CTD-2116F7.1
TMEM136	MORC4			APOB	PLSCR5	RENBP								FAM72A
C10orf32	ITGA5			PCYT2	PPL	PRSS48								P2RY8
C9orf96	LINC01087			SNX22	AC024940.1	SLC7A9								PIM2
CIB4	ASPSCR1			HRSP12	AF212831.2	TUBAL3								AEBP1
GTPBP4	IGFBP3			RFPL2	PLAC8	ANO9								RHPN1
AKAP7	PAQR7			SMIM1	RP11-296A16.1	IFI30								FGD3
FDPS	PLA2G2A			AMMECR1	UPK1B	PLEKHG6								IDS
LYVE1	TREML2			KCNU1	BLNK	RP11-888D10.3								RP11-482M8.1
PLBD2	RP11-179A16.1			RCL1	TCTEX1D4	CASP6								TCF12
TMEM200A	RP6-114E22.1			SLC51A	FGD4	CES3								DOCK2
TXN2	SLC43A2			HAGH	AC093375.1	FBF1								IL21R
ESM1	AC068718.1			SPECC1	NEK5	SLC51B								RP11-1029J19.5
RP11-161D15.2	AC104654.1			RP5-964N17.1	C1orf158	AC019117.2								RORC
AMIGO2	TRIM60			APOC1	LRRC31	EPHX2								IFI44L
C10orf11	FBLN1			MT1G	RP11-465B22.5	CREB3L3								RP11-58E21.7
AC009120.4	CDYL2			CLEC1B	RSPH10B2	PLAGL2								LINC00954
MRPL46	RP11-305B6.3			A1CF	RP11-403A21.1	RP11-485G4.2								MCPH1
PIR	RP11-79E3.3			GPAM	SGK2	CHST4								ANKRD61
RP11-297N6.4	CYR61			KEL	C9orf135	CXorf48								CAMK4
ZNF774	RP11-108K3.1			CNGA1	PIGA	TMEM236								CLEC2D
ZNF98	CSF2RA			THEGL	SH2D4A	ANKDD1B								EMB
	RP11-119J18.1			ANG	TNFRSF21	CCDC120								SLC7A6
	NUDT11			C1orf168	WDR63	GCHFR								USP20
	LINC00334			PON1	GALNT3	SLC17A4								HDAC4
	AC016722.1			NADK2	RP11-279F6.3	AC007126.1								SH3KBP1
	S100A1			TFDP1	C12orf55	C22orf43								SLAMF6
	GPR146			DENND4A	FABP6	CUBN								HLA-DQA2
	SEMA4C			HAO2	PPARG	GPR160								CTD-2207O23.3
	CDKN2A			ITIH4	SERTAD1	KHK								PRICKLE4
	COX4I2			SLC27A5	ZNF165	RP11-384J4.2								ENTHD1
	F3			SNCA	AK8	LTF								TMSB4Y
	ANGPT2			SLC25A15	DAW1	NOX1								FMNL1
	CHAT			DGAT2	POC1B-GALNT4	TNFRSF11A								GUCA1B
	RP11-15E18.4			LMO2	PERP	SYCP3								CD52
	FLT1			USP32	RAP1GAP2	FBXO24								SELPLG
	HES2			PECR	NR0B2	LRAT								RP4-610C12.3
	CRIM1			VNN1	IGFBP2	SLC5A9								STIM1
	KANK1			CYP4A22-AS1	RSPH1	LPGAT1								RGS10
	AL354822.1			MT1F	SOX21	PRKAG2								AKNA
	C11orf45			ABCA7	TMEM171	RP11-81H14.2								FAM72B
	AC006000.5			ANKRD18B	TSPAN15	CERS4								TLDC1
	AC011288.2			DDO	VPS37B	RP6-206I17.1								ABCC12
	PRLR			TAL1	C11orf16	TEP1								CTD-3025N20.3
	SERPINB7			HBQ1	ELF3	THRB								LL22NC03-2H8.5
	DDX43			RP11-286B14.1	MBOAT4	WDR88								RAC2
	PDZRN4			SELENBP1	NFE2L2	MRO								BPIFB4
	RP11-417J8.6			MARCH8	TP73	RP11-480D4.2								CD4
	FAM89A			ST8SIA6	ESRRG	HAVCR1								KCNAB2
	TWIST2			COL2A1	FER1L6	CALML4								MAL
	FCGR1A			CPS1	LYPD6B	HSD17B14								P2RX5
	IL1A			DMTN	RP4-749H3.1	RP11-162G9.1								PTPN2
	RP11-102N12.3			SERPINA4	FUT1	CEACAM1								SLC16A13
	RP11-129M6.1			ACMSD	SPAG17	PNCK								RP11-353N4.5
	GATSL3			FTL	ADGB	RP11-407N17.3								RP6-24A23.6
	ECM1			C11orf21	CTD-2090I13.1	AP001464.4								Sep 06
	IL11			AFMID	KPNA7	LINC01082								GNA15
	LY6K			CROCCP2	PLAUR	RP11-234B24.2								IL12RB1
	MAB21L3			SLC2A9	CTC-228N24.2	ALDH18A1								CXCR4
	DIO2			BOP1	MUC7	DAND5								RP11-397A16.2
	AC079341.1			FAXDC2	RP11-288G11.3	GNA11								RP11-343C2.9
	CTD-2571L23.8			NARF	UAP1	CPXM2								TAGAP
	LINC00885			GALK1	ANKRD37	PRSS42								ZNF215
	EGFL6			C5	CCDC17	ADAP1								CTD-2275D24.4
	SLC16A4			NEU4	CTC-436P18.3	TGM6								RP11-57C13.6
	TFAP2A			TP53TG1	ODF3B	RAB3D								CHIT1
	GM2A			C16orf95	PER2	AC015987.2								KLC2
	SLC16A3			GLYAT	PPP1R42	IL22RA1								NEUROG1
	KRT7			CFH	RP11-368I7.4	GPR97								PDE6D
	TSKU			KIAA1658	CCDC37	SESN2								PPP1R1C
	SOX30			MT2A	CLDN4	AC106869.2								CATSPER4
	C1QTNF1			TGFBR3L	GNL3	PIGR								CTD-2105E13.13
	CTB-1I21.1			CCAT1	OVOL2	RP11-1094H24.4								HDAC7
	ULBP1			OXT	RP11-538D16.3	SH2D6								NEIL1
	CST6			EPOR	WDR65	ACY1								RP11-27G24.1
	SH2D5			AP003733.1	C20orf201	BATF2								TXK
	WFDC1			FAM83D	CCDC113	CATSPER2								MORN3
	CSF3R			NAT1	CD9	CDNF								RBAK-RBAKDN
	MMP1			GYPC	SEMA4A	AC068533.7								RP11-240M16.1
	RP11-510D19.1			TRIM58	TTC16	CTB-40H15.4								ACPL2
	AIM1			CYP27A1	TXNDC17	TFEB								PLA2G6
	LCNL1			FBXO7	CCDC153	ZSCAN10								CRTAM
	GLB1L2			GJB1	FAM81B									RP5-1158E12.3
	KLF9			TMEM82	PVRL1									AC005616.1
	RP11-115H18.1			USP15	TIPARP									LINC00106
	CTD-2008L17.1			CRYZ	FAM57A									RP11-265N7.1
	TPTEP1			METTL7A	PIK3C2G									ZNF831
	OFCC1			AC006296.2	TMPRSS15									CD48
	TPRXL			MT1E										CXXC11
	RASA1			GS1-122H1.2										GCSAML
	SLC18A3			RP5-1086K13.1										RP11-526I2.5
	ST7-OT4			STEAP3										CHD1
	ZMYND12			ALS2CR12										EDEM1
	AC124861.1			CAT										EFCAB4B
	PAK6			ACOX2										CRISP2
	DNAH8			RP11-418J17.3										TTK
	AC096649.3			CD58										CYP4F35P
	MIR205HG			GMPR										DOCK11
	CTC-503J8.6			MT1X										RP11-861A13.4
	ITIH5			IL15RA										ZC3H12B
	CD59			ASAH2B										RP11-48B3.4
	KSR1			BCL2L10										RUNX3
	MUC15			GLUD1										COL23A1
	NPB			C19orf80										LMNB1
	RP11-98L5.2			DNASE1L3										TEX101
	RP11-664H17.1			LINC01071										PTP4A2
	SLC2A1			RP11-474D1.3										ANXA2R
	PXDC1			PCK1										CAMK1D
	OOEP			SLC25A39										CYFIP2
	OTUB2			CTD-2515C13.2										KRI1
	VSTM5			LINC00870										OSBPL5
	SLC38A9			RP1-80N2.2										PRKCH
	KANK4			ZNF273										RCSD1
	RP11-94B19.5			OR2W3										RP11-246A10.1
	SDR9C7			GGT1										RP11-325B23.2
	APOL1			PNMA6A										RP11-47A8.5
	L1TD1			SLC43A1										ABHD17B
	RP11-467L24.1			STEAP2										ALYREF
	C1QTNF6			CDC27										RGL4
	IFI27			RGS6										RP11-778H2.1
	RP11-782C8.2													SSH2
	FCGR2B													ARHGEF18
	SH3TC2													KLF13
	AC010091.1													LHFPL1
	ACSS1													C1orf185
	AL161450.1													CCDC109B
	GPR87													ZNF341
	IL6ST													ITPR2
	C15orf56													GMFG
	CDA													IKBKE
	NDP													PDSS1
	ZNF257													CTD-2555A7.2
	ENPEP													LTB
	RP5-1061H20.4													CXCL10
	SYCE1													C1orf112
	ITGB4													FPR1
	LGR5													RP5-1125A11.1
	CDKN1C													ATHL1
	FBXO8													CTD-2370N5.3
	APOD													IL31RA
	CXCR6													CTD-3025N20.2
	GPR1													PAFAH2
	OSR2													PTGER4
	RP11-403B2.7													RP11-296K13.4
	STC1													BTLA
	CDK2													KLRC3
	GLIPR1													RCC1
	HOPX													RP5-994D16.3
	RP11-231C14.4													C22orf34
	STRA8													CTD-2245F17.3
	HSD17B2													C20orf202
	GADD45G													HAR1A
	PLAC1													KLRC2
	SPAM1													RP11-453F18__B.1
	SEMA7A													VAV1
	HSD11B2													CARD11
	SGPP1													CEP76
	CERCAM													CTB-35F21.1
	CXCL14													LDLRAD4
	LINC00882													RSAD2
	RP11-535A5.1													TNRC6C
	LAMC3													ARID5A
	AC009784.3													CLNK
	AC090505.6													USP18
	P2RY14													ARHGAP30
	PPAP2B													DSCC1
	ZSCAN4													LINC00910
	PRSS22													RP4-777O23.2
	AC007401.2													DCK
	CHRNE													LPXN
	MMP19													PCDHGB7
	RP11-141E13.1													RP11-266K4.9
	MTMR10													RP11-661P17.1
	SLC13A3													CD69
	AC073218.2													CECR1
	CCNE1													GALNT7
	PLA2G7													NUCB2
	KLF4													PIK3CG
	ZFP57													POU5F2
	AC083843.1													TBC1D31
	AP1S3													CD99
	RP11-1028N23.4													PPP1R35
	SLC39A1													FNBP1
	FBN2													PGPEP1L
	ADAMTS5
	AMZ1
	AP5B1
	APOBR
	CTA-445C9.15
	SMAGP
	SMIM13
	SYDE1
	STRA6
	ATP10D
	GSTA3
	IL2RB
	RNF17
	AC003051.1
	DPP4
	CILP2
	RP11-167N5.5
	AADACL2
	CPZ
	NLRP2
	ADAM19
	PANX3
	CCR1
	LLNLR-246C6.1
	RP11-676J15.1
	CTD-2336H13.2
	CXorf57
	GPBAR1
	KLRD1
	AC012065.7
	INSL6
	RP11-65J21.3
	RP11-809H16.5
	TLR3
	CHRDL1
	TP63
	P2RY6
	CTD-2306M5.1
	FOXO4
	RP11-161I6.2
	SMPDL3A
	BET1L
	FAM129B
	FCGR2A
	USP25
