# Supplementary material for: PPDPF is not a key regulator of human pancreas development
Source: PLoS Genet. 2025 Apr 7;21(4):e1011657. doi: 10.1371/journal.pgen.1011657 (PMC12037078; doi:10.1371/journal.pgen.1011657)
Supplement: S6 Table — (XLSX) [file pgen.1011657.s012.xlsx]

## Sheet: Figure2B
d0	d4	d10	d14
0.11344	0.070503	0.096002	0.72038
0.106579	0.086013	0.211057	0.363493
0.07966	0.383421	0.035967	1.76e-07
0.54	0.565	1.035	1.415

## Sheet: Figure3A
DE
HUES8 PPDPF WT	HUES8 PPDPF WT YOUNG	HUES8 PPDPF KO Clone1	HUES8 PPDPF KO Clone2
98.52	98.15	98.5	99.01
98.48	98.66	97.38	97.28
98.15	97.39	97.86	98.64
96.02	97.85	97.89	95.72
98.23	98.1	93.77	98.81
97.74	93.81	98.46	95.26
PE
HUES8 PPDPF WT	HUES8 PPDPF WT YOUNG	HUES8 PPDPF KO Clone1	HUES8 PPDPF KO Clone2
96.87	97.16	95.84	97.52
96.16	96.86	95.49	96.67
89.39	86.88	90.07	87.2
91.53	89.37	74.43	83.88
PP
HUES8 PPDPF WT	HUES8 PPDPF WT YOUNG	HUES8 PPDPF KO Clone1	HUES8 PPDPF KO Clone2
33.85	41.63	9.2	0.02
62.37	63.91	22.71	28.88
49.03	49.15	11.81	0.8
73.35	63.78	29.04	51.63
69.79	82.54	40.79	38.31

## Sheet: Figure3D
DE
	PPDPF WT Old			PPDPF WT Young			PPDPF KO clone 1			PPDPF KO clone 2
CXCR4	23.5883	41.9326	26.9087	26.3549	20.6776	31.125	33.1285	25.8125	33.1285	28.443	32.6724	25.4572
GATA4	6.9644	11.6318	5.31474	9.31787	8.81524	8.45614	7.83536	7.11074	6.9163	9.84916	7.31065	5.93809
GATA6	82.1393	68.5935	49.18	61.8199	90.5097	99.7331	101.125	128.89	57.2816	57.2816	56.493	41.3553
SOX17	35.5062	60.9688	31.5594	38.3193	44.6318	35.7532	35.5062	54.1917	33.5909	38.3193	75.0614	26.7228
PE
	PPDPF WT Old			PPDPF WT Young			PPDPF KO clone 1			PPDPF KO clone 2
SOX9	7.21	5.46416	5.85634	6.72717	3.97237	6.72717	5.02805	3.31728	3.38698	1.7411	6.82108	1.16473
PDX1	0.907519	0.277392	0.726986	0.562529	0.258816	0.594604	0.920188	0.275476	0.376312	0.336808	0.598739	0.180491
PROX1	7.31065	6.1475	5.81589	5.38893	5.73582	5.85634	7.26015	5.35171	4.05584	5.16941	9.18959	2.65737
FOXA1	20.2521	23.9176	19.8353	17.0299	17.8766	18.7654	22.7848	27.6652	19.1597	30.2738	33.5909	21.4068
PP	PPDPF WT Old			PPDPF WT Young			PPDPF KO clone 1			PPDPF KO clone 2
PTF1A	3.605	6.10504	10.6295	5.24157	3.38698	7.56846	1.32869	1.50525	1.18921	0.946058	1.13288	0.574349
NKX6-1	7.26015	6.19026	4.65893	10.2674	5.54044	4.92458	4	1.52626	0.90125	1.8025	1.07923	0.03125
GP2	1.09429	0.574349	0.323088	1.24833	0.539614	0.266093	1.95884	0.312083	0.168404	0.697372	0.607097	0.00106126
CPA1	0.615572	0.697372	0.920188	0.742262	0.50698	0.895025	0.075363	0.0625	0.135842	0.0865693	0.0883884	0.0104526

## Sheet: Figure4C
PE intersect
GO:CC_spliceosomal complex	REAC_mRNA Splicing	REAC_Metabolism of RNA	GO:MF_RNA binding	GO:CC_nucleoplasm	GO:BP:RNA processing	GO:CC_organelle lumen	GO:BP_gene expression	GO:CC_nucleus
16.2585	16.2407	13.4989	8.51129	6.5972	5.06287	3.32593	3.22464	3.00897
PP intersect
GO:CC_cytoplasm	GO:BP_organelle organization	GO:CC_cytoskeleton	GO:MF_protein binding	GO:MF_actin binding
6.17788	3.61382	2.69931	2.62714	2.32093

## Sheet: Figure5E
upregulated
	negative_log10_of_adjusted_p_value
PP_HPA: colon_mucosal lymphoid cells	1.58561
PP_GO:BP: ion transport	1.68499
PP_GO:BP: animal organ morphogenesis	1.88968
PP_GO:MF: integrin binding	2.37307
PP_GO:BP: developmental process	6.89204
PE_HPA: small intestine; enterocytes - Microvilli[High]	1.44953
PE_HPA: duodenum; enterocytes - Microvilli[≥Medium]	1.64832
DE_GO:BP: regulation of wound healing	2.13718
duodenum; enterocytes - Microvilli[≥Medium]	2.13518
small intestine; enterocytes - Microvilli[≥Low]	1.67516
downregulated
	negative_log10_of_adjusted_p_value
PP_KEGG: ECM-receptor interaction	1.57348
PP_GO:BP: cilium movement	1.63566
PP_GO:BP: animal organ morphogenesis	1.8114
PP_GO:BP: developmental process	3.63996
PE_GO:CC: microtubule associated complex	1.54365
DE_REAC: Regulation of gene expression in early pancreatic precursor cells	4.29778

## Sheet: Figure7A
	HUES8 Old			HUES8 Young			PPDPF KO clone 1			PPDPF KO clone 2
Seed	300000	220000	120000	300000	190000	255000	228000	100000	245000	206000	95000	235000
DE	1050000	1315000	1100000	1055000	1290000	1425000	1235000	1595000	1665000	1370000	1410000	1315000
PE	1035000	1185000	1610000	1115000	1890000	1470000	2155000	2880000	2445000	1920000	3260000	2485000
PP	1855000	1195000	1340000	1570000	1320000	2420000	2535000	830000	2740000	1790000	1375000	2510000

## Sheet: Figure7B
	HUES8 Old			HUES8 Young			Clone1			Clone2
	Diff1	MB17-Diff3	MB5	Diff1	MB17-Diff3	MB5	Diff1	MB17-Diff3	MB5	Diff1	MB17-Diff3	MB5
hESC	44.05	42.6	49.05	47.65	45.45	49.9	67	37.9	38.2	60.95	36.65	39.6
DE	17.8	31.2	15.3	17.15	18.95	15.5	9.23	26.1	15.4	27.95	29.8	11.55
PE	7.16	11.8	28.95	5.94	5.755	32.65	7.9	12	15.4	11.5	6.125	27.55
PP	19.95	6.47	4.19	19.65	4.455	7.18	8.615	9.625	5.33	13.15	3.695	4.72

## Sheet: Figure7C
	HUES8 Old			HUES8 Young			Clone1			Clone2
G0/1	94.68	93.88	71.89	92.85	95.12	78.13	85.99	67.3	86.26	91.65	95.14	63.27
G2/M	2.08	3.8	13.04	1.77	2.61	9.2	9.79	29.89	6.53	1.8	2.77	25.51
S	3.24	2.32	15.07	5.37	2.27	12.67	4.22	2.81	7.21	6.55	2.1	11.22

## Sheet: Figure7D
	HUES8 Old			HUES8 Young			Clone1			Clone2
	Diff1	MB12	MB18	Diff1	MB12	MB18	Diff1	MB12	MB18	Diff1	MB12	MB18
G0/1	75.86	86.3	71.57	80.21	83.35	75.01	83.87	59.08	86.03	95.04	85.24	59.98
G2/M	5.82	6.83	11.5	5.39	8.07	10.35	11.74	35.14	4.52	1.92	4.86	32.2
S	18.32	6.87	16.93	14.4	8.57	14.64	4.4	5.79	9.45	3.04	9.9	7.82

## Sheet: Figure7E
	HUES8 Old			HUES8 Young			Clone1			Clone2
	Diff2	MB18	MB5	Diff2	MB18	MB5	Diff2	MB18	MB5	Diff2	MB18	MB5
hESC	3.56	1.29	1.855	4.87	1.98	3.79	1.68	1.48	2.04	2.575	1.02	3.435
DE	2.715	1.61	4.78	1.565	2.62	4.135	0.585	2.01	3.64	0.795	0.63	3.26
PE	3.63	0.4	3.725	2.84	0.42	3.745	3.06	1.28	1.465	3.69	0.65	1.885
PP	1.245	0.7	1.02	1.25	0.46	0.665	0.56	0.69	0.295	0.36	0.62	0.215

[truncated: 12 more sheets: Figure7F, Figure8A, Figure9A, Figure9D, Figure10B, Figure10C, Figure10D, Figure10E, Suppl.Figure2E, Suppl.Figure2G, Suppl.Fig6A, Suppl.Fig6D]
